# Supplementary material for: Genetically Prioritized Plasma Proteins as Candidate Therapeutic Targets for Dry Age-Related Macular Degeneration
Source: J Ophthalmol. 2025 Sep 30;2025:3972293. doi: 10.1155/joph/3972293 (PMC12503973; doi:10.1155/joph/3972293)
Supplement: Supporting Information 1 — Supporting Table 1. Summary of pleiotropy analyses, heterogeneity tests, and causal results in the UKB-ppp pQTL and FinnGEN cohort. [file 3972293.f1.xlsx]

## Sheet: Supplementary_table1
Supplementary Table 1. Summary of pleiotropy Analyses, heterogeneity tests, and causal results in the UKB-ppp pQTL and FinnGEN Cohort
Outcome	Exposure	Method	Nsnp	BETA	SE	P	Q	Q_df	Q_pval	Egger_intercept	Egger_SE	Egger_P
FinnGEN R11 Dry AMD	NPL	MR Egger	24	0.0837377	0.0637127	0.202283	23.1385	23	0.45271	-0.0222393	0.0138269	0.122005
FinnGEN R11 Dry AMD	NPL	Inverse variance weighted	24	0.0108364	0.0449109	0.809333	23.1385	23	0.45271	-0.0222393	0.0138269	0.122005
FinnGEN R11 Dry AMD	NPL	Weighted median	24	-0.00212543	0.0656618	0.974177	23.1385	23	0.45271	-0.0222393	0.0138269	0.122005
FinnGEN R11 Dry AMD	NPL	Inverse variance weighted (multiplicative random effects)	24	0.0108364	0.0449109	0.809333	23.1385	23	0.45271	-0.0222393	0.0138269	0.122005
FinnGEN R11 Dry AMD	NPL	Simple mode	24	0.0660449	0.113009	0.564627	23.1385	23	0.45271	-0.0222393	0.0138269	0.122005
FinnGEN R11 Dry AMD	NPL	Weighted mode	24	0.00632585	0.0606034	0.917772	23.1385	23	0.45271	-0.0222393	0.0138269	0.122005
FinnGEN R11 Dry AMD	CASP10	MR Egger	11	-0.21046	0.235824	0.395389	21.417	10	0.0183662	-0.00771082	0.0272588	0.783672
FinnGEN R11 Dry AMD	CASP10	Inverse variance weighted	11	-0.271106	0.093605	0.00377624	21.417	10	0.0183662	-0.00771082	0.0272588	0.783672
FinnGEN R11 Dry AMD	CASP10	Weighted median	11	-0.246335	0.0846169	0.00360065	21.417	10	0.0183662	-0.00771082	0.0272588	0.783672
FinnGEN R11 Dry AMD	CASP10	Inverse variance weighted (multiplicative random effects)	11	-0.271106	0.093605	0.00377624	21.417	10	0.0183662	-0.00771082	0.0272588	0.783672
FinnGEN R11 Dry AMD	CASP10	Simple mode	11	-0.368562	0.175347	0.0618795	21.417	10	0.0183662	-0.00771082	0.0272588	0.783672
FinnGEN R11 Dry AMD	CASP10	Weighted mode	11	-0.26911	0.093039	0.01604	21.417	10	0.0183662	-0.00771082	0.0272588	0.783672
FinnGEN R11 Dry AMD	CXCL11	MR Egger	21	0.0977485	0.0865939	0.273028	21.6275	20	0.361063	0.00144118	0.0123914	0.908632
FinnGEN R11 Dry AMD	CXCL11	Inverse variance weighted	21	0.106077	0.0474724	0.0254502	21.6275	20	0.361063	0.00144118	0.0123914	0.908632
FinnGEN R11 Dry AMD	CXCL11	Weighted median	21	0.0837133	0.0700591	0.232128	21.6275	20	0.361063	0.00144118	0.0123914	0.908632
FinnGEN R11 Dry AMD	CXCL11	Inverse variance weighted (multiplicative random effects)	21	0.106077	0.0474724	0.0254502	21.6275	20	0.361063	0.00144118	0.0123914	0.908632
FinnGEN R11 Dry AMD	CXCL11	Simple mode	21	0.08004	0.123081	0.522896	21.6275	20	0.361063	0.00144118	0.0123914	0.908632
FinnGEN R11 Dry AMD	CXCL11	Weighted mode	21	0.0714344	0.0802666	0.384066	21.6275	20	0.361063	0.00144118	0.0123914	0.908632
FinnGEN R11 Dry AMD	PON3	MR Egger	56	0.0538393	0.0324808	0.103203	37.834	55	0.962576	0.0029502	0.00692343	0.671715
FinnGEN R11 Dry AMD	PON3	Inverse variance weighted	56	0.0635411	0.0231651	0.00608878	37.834	55	0.962576	0.0029502	0.00692343	0.671715
FinnGEN R11 Dry AMD	PON3	Weighted median	56	0.0637868	0.0327863	0.0517111	37.834	55	0.962576	0.0029502	0.00692343	0.671715
FinnGEN R11 Dry AMD	PON3	Inverse variance weighted (multiplicative random effects)	56	0.0635411	0.019213	0.000942355	37.834	55	0.962576	0.0029502	0.00692343	0.671715
FinnGEN R11 Dry AMD	PON3	Simple mode	56	0.0595437	0.0542864	0.277489	37.834	55	0.962576	0.0029502	0.00692343	0.671715
FinnGEN R11 Dry AMD	PON3	Weighted mode	56	0.0634599	0.0314345	0.0483943	37.834	55	0.962576	0.0029502	0.00692343	0.671715
FinnGEN R11 Dry AMD	CA4	MR Egger	29	-0.0558589	0.045937	0.234513	36.7561	28	0.124338	0.0172342	0.0103939	0.108871
FinnGEN R11 Dry AMD	CA4	Inverse variance weighted	29	-0.00583048	0.0357045	0.870284	36.7561	28	0.124338	0.0172342	0.0103939	0.108871
FinnGEN R11 Dry AMD	CA4	Weighted median	29	-0.00279176	0.0438449	0.94923	36.7561	28	0.124338	0.0172342	0.0103939	0.108871
FinnGEN R11 Dry AMD	CA4	Inverse variance weighted (multiplicative random effects)	29	-0.00583048	0.0357045	0.870284	36.7561	28	0.124338	0.0172342	0.0103939	0.108871
FinnGEN R11 Dry AMD	CA4	Simple mode	29	0.0436143	0.0656989	0.512215	36.7561	28	0.124338	0.0172342	0.0103939	0.108871
FinnGEN R11 Dry AMD	CA4	Weighted mode	29	-0.00358014	0.039119	0.927732	36.7561	28	0.124338	0.0172342	0.0103939	0.108871
FinnGEN R11 Dry AMD	KDR	MR Egger	50	-0.0484178	0.0315741	0.131726	47.2703	49	0.543484	0.000863313	0.00594455	0.885139
FinnGEN R11 Dry AMD	KDR	Inverse variance weighted	50	-0.0452894	0.023084	0.0497702	47.2703	49	0.543484	0.000863313	0.00594455	0.885139
FinnGEN R11 Dry AMD	KDR	Weighted median	50	-0.0639975	0.0347595	0.0655992	47.2703	49	0.543484	0.000863313	0.00594455	0.885139
FinnGEN R11 Dry AMD	KDR	Inverse variance weighted (multiplicative random effects)	50	-0.0452894	0.022673	0.0457703	47.2703	49	0.543484	0.000863313	0.00594455	0.885139
FinnGEN R11 Dry AMD	KDR	Simple mode	50	-0.0729692	0.0590807	0.222692	47.2703	49	0.543484	0.000863313	0.00594455	0.885139
FinnGEN R11 Dry AMD	KDR	Weighted mode	50	-0.0459352	0.0301571	0.134138	47.2703	49	0.543484	0.000863313	0.00594455	0.885139
FinnGEN R11 Dry AMD	ACVRL1	MR Egger	34	-0.121281	0.0580751	0.0448094	37.654	33	0.264605	0.00476642	0.0100813	0.639566
FinnGEN R11 Dry AMD	ACVRL1	Inverse variance weighted	34	-0.100143	0.0366286	0.00625666	37.654	33	0.264605	0.00476642	0.0100813	0.639566
FinnGEN R11 Dry AMD	ACVRL1	Weighted median	34	-0.0838939	0.048489	0.083601	37.654	33	0.264605	0.00476642	0.0100813	0.639566
FinnGEN R11 Dry AMD	ACVRL1	Inverse variance weighted (multiplicative random effects)	34	-0.100143	0.0366286	0.00625666	37.654	33	0.264605	0.00476642	0.0100813	0.639566
FinnGEN R11 Dry AMD	ACVRL1	Simple mode	34	-0.119672	0.0731539	0.111367	37.654	33	0.264605	0.00476642	0.0100813	0.639566
FinnGEN R11 Dry AMD	ACVRL1	Weighted mode	34	-0.104795	0.0464089	0.030676	37.654	33	0.264605	0.00476642	0.0100813	0.639566
FinnGEN R11 Dry AMD	IGFBP2	Wald ratio	1	0.107843	0.266402	0.685616
FinnGEN R11 Dry AMD	SERPINA11	MR Egger	123	0.0484625	0.0313701	0.124991	134.442	122	0.208027	-0.00809179	0.0057895	0.164771
FinnGEN R11 Dry AMD	SERPINA11	Inverse variance weighted	123	0.0130869	0.018605	0.481803	134.442	122	0.208027	-0.00809179	0.0057895	0.164771
FinnGEN R11 Dry AMD	SERPINA11	Weighted median	123	0.0328016	0.0278668	0.239162	134.442	122	0.208027	-0.00809179	0.0057895	0.164771
FinnGEN R11 Dry AMD	SERPINA11	Inverse variance weighted (multiplicative random effects)	123	0.0130869	0.018605	0.481803	134.442	122	0.208027	-0.00809179	0.0057895	0.164771
FinnGEN R11 Dry AMD	SERPINA11	Simple mode	123	0.0336197	0.0482966	0.487685	134.442	122	0.208027	-0.00809179	0.0057895	0.164771
FinnGEN R11 Dry AMD	SERPINA11	Weighted mode	123	0.0336197	0.0283526	0.238017	134.442	122	0.208027	-0.00809179	0.0057895	0.164771
FinnGEN R11 Dry AMD	ECM1	MR Egger	111	0.137302	0.036236	0.000248133	118.69	110	0.269021	-0.0148939	0.00977493	0.130485
FinnGEN R11 Dry AMD	ECM1	Inverse variance weighted	111	0.0880663	0.016496	9.3652e-08	118.69	110	0.269021	-0.0148939	0.00977493	0.130485
FinnGEN R11 Dry AMD	ECM1	Weighted median	111	0.104645	0.0237926	1.09151e-05	118.69	110	0.269021	-0.0148939	0.00977493	0.130485
FinnGEN R11 Dry AMD	ECM1	Inverse variance weighted (multiplicative random effects)	111	0.0880663	0.016496	9.3652e-08	118.69	110	0.269021	-0.0148939	0.00977493	0.130485
FinnGEN R11 Dry AMD	ECM1	Simple mode	111	0.0857098	0.0391032	0.0304953	118.69	110	0.269021	-0.0148939	0.00977493	0.130485
FinnGEN R11 Dry AMD	ECM1	Weighted mode	111	0.105125	0.0251664	5.93519e-05	118.69	110	0.269021	-0.0148939	0.00977493	0.130485
FinnGEN R11 Dry AMD	TNFRSF11A	MR Egger	109	0.0696053	0.0298076	0.021401	87.3411	108	0.927951	0.00118734	0.0056388	0.833627
FinnGEN R11 Dry AMD	TNFRSF11A	Inverse variance weighted	109	0.0746789	0.0175478	2.08356e-05	87.3411	108	0.927951	0.00118734	0.0056388	0.833627
FinnGEN R11 Dry AMD	TNFRSF11A	Weighted median	109	0.0860693	0.0276635	0.00186268	87.3411	108	0.927951	0.00118734	0.0056388	0.833627
FinnGEN R11 Dry AMD	TNFRSF11A	Inverse variance weighted (multiplicative random effects)	109	0.0746789	0.0157805	2.21921e-06	87.3411	108	0.927951	0.00118734	0.0056388	0.833627
FinnGEN R11 Dry AMD	TNFRSF11A	Simple mode	109	0.110445	0.0422226	0.0101763	87.3411	108	0.927951	0.00118734	0.0056388	0.833627
FinnGEN R11 Dry AMD	TNFRSF11A	Weighted mode	109	0.0853167	0.0251912	0.000987354	87.3411	108	0.927951	0.00118734	0.0056388	0.833627
FinnGEN R11 Dry AMD	PLXNB2	MR Egger	137	0.00793767	0.02711	0.770129	157.915	136	0.0962256	-0.00653552	0.00568643	0.252457
FinnGEN R11 Dry AMD	PLXNB2	Inverse variance weighted	137	-0.0167765	0.0165289	0.310116	157.915	136	0.0962256	-0.00653552	0.00568643	0.252457
FinnGEN R11 Dry AMD	PLXNB2	Weighted median	137	-0.00599875	0.0236752	0.799977	157.915	136	0.0962256	-0.00653552	0.00568643	0.252457
FinnGEN R11 Dry AMD	PLXNB2	Inverse variance weighted (multiplicative random effects)	137	-0.0167765	0.0165289	0.310116	157.915	136	0.0962256	-0.00653552	0.00568643	0.252457
FinnGEN R11 Dry AMD	PLXNB2	Simple mode	137	0.0115715	0.0461641	0.802455	157.915	136	0.0962256	-0.00653552	0.00568643	0.252457
FinnGEN R11 Dry AMD	PLXNB2	Weighted mode	137	-0.00369422	0.0259935	0.887195	157.915	136	0.0962256	-0.00653552	0.00568643	0.252457
FinnGEN R11 Dry AMD	NAP1L4	MR Egger	25	-0.0089561	0.0706395	0.900212	15.559	24	0.903331	0.0104044	0.0090786	0.263566
FinnGEN R11 Dry AMD	NAP1L4	Inverse variance weighted	25	0.0562321	0.0418858	0.179431	15.559	24	0.903331	0.0104044	0.0090786	0.263566
FinnGEN R11 Dry AMD	NAP1L4	Weighted median	25	0.0309243	0.0613546	0.614243	15.559	24	0.903331	0.0104044	0.0090786	0.263566
FinnGEN R11 Dry AMD	NAP1L4	Inverse variance weighted (multiplicative random effects)	25	0.0562321	0.0337251	0.0954411	15.559	24	0.903331	0.0104044	0.0090786	0.263566
FinnGEN R11 Dry AMD	NAP1L4	Simple mode	25	0.272105	0.117966	0.0300184	15.559	24	0.903331	0.0104044	0.0090786	0.263566
FinnGEN R11 Dry AMD	NAP1L4	Weighted mode	25	0.0158816	0.0597058	0.792513	15.559	24	0.903331	0.0104044	0.0090786	0.263566
FinnGEN R11 Dry AMD	CCDC50	MR Egger	10	0.027103	0.128069	0.837689	10.9192	9	0.281289	-0.00409162	0.0165203	0.810627
FinnGEN R11 Dry AMD	CCDC50	Inverse variance weighted	10	0.00260054	0.0769709	0.973048	10.9192	9	0.281289	-0.00409162	0.0165203	0.810627
FinnGEN R11 Dry AMD	CCDC50	Weighted median	10	0.0569973	0.09093	0.530774	10.9192	9	0.281289	-0.00409162	0.0165203	0.810627
FinnGEN R11 Dry AMD	CCDC50	Inverse variance weighted (multiplicative random effects)	10	0.00260054	0.0769709	0.973048	10.9192	9	0.281289	-0.00409162	0.0165203	0.810627
FinnGEN R11 Dry AMD	CCDC50	Simple mode	10	-0.037782	0.162224	0.821049	10.9192	9	0.281289	-0.00409162	0.0165203	0.810627
FinnGEN R11 Dry AMD	CCDC50	Weighted mode	10	0.076866	0.090057	0.415506	10.9192	9	0.281289	-0.00409162	0.0165203	0.810627
FinnGEN R11 Dry AMD	PCBD1	MR Egger	16	0.0432052	0.125641	0.736048	12.4506	15	0.644653	-0.00958825	0.0147525	0.526252
FinnGEN R11 Dry AMD	PCBD1	Inverse variance weighted	16	-0.0292609	0.0579154	0.613394	12.4506	15	0.644653	-0.00958825	0.0147525	0.526252
FinnGEN R11 Dry AMD	PCBD1	Weighted median	16	-0.0451529	0.0779239	0.562287	12.4506	15	0.644653	-0.00958825	0.0147525	0.526252
FinnGEN R11 Dry AMD	PCBD1	Inverse variance weighted (multiplicative random effects)	16	-0.0292609	0.0527647	0.579199	12.4506	15	0.644653	-0.00958825	0.0147525	0.526252
FinnGEN R11 Dry AMD	PCBD1	Simple mode	16	-0.112436	0.109485	0.320721	12.4506	15	0.644653	-0.00958825	0.0147525	0.526252
FinnGEN R11 Dry AMD	PCBD1	Weighted mode	16	-0.0330001	0.083103	0.696887	12.4506	15	0.644653	-0.00958825	0.0147525	0.526252
FinnGEN R11 Dry AMD	CPM	MR Egger	16	0.0086288	0.142638	0.952617	12.2441	15	0.660463	-0.014396	0.0146389	0.342096
FinnGEN R11 Dry AMD	CPM	Inverse variance weighted	16	-0.113662	0.0698693	0.103783	12.2441	15	0.660463	-0.014396	0.0146389	0.342096
FinnGEN R11 Dry AMD	CPM	Weighted median	16	-0.0488567	0.101305	0.629612	12.2441	15	0.660463	-0.014396	0.0146389	0.342096
FinnGEN R11 Dry AMD	CPM	Inverse variance weighted (multiplicative random effects)	16	-0.113662	0.0631255	0.0717699	12.2441	15	0.660463	-0.014396	0.0146389	0.342096
FinnGEN R11 Dry AMD	CPM	Simple mode	16	-0.0190221	0.155296	0.904137	12.2441	15	0.660463	-0.014396	0.0146389	0.342096
FinnGEN R11 Dry AMD	CPM	Weighted mode	16	-0.0233689	0.137111	0.866944	12.2441	15	0.660463	-0.014396	0.0146389	0.342096
FinnGEN R11 Dry AMD	METAP1D	MR Egger	3	0.50554	0.54176	0.522008	1.22347	2	0.542409	-0.0227196	0.0354394	0.637075
FinnGEN R11 Dry AMD	METAP1D	Inverse variance weighted	3	0.208472	0.280674	0.457631	1.22347	2	0.542409	-0.0227196	0.0354394	0.637075
FinnGEN R11 Dry AMD	METAP1D	Weighted median	3	0.140208	0.306784	0.647653	1.22347	2	0.542409	-0.0227196	0.0354394	0.637075
FinnGEN R11 Dry AMD	METAP1D	Inverse variance weighted (multiplicative random effects)	3	0.208472	0.219525	0.342291	1.22347	2	0.542409	-0.0227196	0.0354394	0.637075
FinnGEN R11 Dry AMD	METAP1D	Simple mode	3	0.16085	0.382875	0.715236	1.22347	2	0.542409	-0.0227196	0.0354394	0.637075
FinnGEN R11 Dry AMD	METAP1D	Weighted mode	3	0.125001	0.304529	0.721255	1.22347	2	0.542409	-0.0227196	0.0354394	0.637075
FinnGEN R11 Dry AMD	SLIT2	MR Egger	4	2.24704	3.84031	0.617689	1.45372	3	0.692992	-0.140379	0.220987	0.590257
FinnGEN R11 Dry AMD	SLIT2	Inverse variance weighted	4	-0.190153	0.167421	0.25605	1.45372	3	0.692992	-0.140379	0.220987	0.590257
FinnGEN R11 Dry AMD	SLIT2	Weighted median	4	-0.145601	0.19273	0.449969	1.45372	3	0.692992	-0.140379	0.220987	0.590257
FinnGEN R11 Dry AMD	SLIT2	Inverse variance weighted (multiplicative random effects)	4	-0.190153	0.116544	0.102764	1.45372	3	0.692992	-0.140379	0.220987	0.590257
FinnGEN R11 Dry AMD	SLIT2	Simple mode	4	-0.0819894	0.271649	0.782502	1.45372	3	0.692992	-0.140379	0.220987	0.590257
FinnGEN R11 Dry AMD	SLIT2	Weighted mode	4	-0.0649622	0.281837	0.83253	1.45372	3	0.692992	-0.140379	0.220987	0.590257
FinnGEN R11 Dry AMD	SCLY	MR Egger	13	0.0643295	0.141777	0.658839	14.2235	12	0.286666	-0.00239068	0.0193829	0.904063
FinnGEN R11 Dry AMD	SCLY	Inverse variance weighted	13	0.0490146	0.0655633	0.454706	14.2235	12	0.286666	-0.00239068	0.0193829	0.904063
FinnGEN R11 Dry AMD	SCLY	Weighted median	13	0.0404378	0.0795022	0.611007	14.2235	12	0.286666	-0.00239068	0.0193829	0.904063
FinnGEN R11 Dry AMD	SCLY	Inverse variance weighted (multiplicative random effects)	13	0.0490146	0.0655633	0.454706	14.2235	12	0.286666	-0.00239068	0.0193829	0.904063
FinnGEN R11 Dry AMD	SCLY	Simple mode	13	-0.0213006	0.118906	0.860818	14.2235	12	0.286666	-0.00239068	0.0193829	0.904063
FinnGEN R11 Dry AMD	SCLY	Weighted mode	13	0.0353467	0.0762824	0.651393	14.2235	12	0.286666	-0.00239068	0.0193829	0.904063
FinnGEN R11 Dry AMD	PTPRZ1	MR Egger	25	0.0643001	0.122279	0.604027	16.2334	24	0.879469	-0.00373694	0.011983	0.757961
FinnGEN R11 Dry AMD	PTPRZ1	Inverse variance weighted	25	0.0293762	0.0490995	0.54964	16.2334	24	0.879469	-0.00373694	0.011983	0.757961
FinnGEN R11 Dry AMD	PTPRZ1	Weighted median	25	0.0105519	0.0709045	0.881697	16.2334	24	0.879469	-0.00373694	0.011983	0.757961
FinnGEN R11 Dry AMD	PTPRZ1	Inverse variance weighted (multiplicative random effects)	25	0.0293762	0.0403809	0.466933	16.2334	24	0.879469	-0.00373694	0.011983	0.757961
FinnGEN R11 Dry AMD	PTPRZ1	Simple mode	25	0.0933191	0.107731	0.394945	16.2334	24	0.879469	-0.00373694	0.011983	0.757961
FinnGEN R11 Dry AMD	PTPRZ1	Weighted mode	25	0.0267915	0.0726235	0.71543	16.2334	24	0.879469	-0.00373694	0.011983	0.757961
FinnGEN R11 Dry AMD	CENPF	Wald ratio	1	-0.146066	0.394197	0.71098
FinnGEN R11 Dry AMD	SOD2	MR Egger	14	0.104755	0.14922	0.496061	10.267	13	0.67197	-0.01228	0.0172285	0.489615
FinnGEN R11 Dry AMD	SOD2	Inverse variance weighted	14	0.00897563	0.0648833	0.889976	10.267	13	0.67197	-0.01228	0.0172285	0.489615
FinnGEN R11 Dry AMD	SOD2	Weighted median	14	0.0187322	0.0834797	0.822452	10.267	13	0.67197	-0.01228	0.0172285	0.489615
FinnGEN R11 Dry AMD	SOD2	Inverse variance weighted (multiplicative random effects)	14	0.00897563	0.057661	0.876299	10.267	13	0.67197	-0.01228	0.0172285	0.489615
FinnGEN R11 Dry AMD	SOD2	Simple mode	14	-0.127114	0.122312	0.317629	10.267	13	0.67197	-0.01228	0.0172285	0.489615
FinnGEN R11 Dry AMD	SOD2	Weighted mode	14	0.0174165	0.0954933	0.858094	10.267	13	0.67197	-0.01228	0.0172285	0.489615
FinnGEN R11 Dry AMD	PODXL	MR Egger	15	-0.0674966	0.0735953	0.375775	9.85915	14	0.772407	0.00501715	0.0100016	0.624313
FinnGEN R11 Dry AMD	PODXL	Inverse variance weighted	15	-0.0422157	0.053632	0.431202	9.85915	14	0.772407	0.00501715	0.0100016	0.624313
FinnGEN R11 Dry AMD	PODXL	Weighted median	15	-0.0578959	0.0654975	0.376728	9.85915	14	0.772407	0.00501715	0.0100016	0.624313
FinnGEN R11 Dry AMD	PODXL	Inverse variance weighted (multiplicative random effects)	15	-0.0422157	0.045007	0.348254	9.85915	14	0.772407	0.00501715	0.0100016	0.624313
FinnGEN R11 Dry AMD	PODXL	Simple mode	15	-0.145831	0.112764	0.216859	9.85915	14	0.772407	0.00501715	0.0100016	0.624313
FinnGEN R11 Dry AMD	PODXL	Weighted mode	15	-0.0601198	0.0653896	0.373452	9.85915	14	0.772407	0.00501715	0.0100016	0.624313
FinnGEN R11 Dry AMD	SEMA4D	MR Egger	7	-0.151384	0.353224	0.686066	1.99318	6	0.920325	0.012861	0.0365324	0.739156
FinnGEN R11 Dry AMD	SEMA4D	Inverse variance weighted	7	-0.0328845	0.107077	0.75876	1.99318	6	0.920325	0.012861	0.0365324	0.739156
FinnGEN R11 Dry AMD	SEMA4D	Weighted median	7	-0.045739	0.128761	0.722421	1.99318	6	0.920325	0.012861	0.0365324	0.739156
FinnGEN R11 Dry AMD	SEMA4D	Inverse variance weighted (multiplicative random effects)	7	-0.0328845	0.0617156	0.594145	1.99318	6	0.920325	0.012861	0.0365324	0.739156
FinnGEN R11 Dry AMD	SEMA4D	Simple mode	7	-0.104751	0.181039	0.583904	1.99318	6	0.920325	0.012861	0.0365324	0.739156
FinnGEN R11 Dry AMD	SEMA4D	Weighted mode	7	-0.0912206	0.164207	0.598624	1.99318	6	0.920325	0.012861	0.0365324	0.739156
FinnGEN R11 Dry AMD	KYAT1	MR Egger	7	-0.215958	0.205154	0.340684	4.6734	6	0.586331	0.00599796	0.0200324	0.776672
FinnGEN R11 Dry AMD	KYAT1	Inverse variance weighted	7	-0.162375	0.100302	0.105477	4.6734	6	0.586331	0.00599796	0.0200324	0.776672
FinnGEN R11 Dry AMD	KYAT1	Weighted median	7	-0.194649	0.118435	0.100277	4.6734	6	0.586331	0.00599796	0.0200324	0.776672
FinnGEN R11 Dry AMD	KYAT1	Inverse variance weighted (multiplicative random effects)	7	-0.162375	0.0885217	0.0666107	4.6734	6	0.586331	0.00599796	0.0200324	0.776672
FinnGEN R11 Dry AMD	KYAT1	Simple mode	7	-0.214503	0.186326	0.293442	4.6734	6	0.586331	0.00599796	0.0200324	0.776672
FinnGEN R11 Dry AMD	KYAT1	Weighted mode	7	-0.203076	0.136941	0.188612	4.6734	6	0.586331	0.00599796	0.0200324	0.776672
FinnGEN R11 Dry AMD	DKK4	MR Egger	18	0.0969426	0.082754	0.258566	12.1251	17	0.792501	-0.000394486	0.0126969	0.975598
FinnGEN R11 Dry AMD	DKK4	Inverse variance weighted	18	0.0950296	0.0552921	0.0856723	12.1251	17	0.792501	-0.000394486	0.0126969	0.975598
FinnGEN R11 Dry AMD	DKK4	Weighted median	18	0.0838145	0.0713658	0.240221	12.1251	17	0.792501	-0.000394486	0.0126969	0.975598
FinnGEN R11 Dry AMD	DKK4	Inverse variance weighted (multiplicative random effects)	18	0.0950296	0.0466963	0.0418451	12.1251	17	0.792501	-0.000394486	0.0126969	0.975598
FinnGEN R11 Dry AMD	DKK4	Simple mode	18	0.0633119	0.0943637	0.511275	12.1251	17	0.792501	-0.000394486	0.0126969	0.975598
FinnGEN R11 Dry AMD	DKK4	Weighted mode	18	0.097233	0.07813	0.2302	12.1251	17	0.792501	-0.000394486	0.0126969	0.975598
FinnGEN R11 Dry AMD	HSDL2	MR Egger	86	0.00356512	0.0273294	0.896522	95.1903	85	0.210983	-0.000272828	0.00693103	0.968694
FinnGEN R11 Dry AMD	HSDL2	Inverse variance weighted	86	0.00274122	0.0174692	0.87531	95.1903	85	0.210983	-0.000272828	0.00693103	0.968694
FinnGEN R11 Dry AMD	HSDL2	Weighted median	86	0.00160704	0.0247798	0.948291	95.1903	85	0.210983	-0.000272828	0.00693103	0.968694
FinnGEN R11 Dry AMD	HSDL2	Inverse variance weighted (multiplicative random effects)	86	0.00274122	0.0174692	0.87531	95.1903	85	0.210983	-0.000272828	0.00693103	0.968694
FinnGEN R11 Dry AMD	HSDL2	Simple mode	86	-0.0094647	0.0409222	0.817649	95.1903	85	0.210983	-0.000272828	0.00693103	0.968694
FinnGEN R11 Dry AMD	HSDL2	Weighted mode	86	0.00587038	0.021129	0.781813	95.1903	85	0.210983	-0.000272828	0.00693103	0.968694
FinnGEN R11 Dry AMD	CD300C	MR Egger	46	-0.0784104	0.0389334	0.0501531	40.0857	45	0.679809	0.00282001	0.00782758	0.720372
FinnGEN R11 Dry AMD	CD300C	Inverse variance weighted	46	-0.0673819	0.0240562	0.00509423	40.0857	45	0.679809	0.00282001	0.00782758	0.720372
FinnGEN R11 Dry AMD	CD300C	Weighted median	46	-0.0753016	0.0349114	0.0310106	40.0857	45	0.679809	0.00282001	0.00782758	0.720372
FinnGEN R11 Dry AMD	CD300C	Inverse variance weighted (multiplicative random effects)	46	-0.0673819	0.0227047	0.00299992	40.0857	45	0.679809	0.00282001	0.00782758	0.720372
FinnGEN R11 Dry AMD	CD300C	Simple mode	46	-0.0697298	0.0624774	0.270312	40.0857	45	0.679809	0.00282001	0.00782758	0.720372
FinnGEN R11 Dry AMD	CD300C	Weighted mode	46	-0.0809095	0.0403314	0.0508773	40.0857	45	0.679809	0.00282001	0.00782758	0.720372
FinnGEN R11 Dry AMD	PLSCR3	Wald ratio	1	0.138262	0.169329	0.414199
FinnGEN R11 Dry AMD	NUMB	MR Egger	4	0.54475	0.427093	0.330255	7.57746	3	0.0556011	-0.0608222	0.0338397	0.214107
FinnGEN R11 Dry AMD	NUMB	Inverse variance weighted	4	-0.159106	0.225066	0.479609	7.57746	3	0.0556011	-0.0608222	0.0338397	0.214107
FinnGEN R11 Dry AMD	NUMB	Weighted median	4	-0.0119056	0.170411	0.944302	7.57746	3	0.0556011	-0.0608222	0.0338397	0.214107
FinnGEN R11 Dry AMD	NUMB	Inverse variance weighted (multiplicative random effects)	4	-0.159106	0.225066	0.479609	7.57746	3	0.0556011	-0.0608222	0.0338397	0.214107
FinnGEN R11 Dry AMD	NUMB	Simple mode	4	0.10468	0.36766	0.794381	7.57746	3	0.0556011	-0.0608222	0.0338397	0.214107
FinnGEN R11 Dry AMD	NUMB	Weighted mode	4	0.0931804	0.316796	0.787833	7.57746	3	0.0556011	-0.0608222	0.0338397	0.214107
FinnGEN R11 Dry AMD	GIPC2	MR Egger	41	-0.0786369	0.0683666	0.257056	43.5651	40	0.322249	0.00816184	0.0099081	0.415088
FinnGEN R11 Dry AMD	GIPC2	Inverse variance weighted	41	-0.0307953	0.0359241	0.391317	43.5651	40	0.322249	0.00816184	0.0099081	0.415088
FinnGEN R11 Dry AMD	GIPC2	Weighted median	41	0.0140304	0.0528566	0.790668	43.5651	40	0.322249	0.00816184	0.0099081	0.415088
FinnGEN R11 Dry AMD	GIPC2	Inverse variance weighted (multiplicative random effects)	41	-0.0307953	0.0359241	0.391317	43.5651	40	0.322249	0.00816184	0.0099081	0.415088
FinnGEN R11 Dry AMD	GIPC2	Simple mode	41	-0.0589759	0.0981866	0.551461	43.5651	40	0.322249	0.00816184	0.0099081	0.415088
FinnGEN R11 Dry AMD	GIPC2	Weighted mode	41	-0.0161659	0.0522074	0.758437	43.5651	40	0.322249	0.00816184	0.0099081	0.415088
FinnGEN R11 Dry AMD	SLMAP	MR Egger	3	-1.20994	1.78994	0.621583	0.826713	2	0.661426	0.0741104	0.0962946	0.582415
FinnGEN R11 Dry AMD	SLMAP	Inverse variance weighted	3	0.159369	0.195725	0.415502	0.826713	2	0.661426	0.0741104	0.0962946	0.582415
FinnGEN R11 Dry AMD	SLMAP	Weighted median	3	0.0715138	0.226639	0.752351	0.826713	2	0.661426	0.0741104	0.0962946	0.582415
FinnGEN R11 Dry AMD	SLMAP	Inverse variance weighted (multiplicative random effects)	3	0.159369	0.125837	0.205345	0.826713	2	0.661426	0.0741104	0.0962946	0.582415
FinnGEN R11 Dry AMD	SLMAP	Simple mode	3	0.0587733	0.272832	0.849412	0.826713	2	0.661426	0.0741104	0.0962946	0.582415
FinnGEN R11 Dry AMD	SLMAP	Weighted mode	3	0.0513338	0.274244	0.868786	0.826713	2	0.661426	0.0741104	0.0962946	0.582415
FinnGEN R11 Dry AMD	KLRK1	MR Egger	70	0.04435	0.0390542	0.26011	65.6946	69	0.590558	-0.0110696	0.00713917	0.125651
FinnGEN R11 Dry AMD	KLRK1	Inverse variance weighted	70	-0.00453213	0.0230513	0.844132	65.6946	69	0.590558	-0.0110696	0.00713917	0.125651
FinnGEN R11 Dry AMD	KLRK1	Weighted median	70	-0.0109784	0.036794	0.765417	65.6946	69	0.590558	-0.0110696	0.00713917	0.125651
FinnGEN R11 Dry AMD	KLRK1	Inverse variance weighted (multiplicative random effects)	70	-0.00453213	0.0224924	0.840311	65.6946	69	0.590558	-0.0110696	0.00713917	0.125651
FinnGEN R11 Dry AMD	KLRK1	Simple mode	70	-0.0739648	0.0733582	0.316848	65.6946	69	0.590558	-0.0110696	0.00713917	0.125651
FinnGEN R11 Dry AMD	KLRK1	Weighted mode	70	-0.00975935	0.0372819	0.794277	65.6946	69	0.590558	-0.0110696	0.00713917	0.125651
FinnGEN R11 Dry AMD	RSPO3	MR Egger	12	0.0032436	0.172562	0.985373	13.361	11	0.270385	0.00706097	0.0234875	0.769857
FinnGEN R11 Dry AMD	RSPO3	Inverse variance weighted	12	0.0490604	0.0775174	0.526802	13.361	11	0.270385	0.00706097	0.0234875	0.769857
FinnGEN R11 Dry AMD	RSPO3	Weighted median	12	0.00413619	0.088155	0.962577	13.361	11	0.270385	0.00706097	0.0234875	0.769857
FinnGEN R11 Dry AMD	RSPO3	Inverse variance weighted (multiplicative random effects)	12	0.0490604	0.0775174	0.526802	13.361	11	0.270385	0.00706097	0.0234875	0.769857
FinnGEN R11 Dry AMD	RSPO3	Simple mode	12	0.00504502	0.142384	0.97237	13.361	11	0.270385	0.00706097	0.0234875	0.769857
FinnGEN R11 Dry AMD	RSPO3	Weighted mode	12	0.000578456	0.0848577	0.994683	13.361	11	0.270385	0.00706097	0.0234875	0.769857
FinnGEN R11 Dry AMD	XCL1	MR Egger	100	-0.00729722	0.0298526	0.8074	84.1915	99	0.855875	0.00639174	0.00638902	0.319569
FinnGEN R11 Dry AMD	XCL1	Inverse variance weighted	100	0.0162266	0.0183923	0.377644	84.1915	99	0.855875	0.00639174	0.00638902	0.319569
FinnGEN R11 Dry AMD	XCL1	Weighted median	100	-0.009209	0.0273875	0.736684	84.1915	99	0.855875	0.00639174	0.00638902	0.319569
FinnGEN R11 Dry AMD	XCL1	Inverse variance weighted (multiplicative random effects)	100	0.0162266	0.0169611	0.338722	84.1915	99	0.855875	0.00639174	0.00638902	0.319569
FinnGEN R11 Dry AMD	XCL1	Simple mode	100	0.00396181	0.0435229	0.927654	84.1915	99	0.855875	0.00639174	0.00638902	0.319569
FinnGEN R11 Dry AMD	XCL1	Weighted mode	100	0.00396181	0.0288759	0.89115	84.1915	99	0.855875	0.00639174	0.00638902	0.319569
FinnGEN R11 Dry AMD	HEG1	MR Egger	11	0.072199	0.274002	0.7981	3.5233	10	0.966301	-0.0105128	0.0249303	0.683147
FinnGEN R11 Dry AMD	HEG1	Inverse variance weighted	11	-0.035831	0.0971906	0.712375	3.5233	10	0.966301	-0.0105128	0.0249303	0.683147
FinnGEN R11 Dry AMD	HEG1	Weighted median	11	0.0206579	0.130136	0.873873	3.5233	10	0.966301	-0.0105128	0.0249303	0.683147
FinnGEN R11 Dry AMD	HEG1	Inverse variance weighted (multiplicative random effects)	11	-0.035831	0.0576897	0.534534	3.5233	10	0.966301	-0.0105128	0.0249303	0.683147
FinnGEN R11 Dry AMD	HEG1	Simple mode	11	0.0120833	0.195892	0.95203	3.5233	10	0.966301	-0.0105128	0.0249303	0.683147
FinnGEN R11 Dry AMD	HEG1	Weighted mode	11	0.0771453	0.133696	0.576685	3.5233	10	0.966301	-0.0105128	0.0249303	0.683147
FinnGEN R11 Dry AMD	C1QTNF6	Wald ratio	1	-0.548113	0.302179	0.0696982
FinnGEN R11 Dry AMD	CCL11	MR Egger	4	-1.41081	1.45948	0.435699	4.53139	3	0.209507	0.139319	0.132719	0.403978
FinnGEN R11 Dry AMD	CCL11	Inverse variance weighted	4	0.1136	0.14813	0.443142	4.53139	3	0.209507	0.139319	0.132719	0.403978
FinnGEN R11 Dry AMD	CCL11	Weighted median	4	0.215651	0.141544	0.127618	4.53139	3	0.209507	0.139319	0.132719	0.403978
FinnGEN R11 Dry AMD	CCL11	Inverse variance weighted (multiplicative random effects)	4	0.1136	0.14813	0.443142	4.53139	3	0.209507	0.139319	0.132719	0.403978
FinnGEN R11 Dry AMD	CCL11	Simple mode	4	0.206652	0.158704	0.283832	4.53139	3	0.209507	0.139319	0.132719	0.403978
FinnGEN R11 Dry AMD	CCL11	Weighted mode	4	0.216734	0.15463	0.255568	4.53139	3	0.209507	0.139319	0.132719	0.403978
FinnGEN R11 Dry AMD	CAPN3	Wald ratio	1	-0.477116	0.773991	0.537606
FinnGEN R11 Dry AMD	NBN	MR Egger	3	4.09205	3.58283	0.457822	1.27451	2	0.528743	-2.3598	2.14629	0.469858
FinnGEN R11 Dry AMD	NBN	Inverse variance weighted	3	0.161966	0.244152	0.507085	1.27451	2	0.528743	-2.3598	2.14629	0.469858
FinnGEN R11 Dry AMD	NBN	Weighted median	3	0.249099	0.262969	0.343509	1.27451	2	0.528743	-2.3598	2.14629	0.469858
FinnGEN R11 Dry AMD	NBN	Inverse variance weighted (multiplicative random effects)	3	0.161966	0.194902	0.405966	1.27451	2	0.528743	-2.3598	2.14629	0.469858
FinnGEN R11 Dry AMD	NBN	Simple mode	3	0.281152	0.383369	0.539645	1.27451	2	0.528743	-2.3598	2.14629	0.469858
FinnGEN R11 Dry AMD	NBN	Weighted mode	3	0.255971	0.28234	0.460308	1.27451	2	0.528743	-2.3598	2.14629	0.469858
FinnGEN R11 Dry AMD	CRHBP	MR Egger	90	-0.0181348	0.0367586	0.622997	100.604	89	0.188332	0.00624429	0.00644851	0.335533
FinnGEN R11 Dry AMD	CRHBP	Inverse variance weighted	90	0.0111126	0.0209432	0.595692	100.604	89	0.188332	0.00624429	0.00644851	0.335533
FinnGEN R11 Dry AMD	CRHBP	Weighted median	90	0.0204822	0.0336759	0.543043	100.604	89	0.188332	0.00624429	0.00644851	0.335533
FinnGEN R11 Dry AMD	CRHBP	Inverse variance weighted (multiplicative random effects)	90	0.0111126	0.0209432	0.595692	100.604	89	0.188332	0.00624429	0.00644851	0.335533
FinnGEN R11 Dry AMD	CRHBP	Simple mode	90	0.221839	0.0747585	0.0038568	100.604	89	0.188332	0.00624429	0.00644851	0.335533
FinnGEN R11 Dry AMD	CRHBP	Weighted mode	90	0.001542	0.0447947	0.972616	100.604	89	0.188332	0.00624429	0.00644851	0.335533
FinnGEN R11 Dry AMD	SCRN1	MR Egger	9	0.15008	0.140473	0.320798	9.46759	8	0.304397	0.021099	0.0137951	0.17
FinnGEN R11 Dry AMD	SCRN1	Inverse variance weighted	9	0.323294	0.0897942	0.000317741	9.46759	8	0.304397	0.021099	0.0137951	0.17
FinnGEN R11 Dry AMD	SCRN1	Weighted median	9	0.384558	0.124646	0.00203419	9.46759	8	0.304397	0.021099	0.0137951	0.17
FinnGEN R11 Dry AMD	SCRN1	Inverse variance weighted (multiplicative random effects)	9	0.323294	0.0897942	0.000317741	9.46759	8	0.304397	0.021099	0.0137951	0.17
FinnGEN R11 Dry AMD	SCRN1	Simple mode	9	0.446376	0.191247	0.0478601	9.46759	8	0.304397	0.021099	0.0137951	0.17
FinnGEN R11 Dry AMD	SCRN1	Weighted mode	9	0.426862	0.199269	0.0645606	9.46759	8	0.304397	0.021099	0.0137951	0.17
FinnGEN R11 Dry AMD	ATXN2L	Wald ratio	1	-0.200788	0.352502	0.568943
FinnGEN R11 Dry AMD	PCDH9	MR Egger	60	-0.0325141	0.038578	0.402795	54.9658	59	0.624918	-0.00694238	0.00724169	0.341706
FinnGEN R11 Dry AMD	PCDH9	Inverse variance weighted	60	-0.0621149	0.0231273	0.00723596	54.9658	59	0.624918	-0.00694238	0.00724169	0.341706
FinnGEN R11 Dry AMD	PCDH9	Weighted median	60	-0.0594761	0.0328171	0.0699322	54.9658	59	0.624918	-0.00694238	0.00724169	0.341706
FinnGEN R11 Dry AMD	PCDH9	Inverse variance weighted (multiplicative random effects)	60	-0.0621149	0.0223226	0.00539249	54.9658	59	0.624918	-0.00694238	0.00724169	0.341706
FinnGEN R11 Dry AMD	PCDH9	Simple mode	60	-0.0692522	0.0580186	0.237404	54.9658	59	0.624918	-0.00694238	0.00724169	0.341706
FinnGEN R11 Dry AMD	PCDH9	Weighted mode	60	-0.0742289	0.034325	0.0346424	54.9658	59	0.624918	-0.00694238	0.00724169	0.341706
FinnGEN R11 Dry AMD	TK1	Wald ratio	1	0.242936	0.13023	0.0621199
FinnGEN R11 Dry AMD	CAMKK1	MR Egger	11	-0.0354716	0.0905295	0.704305	7.18532	10	0.707842	0.00378598	0.0168289	0.827028
FinnGEN R11 Dry AMD	CAMKK1	Inverse variance weighted	11	-0.0180696	0.0470339	0.700843	7.18532	10	0.707842	0.00378598	0.0168289	0.827028
FinnGEN R11 Dry AMD	CAMKK1	Weighted median	11	-0.0411654	0.0565236	0.466437	7.18532	10	0.707842	0.00378598	0.0168289	0.827028
FinnGEN R11 Dry AMD	CAMKK1	Inverse variance weighted (multiplicative random effects)	11	-0.0180696	0.0398689	0.650385	7.18532	10	0.707842	0.00378598	0.0168289	0.827028
FinnGEN R11 Dry AMD	CAMKK1	Simple mode	11	-0.048203	0.109951	0.670412	7.18532	10	0.707842	0.00378598	0.0168289	0.827028
FinnGEN R11 Dry AMD	CAMKK1	Weighted mode	11	-0.048203	0.0561742	0.410933	7.18532	10	0.707842	0.00378598	0.0168289	0.827028
FinnGEN R11 Dry AMD	TSPYL1	MR Egger	5	0.175897	0.1373	0.290208	2.35344	4	0.671057	-0.0253308	0.0187096	0.268735
FinnGEN R11 Dry AMD	TSPYL1	Inverse variance weighted	5	0.0390585	0.0929305	0.674268	2.35344	4	0.671057	-0.0253308	0.0187096	0.268735
FinnGEN R11 Dry AMD	TSPYL1	Weighted median	5	0.105422	0.105071	0.315696	2.35344	4	0.671057	-0.0253308	0.0187096	0.268735
FinnGEN R11 Dry AMD	TSPYL1	Inverse variance weighted (multiplicative random effects)	5	0.0390585	0.071282	0.583731	2.35344	4	0.671057	-0.0253308	0.0187096	0.268735
FinnGEN R11 Dry AMD	TSPYL1	Simple mode	5	0.048264	0.154495	0.770346	2.35344	4	0.671057	-0.0253308	0.0187096	0.268735
FinnGEN R11 Dry AMD	TSPYL1	Weighted mode	5	0.0935274	0.108067	0.435608	2.35344	4	0.671057	-0.0253308	0.0187096	0.268735
FinnGEN R11 Dry AMD	AMY2B	MR Egger	86	-0.0323585	0.0239898	0.181012	59.9938	85	0.981881	0.000743437	0.00611671	0.903552
FinnGEN R11 Dry AMD	AMY2B	Inverse variance weighted	86	-0.0301569	0.0157286	0.0551957	59.9938	85	0.981881	0.000743437	0.00611671	0.903552
FinnGEN R11 Dry AMD	AMY2B	Weighted median	86	-0.048341	0.0224659	0.0314175	59.9938	85	0.981881	0.000743437	0.00611671	0.903552
FinnGEN R11 Dry AMD	AMY2B	Inverse variance weighted (multiplicative random effects)	86	-0.0301569	0.013214	0.0224775	59.9938	85	0.981881	0.000743437	0.00611671	0.903552
FinnGEN R11 Dry AMD	AMY2B	Simple mode	86	-0.0386567	0.0321757	0.232923	59.9938	85	0.981881	0.000743437	0.00611671	0.903552
FinnGEN R11 Dry AMD	AMY2B	Weighted mode	86	-0.0545716	0.0231158	0.0205242	59.9938	85	0.981881	0.000743437	0.00611671	0.903552
FinnGEN R11 Dry AMD	IGFBP3	MR Egger	97	-0.0337968	0.0519295	0.516733	113.897	96	0.102665	0.00464873	0.007826	0.553916
FinnGEN R11 Dry AMD	IGFBP3	Inverse variance weighted	97	-0.00679398	0.0250192	0.785968	113.897	96	0.102665	0.00464873	0.007826	0.553916
FinnGEN R11 Dry AMD	IGFBP3	Weighted median	97	0.0293621	0.0362637	0.418122	113.897	96	0.102665	0.00464873	0.007826	0.553916
FinnGEN R11 Dry AMD	IGFBP3	Inverse variance weighted (multiplicative random effects)	97	-0.00679398	0.0250192	0.785968	113.897	96	0.102665	0.00464873	0.007826	0.553916
FinnGEN R11 Dry AMD	IGFBP3	Simple mode	97	0.0391734	0.0654256	0.550751	113.897	96	0.102665	0.00464873	0.007826	0.553916
FinnGEN R11 Dry AMD	IGFBP3	Weighted mode	97	0.0391734	0.035571	0.273531	113.897	96	0.102665	0.00464873	0.007826	0.553916
FinnGEN R11 Dry AMD	FKBP4	Wald ratio	1	-0.241025	0.343152	0.482439
FinnGEN R11 Dry AMD	CLEC5A	MR Egger	31	0.0548853	0.0833043	0.515188	43.2579	30	0.0555956	-0.00935733	0.0124446	0.45816
FinnGEN R11 Dry AMD	CLEC5A	Inverse variance weighted	31	0.00236823	0.0450727	0.958096	43.2579	30	0.0555956	-0.00935733	0.0124446	0.45816
FinnGEN R11 Dry AMD	CLEC5A	Weighted median	31	0.0332949	0.0530994	0.53064	43.2579	30	0.0555956	-0.00935733	0.0124446	0.45816
FinnGEN R11 Dry AMD	CLEC5A	Inverse variance weighted (multiplicative random effects)	31	0.00236823	0.0450727	0.958096	43.2579	30	0.0555956	-0.00935733	0.0124446	0.45816
FinnGEN R11 Dry AMD	CLEC5A	Simple mode	31	0.0607507	0.0995893	0.546447	43.2579	30	0.0555956	-0.00935733	0.0124446	0.45816
FinnGEN R11 Dry AMD	CLEC5A	Weighted mode	31	0.0225248	0.0479946	0.642235	43.2579	30	0.0555956	-0.00935733	0.0124446	0.45816
FinnGEN R11 Dry AMD	GAS6	MR Egger	31	0.00440711	0.0621406	0.943947	29.8653	30	0.472567	-0.00205191	0.0103715	0.844551
FinnGEN R11 Dry AMD	GAS6	Inverse variance weighted	31	-0.00543623	0.0367104	0.882276	29.8653	30	0.472567	-0.00205191	0.0103715	0.844551
FinnGEN R11 Dry AMD	GAS6	Weighted median	31	0.0383536	0.054259	0.479653	29.8653	30	0.472567	-0.00205191	0.0103715	0.844551
FinnGEN R11 Dry AMD	GAS6	Inverse variance weighted (multiplicative random effects)	31	-0.00543623	0.0366279	0.882013	29.8653	30	0.472567	-0.00205191	0.0103715	0.844551
FinnGEN R11 Dry AMD	GAS6	Simple mode	31	0.00178204	0.0901669	0.984363	29.8653	30	0.472567	-0.00205191	0.0103715	0.844551
FinnGEN R11 Dry AMD	GAS6	Weighted mode	31	0.00799589	0.0540427	0.883368	29.8653	30	0.472567	-0.00205191	0.0103715	0.844551
FinnGEN R11 Dry AMD	MAPK13	Wald ratio	1	-0.37963	0.319391	0.234596
FinnGEN R11 Dry AMD	TGFBR3	MR Egger	14	0.20133	0.20629	0.348353	8.85308	13	0.783947	-0.00998362	0.0143624	0.500217
FinnGEN R11 Dry AMD	TGFBR3	Inverse variance weighted	14	0.0715176	0.0876441	0.4145	8.85308	13	0.783947	-0.00998362	0.0143624	0.500217
FinnGEN R11 Dry AMD	TGFBR3	Weighted median	14	0.0906655	0.116067	0.434716	8.85308	13	0.783947	-0.00998362	0.0143624	0.500217
FinnGEN R11 Dry AMD	TGFBR3	Inverse variance weighted (multiplicative random effects)	14	0.0715176	0.0723267	0.322754	8.85308	13	0.783947	-0.00998362	0.0143624	0.500217
FinnGEN R11 Dry AMD	TGFBR3	Simple mode	14	-0.0137738	0.190577	0.943484	8.85308	13	0.783947	-0.00998362	0.0143624	0.500217
FinnGEN R11 Dry AMD	TGFBR3	Weighted mode	14	0.0540527	0.153869	0.730999	8.85308	13	0.783947	-0.00998362	0.0143624	0.500217
FinnGEN R11 Dry AMD	GZMH	MR Egger	21	0.154103	0.110831	0.18047	20.6224	20	0.419652	-0.0156427	0.0139524	0.276196
FinnGEN R11 Dry AMD	GZMH	Inverse variance weighted	21	0.0475102	0.0573226	0.407206	20.6224	20	0.419652	-0.0156427	0.0139524	0.276196
FinnGEN R11 Dry AMD	GZMH	Weighted median	21	-0.0734841	0.0788156	0.351153	20.6224	20	0.419652	-0.0156427	0.0139524	0.276196
FinnGEN R11 Dry AMD	GZMH	Inverse variance weighted (multiplicative random effects)	21	0.0475102	0.0573226	0.407206	20.6224	20	0.419652	-0.0156427	0.0139524	0.276196
FinnGEN R11 Dry AMD	GZMH	Simple mode	21	-0.0803865	0.144289	0.583626	20.6224	20	0.419652	-0.0156427	0.0139524	0.276196
FinnGEN R11 Dry AMD	GZMH	Weighted mode	21	-0.0689938	0.0913333	0.45881	20.6224	20	0.419652	-0.0156427	0.0139524	0.276196
FinnGEN R11 Dry AMD	COL6A3	MR Egger	3	0.447822	0.542893	0.560905	2.49789	2	0.286808	-0.0482914	0.0386963	0.430061
FinnGEN R11 Dry AMD	COL6A3	Inverse variance weighted	3	-0.201827	0.172188	0.241143	2.49789	2	0.286808	-0.0482914	0.0386963	0.430061
FinnGEN R11 Dry AMD	COL6A3	Weighted median	3	-0.122132	0.17335	0.481096	2.49789	2	0.286808	-0.0482914	0.0386963	0.430061
FinnGEN R11 Dry AMD	COL6A3	Inverse variance weighted (multiplicative random effects)	3	-0.201827	0.172188	0.241143	2.49789	2	0.286808	-0.0482914	0.0386963	0.430061
FinnGEN R11 Dry AMD	COL6A3	Simple mode	3	-0.0614485	0.235331	0.818433	2.49789	2	0.286808	-0.0482914	0.0386963	0.430061
FinnGEN R11 Dry AMD	COL6A3	Weighted mode	3	-0.106727	0.176657	0.607148	2.49789	2	0.286808	-0.0482914	0.0386963	0.430061
FinnGEN R11 Dry AMD	CEACAM8	MR Egger	9	-0.257655	0.228221	0.296109	7.95321	8	0.438054	0.00586555	0.0248575	0.820214
FinnGEN R11 Dry AMD	CEACAM8	Inverse variance weighted	9	-0.209684	0.097682	0.0318251	7.95321	8	0.438054	0.00586555	0.0248575	0.820214
FinnGEN R11 Dry AMD	CEACAM8	Weighted median	9	-0.193636	0.123159	0.115893	7.95321	8	0.438054	0.00586555	0.0248575	0.820214
FinnGEN R11 Dry AMD	CEACAM8	Inverse variance weighted (multiplicative random effects)	9	-0.209684	0.0973959	0.0313261	7.95321	8	0.438054	0.00586555	0.0248575	0.820214
FinnGEN R11 Dry AMD	CEACAM8	Simple mode	9	-0.144156	0.167372	0.414145	7.95321	8	0.438054	0.00586555	0.0248575	0.820214
FinnGEN R11 Dry AMD	CEACAM8	Weighted mode	9	-0.177171	0.127155	0.201006	7.95321	8	0.438054	0.00586555	0.0248575	0.820214
FinnGEN R11 Dry AMD	TNFRSF13B	MR Egger	9	-0.161088	0.119873	0.220927	9.84295	8	0.276222	0.00458136	0.0168186	0.793175
FinnGEN R11 Dry AMD	TNFRSF13B	Inverse variance weighted	9	-0.137279	0.0771426	0.0751491	9.84295	8	0.276222	0.00458136	0.0168186	0.793175
FinnGEN R11 Dry AMD	TNFRSF13B	Weighted median	9	-0.155513	0.0893942	0.0819239	9.84295	8	0.276222	0.00458136	0.0168186	0.793175
FinnGEN R11 Dry AMD	TNFRSF13B	Inverse variance weighted (multiplicative random effects)	9	-0.137279	0.0771426	0.0751491	9.84295	8	0.276222	0.00458136	0.0168186	0.793175
FinnGEN R11 Dry AMD	TNFRSF13B	Simple mode	9	-0.0195587	0.151295	0.900331	9.84295	8	0.276222	0.00458136	0.0168186	0.793175
FinnGEN R11 Dry AMD	TNFRSF13B	Weighted mode	9	-0.173625	0.0913167	0.0937719	9.84295	8	0.276222	0.00458136	0.0168186	0.793175
FinnGEN R11 Dry AMD	TIMP2	MR Egger	4	-0.388889	0.443411	0.472961	1.10277	3	0.776405	0.0354421	0.036246	0.431281
FinnGEN R11 Dry AMD	TIMP2	Inverse variance weighted	4	0.0277693	0.122656	0.82089	1.10277	3	0.776405	0.0354421	0.036246	0.431281
FinnGEN R11 Dry AMD	TIMP2	Weighted median	4	0.00900336	0.136081	0.947249	1.10277	3	0.776405	0.0354421	0.036246	0.431281
FinnGEN R11 Dry AMD	TIMP2	Inverse variance weighted (multiplicative random effects)	4	0.0277693	0.0743655	0.708838	1.10277	3	0.776405	0.0354421	0.036246	0.431281
FinnGEN R11 Dry AMD	TIMP2	Simple mode	4	-0.00416567	0.183714	0.983334	1.10277	3	0.776405	0.0354421	0.036246	0.431281
FinnGEN R11 Dry AMD	TIMP2	Weighted mode	4	0.00495703	0.160943	0.977364	1.10277	3	0.776405	0.0354421	0.036246	0.431281
FinnGEN R11 Dry AMD	ADAMTS1	Wald ratio	1	0.285594	0.476164	0.548652
FinnGEN R11 Dry AMD	CD40	MR Egger	31	0.11888	0.0578646	0.0490419	27.8674	30	0.577464	-0.0118948	0.0110753	0.291678
FinnGEN R11 Dry AMD	CD40	Inverse variance weighted	31	0.0653016	0.0293196	0.0259318	27.8674	30	0.577464	-0.0118948	0.0110753	0.291678
FinnGEN R11 Dry AMD	CD40	Weighted median	31	0.0895716	0.0405787	0.0272894	27.8674	30	0.577464	-0.0118948	0.0110753	0.291678
FinnGEN R11 Dry AMD	CD40	Inverse variance weighted (multiplicative random effects)	31	0.0653016	0.0282583	0.0208394	27.8674	30	0.577464	-0.0118948	0.0110753	0.291678
FinnGEN R11 Dry AMD	CD40	Simple mode	31	0.137122	0.06729	0.0504742	27.8674	30	0.577464	-0.0118948	0.0110753	0.291678
FinnGEN R11 Dry AMD	CD40	Weighted mode	31	0.0646835	0.040413	0.119954	27.8674	30	0.577464	-0.0118948	0.0110753	0.291678
FinnGEN R11 Dry AMD	CLEC4A	MR Egger	27	0.0875363	0.0654165	0.192896	18.1571	26	0.869984	-0.00407471	0.0102251	0.693643
FinnGEN R11 Dry AMD	CLEC4A	Inverse variance weighted	27	0.066763	0.0395214	0.0911648	18.1571	26	0.869984	-0.00407471	0.0102251	0.693643
FinnGEN R11 Dry AMD	CLEC4A	Weighted median	27	0.0912633	0.0548416	0.0960877	18.1571	26	0.869984	-0.00407471	0.0102251	0.693643
FinnGEN R11 Dry AMD	CLEC4A	Inverse variance weighted (multiplicative random effects)	27	0.066763	0.033027	0.0432314	18.1571	26	0.869984	-0.00407471	0.0102251	0.693643
FinnGEN R11 Dry AMD	CLEC4A	Simple mode	27	0.00631971	0.088625	0.943698	18.1571	26	0.869984	-0.00407471	0.0102251	0.693643
FinnGEN R11 Dry AMD	CLEC4A	Weighted mode	27	0.0921333	0.0590521	0.130802	18.1571	26	0.869984	-0.00407471	0.0102251	0.693643
FinnGEN R11 Dry AMD	STC2	MR Egger	5	-0.127118	0.824338	0.887237	7.13738	4	0.128804	0.0148169	0.0613402	0.824697
FinnGEN R11 Dry AMD	STC2	Inverse variance weighted	5	0.0645051	0.195933	0.74199	7.13738	4	0.128804	0.0148169	0.0613402	0.824697
FinnGEN R11 Dry AMD	STC2	Weighted median	5	-0.20122	0.209973	0.337905	7.13738	4	0.128804	0.0148169	0.0613402	0.824697
FinnGEN R11 Dry AMD	STC2	Inverse variance weighted (multiplicative random effects)	5	0.0645051	0.195933	0.74199	7.13738	4	0.128804	0.0148169	0.0613402	0.824697
FinnGEN R11 Dry AMD	STC2	Simple mode	5	-0.257525	0.36031	0.514272	7.13738	4	0.128804	0.0148169	0.0613402	0.824697
FinnGEN R11 Dry AMD	STC2	Weighted mode	5	-0.257525	0.348652	0.501125	7.13738	4	0.128804	0.0148169	0.0613402	0.824697
FinnGEN R11 Dry AMD	A1BG	MR Egger	13	0.0167143	0.0763597	0.830745	18.4842	12	0.101759	0.0182644	0.0133935	0.199924
FinnGEN R11 Dry AMD	A1BG	Inverse variance weighted	13	0.0689008	0.0684037	0.313806	18.4842	12	0.101759	0.0182644	0.0133935	0.199924
FinnGEN R11 Dry AMD	A1BG	Weighted median	13	0.0310305	0.0660362	0.638426	18.4842	12	0.101759	0.0182644	0.0133935	0.199924
FinnGEN R11 Dry AMD	A1BG	Inverse variance weighted (multiplicative random effects)	13	0.0689008	0.0684037	0.313806	18.4842	12	0.101759	0.0182644	0.0133935	0.199924
FinnGEN R11 Dry AMD	A1BG	Simple mode	13	-0.0196022	0.121633	0.874649	18.4842	12	0.101759	0.0182644	0.0133935	0.199924
FinnGEN R11 Dry AMD	A1BG	Weighted mode	13	0.0270762	0.0675741	0.695691	18.4842	12	0.101759	0.0182644	0.0133935	0.199924
FinnGEN R11 Dry AMD	ITGAM	MR Egger	11	-0.0924084	0.235418	0.703802	13.9	10	0.177601	0.0149065	0.0265118	0.587669
FinnGEN R11 Dry AMD	ITGAM	Inverse variance weighted	11	0.0296335	0.0879759	0.73624	13.9	10	0.177601	0.0149065	0.0265118	0.587669
FinnGEN R11 Dry AMD	ITGAM	Weighted median	11	0.00190925	0.0963459	0.98419	13.9	10	0.177601	0.0149065	0.0265118	0.587669
FinnGEN R11 Dry AMD	ITGAM	Inverse variance weighted (multiplicative random effects)	11	0.0296335	0.0879759	0.73624	13.9	10	0.177601	0.0149065	0.0265118	0.587669
FinnGEN R11 Dry AMD	ITGAM	Simple mode	11	-0.10743	0.177307	0.558084	13.9	10	0.177601	0.0149065	0.0265118	0.587669
FinnGEN R11 Dry AMD	ITGAM	Weighted mode	11	-0.0132912	0.094455	0.89089	13.9	10	0.177601	0.0149065	0.0265118	0.587669
FinnGEN R11 Dry AMD	ITGA11	MR Egger	20	0.0950765	0.0926329	0.318309	14.1438	19	0.775245	-0.00864223	0.0112698	0.453114
FinnGEN R11 Dry AMD	ITGA11	Inverse variance weighted	20	0.034125	0.0475735	0.473183	14.1438	19	0.775245	-0.00864223	0.0112698	0.453114
FinnGEN R11 Dry AMD	ITGA11	Weighted median	20	0.0119831	0.0680424	0.860206	14.1438	19	0.775245	-0.00864223	0.0112698	0.453114
FinnGEN R11 Dry AMD	ITGA11	Inverse variance weighted (multiplicative random effects)	20	0.034125	0.0410461	0.405758	14.1438	19	0.775245	-0.00864223	0.0112698	0.453114
FinnGEN R11 Dry AMD	ITGA11	Simple mode	20	0.0234286	0.11016	0.833843	14.1438	19	0.775245	-0.00864223	0.0112698	0.453114
FinnGEN R11 Dry AMD	ITGA11	Weighted mode	20	0.013034	0.0707428	0.855774	14.1438	19	0.775245	-0.00864223	0.0112698	0.453114
FinnGEN R11 Dry AMD	CHAC2	MR Egger	9	0.0594069	0.184549	0.756925	6.49801	8	0.591628	-0.0103686	0.0220051	0.651835
FinnGEN R11 Dry AMD	CHAC2	Inverse variance weighted	9	-0.0182631	0.0829872	0.825815	6.49801	8	0.591628	-0.0103686	0.0220051	0.651835
FinnGEN R11 Dry AMD	CHAC2	Weighted median	9	-0.0627629	0.101772	0.537433	6.49801	8	0.591628	-0.0103686	0.0220051	0.651835
FinnGEN R11 Dry AMD	CHAC2	Inverse variance weighted (multiplicative random effects)	9	-0.0182631	0.0747922	0.807087	6.49801	8	0.591628	-0.0103686	0.0220051	0.651835
FinnGEN R11 Dry AMD	CHAC2	Simple mode	9	-0.0776405	0.157513	0.635317	6.49801	8	0.591628	-0.0103686	0.0220051	0.651835
FinnGEN R11 Dry AMD	CHAC2	Weighted mode	9	-0.0690309	0.113445	0.559734	6.49801	8	0.591628	-0.0103686	0.0220051	0.651835
FinnGEN R11 Dry AMD	FCRL3	MR Egger	215	-0.0558314	0.0188865	0.00346596	194.897	214	0.821188	0.00906778	0.00457281	0.048655
FinnGEN R11 Dry AMD	FCRL3	Inverse variance weighted	215	-0.0269367	0.0120156	0.0249732	194.897	214	0.821188	0.00906778	0.00457281	0.048655
FinnGEN R11 Dry AMD	FCRL3	Weighted median	215	-0.0412758	0.0175563	0.0187205	194.897	214	0.821188	0.00906778	0.00457281	0.048655
FinnGEN R11 Dry AMD	FCRL3	Inverse variance weighted (multiplicative random effects)	215	-0.0269367	0.0114667	0.018818	194.897	214	0.821188	0.00906778	0.00457281	0.048655
FinnGEN R11 Dry AMD	FCRL3	Simple mode	215	-0.0182693	0.0317641	0.565789	194.897	214	0.821188	0.00906778	0.00457281	0.048655
FinnGEN R11 Dry AMD	FCRL3	Weighted mode	215	-0.0368354	0.019262	0.0571685	194.897	214	0.821188	0.00906778	0.00457281	0.048655
FinnGEN R11 Dry AMD	KLRB1	MR Egger	12	0.0963926	0.140119	0.507138	8.33106	11	0.683377	-0.0126084	0.0212242	0.565669
FinnGEN R11 Dry AMD	KLRB1	Inverse variance weighted	12	0.0239098	0.0688929	0.728548	8.33106	11	0.683377	-0.0126084	0.0212242	0.565669
FinnGEN R11 Dry AMD	KLRB1	Weighted median	12	-0.0123558	0.0923955	0.893618	8.33106	11	0.683377	-0.0126084	0.0212242	0.565669
FinnGEN R11 Dry AMD	KLRB1	Inverse variance weighted (multiplicative random effects)	12	0.0239098	0.0599554	0.690046	8.33106	11	0.683377	-0.0126084	0.0212242	0.565669
FinnGEN R11 Dry AMD	KLRB1	Simple mode	12	-0.0679523	0.135509	0.625931	8.33106	11	0.683377	-0.0126084	0.0212242	0.565669
FinnGEN R11 Dry AMD	KLRB1	Weighted mode	12	-0.0648299	0.126403	0.618177	8.33106	11	0.683377	-0.0126084	0.0212242	0.565669
FinnGEN R11 Dry AMD	FARSA	Wald ratio	1	-0.527909	0.308986	0.0875404
FinnGEN R11 Dry AMD	SERPINB5	Wald ratio	1	-0.0640037	0.328272	0.845415
FinnGEN R11 Dry AMD	PCDH12	MR Egger	52	-0.00546917	0.0458311	0.90549	49.403	51	0.537271	0.00367828	0.00737434	0.620111
FinnGEN R11 Dry AMD	PCDH12	Inverse variance weighted	52	0.012772	0.027624	0.643828	49.403	51	0.537271	0.00367828	0.00737434	0.620111
FinnGEN R11 Dry AMD	PCDH12	Weighted median	52	0.0557126	0.0442927	0.208454	49.403	51	0.537271	0.00367828	0.00737434	0.620111
FinnGEN R11 Dry AMD	PCDH12	Inverse variance weighted (multiplicative random effects)	52	0.012772	0.027188	0.638522	49.403	51	0.537271	0.00367828	0.00737434	0.620111
FinnGEN R11 Dry AMD	PCDH12	Simple mode	52	0.0269545	0.0762216	0.725072	49.403	51	0.537271	0.00367828	0.00737434	0.620111
FinnGEN R11 Dry AMD	PCDH12	Weighted mode	52	0.0426917	0.0463495	0.361345	49.403	51	0.537271	0.00367828	0.00737434	0.620111
FinnGEN R11 Dry AMD	NPY	MR Egger	15	-0.108158	0.160461	0.512093	20.6394	14	0.111237	0.00425027	0.0157204	0.791124
FinnGEN R11 Dry AMD	NPY	Inverse variance weighted	15	-0.0709887	0.0799663	0.374685	20.6394	14	0.111237	0.00425027	0.0157204	0.791124
FinnGEN R11 Dry AMD	NPY	Weighted median	15	-0.0492977	0.0882606	0.57647	20.6394	14	0.111237	0.00425027	0.0157204	0.791124
FinnGEN R11 Dry AMD	NPY	Inverse variance weighted (multiplicative random effects)	15	-0.0709887	0.0799663	0.374685	20.6394	14	0.111237	0.00425027	0.0157204	0.791124
FinnGEN R11 Dry AMD	NPY	Simple mode	15	-0.221136	0.149867	0.162201	20.6394	14	0.111237	0.00425027	0.0157204	0.791124
FinnGEN R11 Dry AMD	NPY	Weighted mode	15	-0.0582383	0.0976419	0.560397	20.6394	14	0.111237	0.00425027	0.0157204	0.791124
FinnGEN R11 Dry AMD	KLK13	MR Egger	38	0.0400898	0.0530894	0.455078	40.3654	37	0.323843	-0.00460431	0.00737945	0.536603
FinnGEN R11 Dry AMD	KLK13	Inverse variance weighted	38	0.0135074	0.0314132	0.667202	40.3654	37	0.323843	-0.00460431	0.00737945	0.536603
FinnGEN R11 Dry AMD	KLK13	Weighted median	38	0.0431038	0.0430816	0.317062	40.3654	37	0.323843	-0.00460431	0.00737945	0.536603
FinnGEN R11 Dry AMD	KLK13	Inverse variance weighted (multiplicative random effects)	38	0.0135074	0.0314132	0.667202	40.3654	37	0.323843	-0.00460431	0.00737945	0.536603
FinnGEN R11 Dry AMD	KLK13	Simple mode	38	0.00823414	0.0695462	0.906393	40.3654	37	0.323843	-0.00460431	0.00737945	0.536603
FinnGEN R11 Dry AMD	KLK13	Weighted mode	38	0.0302185	0.0397053	0.451438	40.3654	37	0.323843	-0.00460431	0.00737945	0.536603
FinnGEN R11 Dry AMD	SELE	MR Egger	8	0.0784531	0.319713	0.814336	3.8552	7	0.796297	0.0162805	0.0239889	0.522648
FinnGEN R11 Dry AMD	SELE	Inverse variance weighted	8	0.282308	0.109507	0.0099377	3.8552	7	0.796297	0.0162805	0.0239889	0.522648
FinnGEN R11 Dry AMD	SELE	Weighted median	8	0.261152	0.133294	0.0500865	3.8552	7	0.796297	0.0162805	0.0239889	0.522648
FinnGEN R11 Dry AMD	SELE	Inverse variance weighted (multiplicative random effects)	8	0.282308	0.0812674	0.00051311	3.8552	7	0.796297	0.0162805	0.0239889	0.522648
FinnGEN R11 Dry AMD	SELE	Simple mode	8	0.50679	0.216486	0.0517702	3.8552	7	0.796297	0.0162805	0.0239889	0.522648
FinnGEN R11 Dry AMD	SELE	Weighted mode	8	0.253947	0.159702	0.155831	3.8552	7	0.796297	0.0162805	0.0239889	0.522648
FinnGEN R11 Dry AMD	CILP	MR Egger	20	0.0108105	0.125424	0.932265	29.5791	19	0.0574059	0.00508302	0.0213217	0.814266
FinnGEN R11 Dry AMD	CILP	Inverse variance weighted	20	0.0377079	0.053408	0.480167	29.5791	19	0.0574059	0.00508302	0.0213217	0.814266
FinnGEN R11 Dry AMD	CILP	Weighted median	20	0.0375908	0.0559864	0.501948	29.5791	19	0.0574059	0.00508302	0.0213217	0.814266
FinnGEN R11 Dry AMD	CILP	Inverse variance weighted (multiplicative random effects)	20	0.0377079	0.053408	0.480167	29.5791	19	0.0574059	0.00508302	0.0213217	0.814266
FinnGEN R11 Dry AMD	CILP	Simple mode	20	0.0072258	0.11386	0.950061	29.5791	19	0.0574059	0.00508302	0.0213217	0.814266
FinnGEN R11 Dry AMD	CILP	Weighted mode	20	0.0410497	0.0516406	0.436483	29.5791	19	0.0574059	0.00508302	0.0213217	0.814266
FinnGEN R11 Dry AMD	TRIM21	MR Egger	8	-0.223092	0.332687	0.527445	13.7855	7	0.0551311	-0.00121892	0.0286121	0.967402
FinnGEN R11 Dry AMD	TRIM21	Inverse variance weighted	8	-0.233976	0.197302	0.23567	13.7855	7	0.0551311	-0.00121892	0.0286121	0.967402
FinnGEN R11 Dry AMD	TRIM21	Weighted median	8	-0.232563	0.198446	0.24123	13.7855	7	0.0551311	-0.00121892	0.0286121	0.967402
FinnGEN R11 Dry AMD	TRIM21	Inverse variance weighted (multiplicative random effects)	8	-0.233976	0.197302	0.23567	13.7855	7	0.0551311	-0.00121892	0.0286121	0.967402
FinnGEN R11 Dry AMD	TRIM21	Simple mode	8	-0.389284	0.311724	0.251878	13.7855	7	0.0551311	-0.00121892	0.0286121	0.967402
FinnGEN R11 Dry AMD	TRIM21	Weighted mode	8	-0.277409	0.227193	0.261603	13.7855	7	0.0551311	-0.00121892	0.0286121	0.967402
FinnGEN R11 Dry AMD	OMG	Wald ratio	1	-0.0472776	0.222582	0.83179
FinnGEN R11 Dry AMD	CELA2A	MR Egger	8	-0.412691	0.272367	0.180501	5.90246	7	0.551183	0.0322684	0.0255897	0.254125
FinnGEN R11 Dry AMD	CELA2A	Inverse variance weighted	8	-0.105074	0.121132	0.385705	5.90246	7	0.551183	0.0322684	0.0255897	0.254125
FinnGEN R11 Dry AMD	CELA2A	Weighted median	8	0.00298269	0.141263	0.983154	5.90246	7	0.551183	0.0322684	0.0255897	0.254125
FinnGEN R11 Dry AMD	CELA2A	Inverse variance weighted (multiplicative random effects)	8	-0.105074	0.111231	0.34484	5.90246	7	0.551183	0.0322684	0.0255897	0.254125
FinnGEN R11 Dry AMD	CELA2A	Simple mode	8	0.00678363	0.183746	0.971581	5.90246	7	0.551183	0.0322684	0.0255897	0.254125
FinnGEN R11 Dry AMD	CELA2A	Weighted mode	8	0.0195926	0.164861	0.908738	5.90246	7	0.551183	0.0322684	0.0255897	0.254125
FinnGEN R11 Dry AMD	LTA4H	MR Egger	6	-0.872766	0.42453	0.108965	6.43325	5	0.266313	0.0670554	0.0335472	0.11627
FinnGEN R11 Dry AMD	LTA4H	Inverse variance weighted	6	-0.0521164	0.122504	0.670525	6.43325	5	0.266313	0.0670554	0.0335472	0.11627
FinnGEN R11 Dry AMD	LTA4H	Weighted median	6	-0.123795	0.127503	0.331591	6.43325	5	0.266313	0.0670554	0.0335472	0.11627
FinnGEN R11 Dry AMD	LTA4H	Inverse variance weighted (multiplicative random effects)	6	-0.0521164	0.122504	0.670525	6.43325	5	0.266313	0.0670554	0.0335472	0.11627
FinnGEN R11 Dry AMD	LTA4H	Simple mode	6	-0.111778	0.165557	0.529527	6.43325	5	0.266313	0.0670554	0.0335472	0.11627
FinnGEN R11 Dry AMD	LTA4H	Weighted mode	6	-0.129377	0.141822	0.403476	6.43325	5	0.266313	0.0670554	0.0335472	0.11627
FinnGEN R11 Dry AMD	LTBR	MR Egger	27	0.00340265	0.0663737	0.959522	20.7155	26	0.756497	9.03399e-05	0.0109076	0.993458
FinnGEN R11 Dry AMD	LTBR	Inverse variance weighted	27	0.00385225	0.0381926	0.919659	20.7155	26	0.756497	9.03399e-05	0.0109076	0.993458
FinnGEN R11 Dry AMD	LTBR	Weighted median	27	-0.0451584	0.0561988	0.421658	20.7155	26	0.756497	9.03399e-05	0.0109076	0.993458
FinnGEN R11 Dry AMD	LTBR	Inverse variance weighted (multiplicative random effects)	27	0.00385225	0.034091	0.910031	20.7155	26	0.756497	9.03399e-05	0.0109076	0.993458
FinnGEN R11 Dry AMD	LTBR	Simple mode	27	0.105822	0.11171	0.352213	20.7155	26	0.756497	9.03399e-05	0.0109076	0.993458
FinnGEN R11 Dry AMD	LTBR	Weighted mode	27	0.00413756	0.0567132	0.9424	20.7155	26	0.756497	9.03399e-05	0.0109076	0.993458
FinnGEN R11 Dry AMD	GLRX	MR Egger	95	0.0229778	0.0286791	0.425055	87.9443	94	0.656379	-0.00266138	0.00565598	0.639069
FinnGEN R11 Dry AMD	GLRX	Inverse variance weighted	95	0.0125789	0.0182781	0.491329	87.9443	94	0.656379	-0.00266138	0.00565598	0.639069
FinnGEN R11 Dry AMD	GLRX	Weighted median	95	-0.017887	0.0277128	0.51864	87.9443	94	0.656379	-0.00266138	0.00565598	0.639069
FinnGEN R11 Dry AMD	GLRX	Inverse variance weighted (multiplicative random effects)	95	0.0125789	0.0176795	0.476777	87.9443	94	0.656379	-0.00266138	0.00565598	0.639069
FinnGEN R11 Dry AMD	GLRX	Simple mode	95	-0.0312437	0.053223	0.558588	87.9443	94	0.656379	-0.00266138	0.00565598	0.639069
FinnGEN R11 Dry AMD	GLRX	Weighted mode	95	0.00506104	0.0280566	0.857237	87.9443	94	0.656379	-0.00266138	0.00565598	0.639069
FinnGEN R11 Dry AMD	CD302	MR Egger	33	0.0420018	0.0723911	0.56597	24.3719	32	0.830645	-0.0190458	0.0116227	0.111393
FinnGEN R11 Dry AMD	CD302	Inverse variance weighted	33	-0.0579138	0.039022	0.137774	24.3719	32	0.830645	-0.0190458	0.0116227	0.111393
FinnGEN R11 Dry AMD	CD302	Weighted median	33	-0.0141207	0.0564434	0.802452	24.3719	32	0.830645	-0.0190458	0.0116227	0.111393
FinnGEN R11 Dry AMD	CD302	Inverse variance weighted (multiplicative random effects)	33	-0.0579138	0.0340549	0.0890174	24.3719	32	0.830645	-0.0190458	0.0116227	0.111393
FinnGEN R11 Dry AMD	CD302	Simple mode	33	-0.143805	0.0952255	0.140817	24.3719	32	0.830645	-0.0190458	0.0116227	0.111393
FinnGEN R11 Dry AMD	CD302	Weighted mode	33	-0.0141689	0.0593667	0.812885	24.3719	32	0.830645	-0.0190458	0.0116227	0.111393
FinnGEN R11 Dry AMD	SIGLEC9	MR Egger	68	0.198931	0.0403526	5.83969e-06	79.4393	67	0.142025	-0.025483	0.00649316	0.000209833
FinnGEN R11 Dry AMD	SIGLEC9	Inverse variance weighted	68	0.0695779	0.0253502	0.0060571	79.4393	67	0.142025	-0.025483	0.00649316	0.000209833
FinnGEN R11 Dry AMD	SIGLEC9	Weighted median	68	0.0738226	0.0343087	0.0314195	79.4393	67	0.142025	-0.025483	0.00649316	0.000209833
FinnGEN R11 Dry AMD	SIGLEC9	Inverse variance weighted (multiplicative random effects)	68	0.0695779	0.0253502	0.0060571	79.4393	67	0.142025	-0.025483	0.00649316	0.000209833
FinnGEN R11 Dry AMD	SIGLEC9	Simple mode	68	0.156447	0.0595091	0.0106116	79.4393	67	0.142025	-0.025483	0.00649316	0.000209833
FinnGEN R11 Dry AMD	SIGLEC9	Weighted mode	68	0.0984716	0.0315365	0.00264772	79.4393	67	0.142025	-0.025483	0.00649316	0.000209833
FinnGEN R11 Dry AMD	ANGPTL7	MR Egger	40	0.0229453	0.0484778	0.638696	35.5618	39	0.627495	0.00322986	0.00858865	0.708962
FinnGEN R11 Dry AMD	ANGPTL7	Inverse variance weighted	40	0.0374674	0.0293066	0.201087	35.5618	39	0.627495	0.00322986	0.00858865	0.708962
FinnGEN R11 Dry AMD	ANGPTL7	Weighted median	40	0.048605	0.0403451	0.228307	35.5618	39	0.627495	0.00322986	0.00858865	0.708962
FinnGEN R11 Dry AMD	ANGPTL7	Inverse variance weighted (multiplicative random effects)	40	0.0374674	0.027985	0.180623	35.5618	39	0.627495	0.00322986	0.00858865	0.708962
FinnGEN R11 Dry AMD	ANGPTL7	Simple mode	40	0.123734	0.0757805	0.110562	35.5618	39	0.627495	0.00322986	0.00858865	0.708962
FinnGEN R11 Dry AMD	ANGPTL7	Weighted mode	40	0.0576959	0.0375884	0.132872	35.5618	39	0.627495	0.00322986	0.00858865	0.708962
FinnGEN R11 Dry AMD	C3	Wald ratio	1	0.711877	0.136595	1.87236e-07
FinnGEN R11 Dry AMD	AFM	MR Egger	8	-0.211715	0.233027	0.398616	13.5284	7	0.0602332	0.0185185	0.0270243	0.518769
FinnGEN R11 Dry AMD	AFM	Inverse variance weighted	8	-0.0912594	0.147068	0.534912	13.5284	7	0.0602332	0.0185185	0.0270243	0.518769
FinnGEN R11 Dry AMD	AFM	Weighted median	8	-0.23928	0.141452	0.090722	13.5284	7	0.0602332	0.0185185	0.0270243	0.518769
FinnGEN R11 Dry AMD	AFM	Inverse variance weighted (multiplicative random effects)	8	-0.0912594	0.147068	0.534912	13.5284	7	0.0602332	0.0185185	0.0270243	0.518769
FinnGEN R11 Dry AMD	AFM	Simple mode	8	-0.151592	0.161375	0.37881	13.5284	7	0.0602332	0.0185185	0.0270243	0.518769
FinnGEN R11 Dry AMD	AFM	Weighted mode	8	-0.218278	0.149996	0.188939	13.5284	7	0.0602332	0.0185185	0.0270243	0.518769
FinnGEN R11 Dry AMD	IGFBP4	Wald ratio	1	-0.0121973	0.409712	0.97625
FinnGEN R11 Dry AMD	REEP4	MR Egger	5	0.0549346	0.088249	0.577725	2.22955	4	0.693623	-0.0345744	0.0298918	0.331155
FinnGEN R11 Dry AMD	REEP4	Inverse variance weighted	5	-0.0195943	0.0602993	0.745219	2.22955	4	0.693623	-0.0345744	0.0298918	0.331155
FinnGEN R11 Dry AMD	REEP4	Weighted median	5	-0.0169455	0.0688157	0.805493	2.22955	4	0.693623	-0.0345744	0.0298918	0.331155
FinnGEN R11 Dry AMD	REEP4	Inverse variance weighted (multiplicative random effects)	5	-0.0195943	0.0450185	0.663382	2.22955	4	0.693623	-0.0345744	0.0298918	0.331155
FinnGEN R11 Dry AMD	REEP4	Simple mode	5	-0.0115036	0.0910432	0.905549	2.22955	4	0.693623	-0.0345744	0.0298918	0.331155
FinnGEN R11 Dry AMD	REEP4	Weighted mode	5	-0.0115036	0.0711612	0.879414	2.22955	4	0.693623	-0.0345744	0.0298918	0.331155
FinnGEN R11 Dry AMD	CD72	MR Egger	10	-0.244142	0.190853	0.236676	11.6396	9	0.2344	0.0237937	0.0196087	0.259575
FinnGEN R11 Dry AMD	CD72	Inverse variance weighted	10	-0.0377676	0.0888414	0.670754	11.6396	9	0.2344	0.0237937	0.0196087	0.259575
FinnGEN R11 Dry AMD	CD72	Weighted median	10	-0.068511	0.105165	0.514748	11.6396	9	0.2344	0.0237937	0.0196087	0.259575
FinnGEN R11 Dry AMD	CD72	Inverse variance weighted (multiplicative random effects)	10	-0.0377676	0.0888414	0.670754	11.6396	9	0.2344	0.0237937	0.0196087	0.259575
FinnGEN R11 Dry AMD	CD72	Simple mode	10	-0.0622521	0.154811	0.69698	11.6396	9	0.2344	0.0237937	0.0196087	0.259575
FinnGEN R11 Dry AMD	CD72	Weighted mode	10	-0.102139	0.107693	0.367681	11.6396	9	0.2344	0.0237937	0.0196087	0.259575
FinnGEN R11 Dry AMD	RNASE3	MR Egger	29	-0.0931581	0.0599039	0.131561	26.5884	28	0.540737	0.0124481	0.0103925	0.241407
FinnGEN R11 Dry AMD	RNASE3	Inverse variance weighted	29	-0.0384032	0.0387141	0.321212	26.5884	28	0.540737	0.0124481	0.0103925	0.241407
FinnGEN R11 Dry AMD	RNASE3	Weighted median	29	-0.0694931	0.0561283	0.215675	26.5884	28	0.540737	0.0124481	0.0103925	0.241407
FinnGEN R11 Dry AMD	RNASE3	Inverse variance weighted (multiplicative random effects)	29	-0.0384032	0.0377256	0.308696	26.5884	28	0.540737	0.0124481	0.0103925	0.241407
FinnGEN R11 Dry AMD	RNASE3	Simple mode	29	-0.0550359	0.0903478	0.547332	26.5884	28	0.540737	0.0124481	0.0103925	0.241407
FinnGEN R11 Dry AMD	RNASE3	Weighted mode	29	-0.0666761	0.0596919	0.273486	26.5884	28	0.540737	0.0124481	0.0103925	0.241407
FinnGEN R11 Dry AMD	TFF2	MR Egger	9	-0.268552	0.30081	0.401632	12.7641	8	0.120228	0.0297471	0.0360234	0.43617
FinnGEN R11 Dry AMD	TFF2	Inverse variance weighted	9	-0.036074	0.103838	0.728285	12.7641	8	0.120228	0.0297471	0.0360234	0.43617
FinnGEN R11 Dry AMD	TFF2	Weighted median	9	-0.0174339	0.115199	0.879709	12.7641	8	0.120228	0.0297471	0.0360234	0.43617
FinnGEN R11 Dry AMD	TFF2	Inverse variance weighted (multiplicative random effects)	9	-0.036074	0.103838	0.728285	12.7641	8	0.120228	0.0297471	0.0360234	0.43617
FinnGEN R11 Dry AMD	TFF2	Simple mode	9	-0.052752	0.166108	0.758937	12.7641	8	0.120228	0.0297471	0.0360234	0.43617
FinnGEN R11 Dry AMD	TFF2	Weighted mode	9	0.019529	0.118279	0.872954	12.7641	8	0.120228	0.0297471	0.0360234	0.43617
FinnGEN R11 Dry AMD	LHPP	MR Egger	68	0.0431192	0.0401547	0.286811	62.6031	67	0.629498	0.000361413	0.00632333	0.954594
FinnGEN R11 Dry AMD	LHPP	Inverse variance weighted	68	0.0449416	0.0244069	0.065571	62.6031	67	0.629498	0.000361413	0.00632333	0.954594
FinnGEN R11 Dry AMD	LHPP	Weighted median	68	0.0497859	0.0374248	0.183422	62.6031	67	0.629498	0.000361413	0.00632333	0.954594
FinnGEN R11 Dry AMD	LHPP	Inverse variance weighted (multiplicative random effects)	68	0.0449416	0.0235925	0.0567916	62.6031	67	0.629498	0.000361413	0.00632333	0.954594
FinnGEN R11 Dry AMD	LHPP	Simple mode	68	0.0221288	0.0676209	0.744501	62.6031	67	0.629498	0.000361413	0.00632333	0.954594
FinnGEN R11 Dry AMD	LHPP	Weighted mode	68	0.0355919	0.0381037	0.353617	62.6031	67	0.629498	0.000361413	0.00632333	0.954594
FinnGEN R11 Dry AMD	MPHOSPH8	Wald ratio	1	-0.251043	0.489497	0.608049
FinnGEN R11 Dry AMD	FTCD	MR Egger	8	0.0316366	0.100838	0.764342	5.69863	7	0.575345	0.0118098	0.0156256	0.478383
FinnGEN R11 Dry AMD	FTCD	Inverse variance weighted	8	0.0789095	0.0790956	0.31845	5.69863	7	0.575345	0.0118098	0.0156256	0.478383
FinnGEN R11 Dry AMD	FTCD	Weighted median	8	0.0686271	0.0934423	0.462685	5.69863	7	0.575345	0.0118098	0.0156256	0.478383
FinnGEN R11 Dry AMD	FTCD	Inverse variance weighted (multiplicative random effects)	8	0.0789095	0.0713656	0.268853	5.69863	7	0.575345	0.0118098	0.0156256	0.478383
FinnGEN R11 Dry AMD	FTCD	Simple mode	8	0.187479	0.18624	0.347624	5.69863	7	0.575345	0.0118098	0.0156256	0.478383
FinnGEN R11 Dry AMD	FTCD	Weighted mode	8	0.0901521	0.0968433	0.382885	5.69863	7	0.575345	0.0118098	0.0156256	0.478383
FinnGEN R11 Dry AMD	CHI3L1	MR Egger	80	-0.0415125	0.03488	0.237597	80.1729	79	0.442018	0.00391744	0.0072726	0.591657
FinnGEN R11 Dry AMD	CHI3L1	Inverse variance weighted	80	-0.0271517	0.0223896	0.225248	80.1729	79	0.442018	0.00391744	0.0072726	0.591657
FinnGEN R11 Dry AMD	CHI3L1	Weighted median	80	-0.0608426	0.0368832	0.0990246	80.1729	79	0.442018	0.00391744	0.0072726	0.591657
FinnGEN R11 Dry AMD	CHI3L1	Inverse variance weighted (multiplicative random effects)	80	-0.0271517	0.0223896	0.225248	80.1729	79	0.442018	0.00391744	0.0072726	0.591657
FinnGEN R11 Dry AMD	CHI3L1	Simple mode	80	-0.0374045	0.061598	0.545436	80.1729	79	0.442018	0.00391744	0.0072726	0.591657
FinnGEN R11 Dry AMD	CHI3L1	Weighted mode	80	-0.0374045	0.0328638	0.258491	80.1729	79	0.442018	0.00391744	0.0072726	0.591657
FinnGEN R11 Dry AMD	CD58	MR Egger	10	-0.00633731	0.101718	0.95185	6.90588	9	0.646918	-0.00940933	0.0169561	0.594118
FinnGEN R11 Dry AMD	CD58	Inverse variance weighted	10	-0.0504247	0.0635185	0.427278	6.90588	9	0.646918	-0.00940933	0.0169561	0.594118
FinnGEN R11 Dry AMD	CD58	Weighted median	10	-0.0402007	0.0751391	0.592638	6.90588	9	0.646918	-0.00940933	0.0169561	0.594118
FinnGEN R11 Dry AMD	CD58	Inverse variance weighted (multiplicative random effects)	10	-0.0504247	0.0556402	0.364797	6.90588	9	0.646918	-0.00940933	0.0169561	0.594118
FinnGEN R11 Dry AMD	CD58	Simple mode	10	0.0353732	0.120519	0.77579	6.90588	9	0.646918	-0.00940933	0.0169561	0.594118
FinnGEN R11 Dry AMD	CD58	Weighted mode	10	-0.0329688	0.0762135	0.675497	6.90588	9	0.646918	-0.00940933	0.0169561	0.594118
FinnGEN R11 Dry AMD	CD164	MR Egger	13	0.311393	0.175805	0.104187	6.12715	12	0.909537	-0.0180456	0.0207089	0.402158
FinnGEN R11 Dry AMD	CD164	Inverse variance weighted	13	0.170379	0.0687021	0.0131392	6.12715	12	0.909537	-0.0180456	0.0207089	0.402158
FinnGEN R11 Dry AMD	CD164	Weighted median	13	0.166411	0.0914306	0.0687463	6.12715	12	0.909537	-0.0180456	0.0207089	0.402158
FinnGEN R11 Dry AMD	CD164	Inverse variance weighted (multiplicative random effects)	13	0.170379	0.0490918	0.000519234	6.12715	12	0.909537	-0.0180456	0.0207089	0.402158
FinnGEN R11 Dry AMD	CD164	Simple mode	13	0.181426	0.142923	0.228366	6.12715	12	0.909537	-0.0180456	0.0207089	0.402158
FinnGEN R11 Dry AMD	CD164	Weighted mode	13	0.181426	0.103074	0.103824	6.12715	12	0.909537	-0.0180456	0.0207089	0.402158
FinnGEN R11 Dry AMD	DCTD	MR Egger	3	18.2719	22.5473	0.566436	7.57041	2	0.0227042	-0.943016	1.17432	0.569272
FinnGEN R11 Dry AMD	DCTD	Inverse variance weighted	3	0.169538	0.415543	0.68328	7.57041	2	0.0227042	-0.943016	1.17432	0.569272
FinnGEN R11 Dry AMD	DCTD	Weighted median	3	-0.188561	0.30774	0.540056	7.57041	2	0.0227042	-0.943016	1.17432	0.569272
FinnGEN R11 Dry AMD	DCTD	Inverse variance weighted (multiplicative random effects)	3	0.169538	0.415543	0.68328	7.57041	2	0.0227042	-0.943016	1.17432	0.569272
FinnGEN R11 Dry AMD	DCTD	Simple mode	3	-0.306925	0.420855	0.541669	7.57041	2	0.0227042	-0.943016	1.17432	0.569272
FinnGEN R11 Dry AMD	DCTD	Weighted mode	3	-0.324754	0.467325	0.558984	7.57041	2	0.0227042	-0.943016	1.17432	0.569272
FinnGEN R11 Dry AMD	CDH17	MR Egger	58	0.045927	0.0494814	0.357305	56.2541	57	0.503033	-0.00569478	0.00768992	0.46206
FinnGEN R11 Dry AMD	CDH17	Inverse variance weighted	58	0.0158222	0.0282106	0.574893	56.2541	57	0.503033	-0.00569478	0.00768992	0.46206
FinnGEN R11 Dry AMD	CDH17	Weighted median	58	0.0353782	0.0451781	0.433579	56.2541	57	0.503033	-0.00569478	0.00768992	0.46206
FinnGEN R11 Dry AMD	CDH17	Inverse variance weighted (multiplicative random effects)	58	0.0158222	0.0280254	0.572369	56.2541	57	0.503033	-0.00569478	0.00768992	0.46206
FinnGEN R11 Dry AMD	CDH17	Simple mode	58	0.0720097	0.0767604	0.352146	56.2541	57	0.503033	-0.00569478	0.00768992	0.46206
FinnGEN R11 Dry AMD	CDH17	Weighted mode	58	-0.014003	0.0444797	0.754049	56.2541	57	0.503033	-0.00569478	0.00768992	0.46206
FinnGEN R11 Dry AMD	C1QL2	MR Egger	43	0.130482	0.0611233	0.0388079	50.1358	42	0.181992	-0.0155263	0.00862927	0.0793416
FinnGEN R11 Dry AMD	C1QL2	Inverse variance weighted	43	0.040288	0.0358935	0.261679	50.1358	42	0.181992	-0.0155263	0.00862927	0.0793416
FinnGEN R11 Dry AMD	C1QL2	Weighted median	43	0.0982834	0.0494482	0.0468558	50.1358	42	0.181992	-0.0155263	0.00862927	0.0793416
FinnGEN R11 Dry AMD	C1QL2	Inverse variance weighted (multiplicative random effects)	43	0.040288	0.0358935	0.261679	50.1358	42	0.181992	-0.0155263	0.00862927	0.0793416
FinnGEN R11 Dry AMD	C1QL2	Simple mode	43	0.0526717	0.0965493	0.588267	50.1358	42	0.181992	-0.0155263	0.00862927	0.0793416
FinnGEN R11 Dry AMD	C1QL2	Weighted mode	43	0.0803465	0.0474147	0.0975645	50.1358	42	0.181992	-0.0155263	0.00862927	0.0793416
FinnGEN R11 Dry AMD	GUSB	MR Egger	19	-0.127734	0.121084	0.306225	17.4949	18	0.489365	0.0219694	0.012991	0.109064
FinnGEN R11 Dry AMD	GUSB	Inverse variance weighted	19	0.0513889	0.0586719	0.381102	17.4949	18	0.489365	0.0219694	0.012991	0.109064
FinnGEN R11 Dry AMD	GUSB	Weighted median	19	0.0883163	0.083321	0.289166	17.4949	18	0.489365	0.0219694	0.012991	0.109064
FinnGEN R11 Dry AMD	GUSB	Inverse variance weighted (multiplicative random effects)	19	0.0513889	0.0578428	0.374313	17.4949	18	0.489365	0.0219694	0.012991	0.109064
FinnGEN R11 Dry AMD	GUSB	Simple mode	19	0.0966055	0.125994	0.453173	17.4949	18	0.489365	0.0219694	0.012991	0.109064
FinnGEN R11 Dry AMD	GUSB	Weighted mode	19	0.0265729	0.102358	0.798112	17.4949	18	0.489365	0.0219694	0.012991	0.109064
FinnGEN R11 Dry AMD	F2	MR Egger	12	-0.151213	0.137396	0.296875	9.50754	11	0.57515	-0.0189495	0.0144689	0.219597
FinnGEN R11 Dry AMD	F2	Inverse variance weighted	12	-0.297056	0.0804787	0.000223271	9.50754	11	0.57515	-0.0189495	0.0144689	0.219597
FinnGEN R11 Dry AMD	F2	Weighted median	12	-0.267676	0.10909	0.0141385	9.50754	11	0.57515	-0.0189495	0.0144689	0.219597
FinnGEN R11 Dry AMD	F2	Inverse variance weighted (multiplicative random effects)	12	-0.297056	0.0748201	7.17913e-05	9.50754	11	0.57515	-0.0189495	0.0144689	0.219597
FinnGEN R11 Dry AMD	F2	Simple mode	12	-0.228838	0.156979	0.172858	9.50754	11	0.57515	-0.0189495	0.0144689	0.219597
FinnGEN R11 Dry AMD	F2	Weighted mode	12	-0.242292	0.121587	0.0716892	9.50754	11	0.57515	-0.0189495	0.0144689	0.219597
FinnGEN R11 Dry AMD	PTPRC	MR Egger	9	0.0943137	0.179725	0.615948	21.925	8	0.00505677	0.0201899	0.0224444	0.398246
FinnGEN R11 Dry AMD	PTPRC	Inverse variance weighted	9	0.203289	0.131167	0.121176	21.925	8	0.00505677	0.0201899	0.0224444	0.398246
FinnGEN R11 Dry AMD	PTPRC	Weighted median	9	0.191612	0.120368	0.111411	21.925	8	0.00505677	0.0201899	0.0224444	0.398246
FinnGEN R11 Dry AMD	PTPRC	Inverse variance weighted (multiplicative random effects)	9	0.203289	0.131167	0.121176	21.925	8	0.00505677	0.0201899	0.0224444	0.398246
FinnGEN R11 Dry AMD	PTPRC	Simple mode	9	-0.0937631	0.185819	0.627446	21.925	8	0.00505677	0.0201899	0.0224444	0.398246
FinnGEN R11 Dry AMD	PTPRC	Weighted mode	9	0.18102	0.133667	0.212661	21.925	8	0.00505677	0.0201899	0.0224444	0.398246
FinnGEN R11 Dry AMD	EPPK1	MR Egger	134	-0.0164579	0.026705	0.538768	105.908	133	0.959763	0.000253444	0.00554522	0.963615
FinnGEN R11 Dry AMD	EPPK1	Inverse variance weighted	134	-0.0154603	0.0153873	0.315019	105.908	133	0.959763	0.000253444	0.00554522	0.963615
FinnGEN R11 Dry AMD	EPPK1	Weighted median	134	-0.026616	0.0230273	0.247745	105.908	133	0.959763	0.000253444	0.00554522	0.963615
FinnGEN R11 Dry AMD	EPPK1	Inverse variance weighted (multiplicative random effects)	134	-0.0154603	0.0137309	0.260187	105.908	133	0.959763	0.000253444	0.00554522	0.963615
FinnGEN R11 Dry AMD	EPPK1	Simple mode	134	-0.0424388	0.038287	0.269673	105.908	133	0.959763	0.000253444	0.00554522	0.963615
FinnGEN R11 Dry AMD	EPPK1	Weighted mode	134	-0.0369173	0.0224881	0.103028	105.908	133	0.959763	0.000253444	0.00554522	0.963615
FinnGEN R11 Dry AMD	ACYP1	MR Egger	14	0.115144	0.076276	0.157027	14.2346	13	0.357533	0.0111408	0.0128068	0.401415
FinnGEN R11 Dry AMD	ACYP1	Inverse variance weighted	14	0.159092	0.0566091	0.00494851	14.2346	13	0.357533	0.0111408	0.0128068	0.401415
FinnGEN R11 Dry AMD	ACYP1	Weighted median	14	0.163	0.0654298	0.0127303	14.2346	13	0.357533	0.0111408	0.0128068	0.401415
FinnGEN R11 Dry AMD	ACYP1	Inverse variance weighted (multiplicative random effects)	14	0.159092	0.0566091	0.00494851	14.2346	13	0.357533	0.0111408	0.0128068	0.401415
FinnGEN R11 Dry AMD	ACYP1	Simple mode	14	0.132682	0.158976	0.419014	14.2346	13	0.357533	0.0111408	0.0128068	0.401415
FinnGEN R11 Dry AMD	ACYP1	Weighted mode	14	0.171013	0.0625347	0.0170287	14.2346	13	0.357533	0.0111408	0.0128068	0.401415
FinnGEN R11 Dry AMD	TMED8	MR Egger	4	-1.37692	1.02798	0.312349	6.75492	3	0.0801333	0.0816254	0.0661616	0.342615
FinnGEN R11 Dry AMD	TMED8	Inverse variance weighted	4	-0.141079	0.250215	0.57287	6.75492	3	0.0801333	0.0816254	0.0661616	0.342615
FinnGEN R11 Dry AMD	TMED8	Weighted median	4	-0.246269	0.230633	0.285614	6.75492	3	0.0801333	0.0816254	0.0661616	0.342615
FinnGEN R11 Dry AMD	TMED8	Inverse variance weighted (multiplicative random effects)	4	-0.141079	0.250215	0.57287	6.75492	3	0.0801333	0.0816254	0.0661616	0.342615
FinnGEN R11 Dry AMD	TMED8	Simple mode	4	-0.42254	0.423883	0.392314	6.75492	3	0.0801333	0.0816254	0.0661616	0.342615
FinnGEN R11 Dry AMD	TMED8	Weighted mode	4	-0.440819	0.225459	0.145532	6.75492	3	0.0801333	0.0816254	0.0661616	0.342615
FinnGEN R11 Dry AMD	PCSK9	MR Egger	22	0.0538495	0.0492801	0.287504	29.5523	21	0.10136	0.0051006	0.00991041	0.612424
FinnGEN R11 Dry AMD	PCSK9	Inverse variance weighted	22	0.071002	0.035661	0.0464782	29.5523	21	0.10136	0.0051006	0.00991041	0.612424
FinnGEN R11 Dry AMD	PCSK9	Weighted median	22	0.0578195	0.0386698	0.13486	29.5523	21	0.10136	0.0051006	0.00991041	0.612424
FinnGEN R11 Dry AMD	PCSK9	Inverse variance weighted (multiplicative random effects)	22	0.071002	0.035661	0.0464782	29.5523	21	0.10136	0.0051006	0.00991041	0.612424
FinnGEN R11 Dry AMD	PCSK9	Simple mode	22	0.0480412	0.0706505	0.503942	29.5523	21	0.10136	0.0051006	0.00991041	0.612424
FinnGEN R11 Dry AMD	PCSK9	Weighted mode	22	0.0528943	0.0352135	0.147959	29.5523	21	0.10136	0.0051006	0.00991041	0.612424
FinnGEN R11 Dry AMD	GPC5	MR Egger	183	0.026578	0.018982	0.163176	175.823	182	0.615034	-0.00342467	0.00461926	0.459419
FinnGEN R11 Dry AMD	GPC5	Inverse variance weighted	183	0.0156481	0.0119574	0.190651	175.823	182	0.615034	-0.00342467	0.00461926	0.459419
FinnGEN R11 Dry AMD	GPC5	Weighted median	183	0.0194343	0.0196125	0.321729	175.823	182	0.615034	-0.00342467	0.00461926	0.459419
FinnGEN R11 Dry AMD	GPC5	Inverse variance weighted (multiplicative random effects)	183	0.0156481	0.0117527	0.183042	175.823	182	0.615034	-0.00342467	0.00461926	0.459419
FinnGEN R11 Dry AMD	GPC5	Simple mode	183	0.0433445	0.0355727	0.224621	175.823	182	0.615034	-0.00342467	0.00461926	0.459419
FinnGEN R11 Dry AMD	GPC5	Weighted mode	183	0.0239954	0.0182287	0.189711	175.823	182	0.615034	-0.00342467	0.00461926	0.459419
FinnGEN R11 Dry AMD	ROBO1	MR Egger	29	0.0183051	0.0844481	0.830024	31.8225	28	0.281796	-0.00207098	0.0129592	0.874222
FinnGEN R11 Dry AMD	ROBO1	Inverse variance weighted	29	0.00729083	0.0479411	0.879125	31.8225	28	0.281796	-0.00207098	0.0129592	0.874222
FinnGEN R11 Dry AMD	ROBO1	Weighted median	29	0.00959648	0.0677954	0.887435	31.8225	28	0.281796	-0.00207098	0.0129592	0.874222
FinnGEN R11 Dry AMD	ROBO1	Inverse variance weighted (multiplicative random effects)	29	0.00729083	0.0479411	0.879125	31.8225	28	0.281796	-0.00207098	0.0129592	0.874222
FinnGEN R11 Dry AMD	ROBO1	Simple mode	29	0.0626578	0.106542	0.561177	31.8225	28	0.281796	-0.00207098	0.0129592	0.874222
FinnGEN R11 Dry AMD	ROBO1	Weighted mode	29	0.0218133	0.0680017	0.750762	31.8225	28	0.281796	-0.00207098	0.0129592	0.874222
FinnGEN R11 Dry AMD	CTSH	MR Egger	134	-0.0268482	0.0152033	0.0797179	126.547	133	0.641014	0.00179532	0.00474419	0.705723
FinnGEN R11 Dry AMD	CTSH	Inverse variance weighted	134	-0.0229712	0.0112329	0.0408567	126.547	133	0.641014	0.00179532	0.00474419	0.705723
FinnGEN R11 Dry AMD	CTSH	Weighted median	134	-0.0117449	0.0167955	0.484373	126.547	133	0.641014	0.00179532	0.00474419	0.705723
FinnGEN R11 Dry AMD	CTSH	Inverse variance weighted (multiplicative random effects)	134	-0.0229712	0.0109571	0.0360404	126.547	133	0.641014	0.00179532	0.00474419	0.705723
FinnGEN R11 Dry AMD	CTSH	Simple mode	134	-0.000827903	0.0274946	0.976023	126.547	133	0.641014	0.00179532	0.00474419	0.705723
FinnGEN R11 Dry AMD	CTSH	Weighted mode	134	-0.0191388	0.0159365	0.231909	126.547	133	0.641014	0.00179532	0.00474419	0.705723
FinnGEN R11 Dry AMD	GHR	MR Egger	130	0.0280368	0.0351646	0.426751	147.06	129	0.132026	0.00235211	0.00904042	0.795145
FinnGEN R11 Dry AMD	GHR	Inverse variance weighted	130	0.0359416	0.0176409	0.0416091	147.06	129	0.132026	0.00235211	0.00904042	0.795145
FinnGEN R11 Dry AMD	GHR	Weighted median	130	0.0432278	0.0262128	0.0991253	147.06	129	0.132026	0.00235211	0.00904042	0.795145
FinnGEN R11 Dry AMD	GHR	Inverse variance weighted (multiplicative random effects)	130	0.0359416	0.0176409	0.0416091	147.06	129	0.132026	0.00235211	0.00904042	0.795145
FinnGEN R11 Dry AMD	GHR	Simple mode	130	0.0765428	0.0452604	0.0932197	147.06	129	0.132026	0.00235211	0.00904042	0.795145
FinnGEN R11 Dry AMD	GHR	Weighted mode	130	0.0352551	0.02435	0.150086	147.06	129	0.132026	0.00235211	0.00904042	0.795145
FinnGEN R11 Dry AMD	CCER2	MR Egger	3	-0.0430113	0.110043	0.762794	0.987229	2	0.610416	-0.0425869	0.0746894	0.670098
FinnGEN R11 Dry AMD	CCER2	Inverse variance weighted	3	-0.0967411	0.0568306	0.0887046	0.987229	2	0.610416	-0.0425869	0.0746894	0.670098
FinnGEN R11 Dry AMD	CCER2	Weighted median	3	-0.0937269	0.0584258	0.108669	0.987229	2	0.610416	-0.0425869	0.0746894	0.670098
FinnGEN R11 Dry AMD	CCER2	Inverse variance weighted (multiplicative random effects)	3	-0.0967411	0.0399279	0.0153974	0.987229	2	0.610416	-0.0425869	0.0746894	0.670098
FinnGEN R11 Dry AMD	CCER2	Simple mode	3	-0.151444	0.140898	0.394902	0.987229	2	0.610416	-0.0425869	0.0746894	0.670098
FinnGEN R11 Dry AMD	CCER2	Weighted mode	3	-0.0920085	0.0555117	0.239278	0.987229	2	0.610416	-0.0425869	0.0746894	0.670098
FinnGEN R11 Dry AMD	GBP4	MR Egger	166	0.0136334	0.0250831	0.587503	186.845	165	0.117114	-0.00497731	0.0060995	0.415672
FinnGEN R11 Dry AMD	GBP4	Inverse variance weighted	166	-0.00267331	0.0151449	0.859889	186.845	165	0.117114	-0.00497731	0.0060995	0.415672
FinnGEN R11 Dry AMD	GBP4	Weighted median	166	0.0218896	0.0225387	0.331449	186.845	165	0.117114	-0.00497731	0.0060995	0.415672
FinnGEN R11 Dry AMD	GBP4	Inverse variance weighted (multiplicative random effects)	166	-0.00267331	0.0151449	0.859889	186.845	165	0.117114	-0.00497731	0.0060995	0.415672
FinnGEN R11 Dry AMD	GBP4	Simple mode	166	0.00878055	0.0374176	0.814761	186.845	165	0.117114	-0.00497731	0.0060995	0.415672
FinnGEN R11 Dry AMD	GBP4	Weighted mode	166	0.00293444	0.0234026	0.900368	186.845	165	0.117114	-0.00497731	0.0060995	0.415672
FinnGEN R11 Dry AMD	SOD3	MR Egger	34	0.0477262	0.0397148	0.23829	33.1138	33	0.461702	0.00745945	0.00864767	0.394778
FinnGEN R11 Dry AMD	SOD3	Inverse variance weighted	34	0.0700522	0.0300055	0.0195621	33.1138	33	0.461702	0.00745945	0.00864767	0.394778
FinnGEN R11 Dry AMD	SOD3	Weighted median	34	0.0660176	0.0423443	0.11898	33.1138	33	0.461702	0.00745945	0.00864767	0.394778
FinnGEN R11 Dry AMD	SOD3	Inverse variance weighted (multiplicative random effects)	34	0.0700522	0.0300055	0.0195621	33.1138	33	0.461702	0.00745945	0.00864767	0.394778
FinnGEN R11 Dry AMD	SOD3	Simple mode	34	0.0289252	0.0732128	0.695323	33.1138	33	0.461702	0.00745945	0.00864767	0.394778
FinnGEN R11 Dry AMD	SOD3	Weighted mode	34	0.0646004	0.0346583	0.0712501	33.1138	33	0.461702	0.00745945	0.00864767	0.394778
FinnGEN R11 Dry AMD	SPINK6	MR Egger	54	-0.0403229	0.0537773	0.456747	37.3898	53	0.948539	0.00524528	0.00739009	0.481017
FinnGEN R11 Dry AMD	SPINK6	Inverse variance weighted	54	-0.00977336	0.0322404	0.761783	37.3898	53	0.948539	0.00524528	0.00739009	0.481017
FinnGEN R11 Dry AMD	SPINK6	Weighted median	54	-0.0120993	0.0468372	0.796155	37.3898	53	0.948539	0.00524528	0.00739009	0.481017
FinnGEN R11 Dry AMD	SPINK6	Inverse variance weighted (multiplicative random effects)	54	-0.00977336	0.0270794	0.718163	37.3898	53	0.948539	0.00524528	0.00739009	0.481017
FinnGEN R11 Dry AMD	SPINK6	Simple mode	54	-0.033957	0.0785217	0.667166	37.3898	53	0.948539	0.00524528	0.00739009	0.481017
FinnGEN R11 Dry AMD	SPINK6	Weighted mode	54	-0.0167122	0.0466716	0.721706	37.3898	53	0.948539	0.00524528	0.00739009	0.481017
FinnGEN R11 Dry AMD	OXT	MR Egger	79	-0.00891792	0.0376167	0.813229	83.6515	78	0.31027	-0.00205309	0.00670153	0.760157
FinnGEN R11 Dry AMD	OXT	Inverse variance weighted	79	-0.018111	0.022552	0.421929	83.6515	78	0.31027	-0.00205309	0.00670153	0.760157
FinnGEN R11 Dry AMD	OXT	Weighted median	79	0.00852908	0.0357329	0.811346	83.6515	78	0.31027	-0.00205309	0.00670153	0.760157
FinnGEN R11 Dry AMD	OXT	Inverse variance weighted (multiplicative random effects)	79	-0.018111	0.022552	0.421929	83.6515	78	0.31027	-0.00205309	0.00670153	0.760157
FinnGEN R11 Dry AMD	OXT	Simple mode	79	-0.109941	0.0654623	0.0970644	83.6515	78	0.31027	-0.00205309	0.00670153	0.760157
FinnGEN R11 Dry AMD	OXT	Weighted mode	79	0.00655867	0.0340024	0.847548	83.6515	78	0.31027	-0.00205309	0.00670153	0.760157
FinnGEN R11 Dry AMD	LYVE1	MR Egger	10	-0.0187258	0.105054	0.862958	10.8225	9	0.288072	0.0038079	0.0145953	0.800761
FinnGEN R11 Dry AMD	LYVE1	Inverse variance weighted	10	0.00162783	0.0666157	0.980505	10.8225	9	0.288072	0.0038079	0.0145953	0.800761
FinnGEN R11 Dry AMD	LYVE1	Weighted median	10	0.0418067	0.0803544	0.602869	10.8225	9	0.288072	0.0038079	0.0145953	0.800761
FinnGEN R11 Dry AMD	LYVE1	Inverse variance weighted (multiplicative random effects)	10	0.00162783	0.0666157	0.980505	10.8225	9	0.288072	0.0038079	0.0145953	0.800761
FinnGEN R11 Dry AMD	LYVE1	Simple mode	10	0.101734	0.116885	0.406711	10.8225	9	0.288072	0.0038079	0.0145953	0.800761
FinnGEN R11 Dry AMD	LYVE1	Weighted mode	10	0.0515737	0.0826106	0.547928	10.8225	9	0.288072	0.0038079	0.0145953	0.800761
FinnGEN R11 Dry AMD	PDGFC	MR Egger	3	0.0805042	0.515781	0.90143	0.333172	2	0.84655	-0.0208885	0.0406973	0.698113
FinnGEN R11 Dry AMD	PDGFC	Inverse variance weighted	3	-0.168866	0.173145	0.329418	0.333172	2	0.84655	-0.0208885	0.0406973	0.698113
FinnGEN R11 Dry AMD	PDGFC	Weighted median	3	-0.171412	0.193651	0.37607	0.333172	2	0.84655	-0.0208885	0.0406973	0.698113
FinnGEN R11 Dry AMD	PDGFC	Inverse variance weighted (multiplicative random effects)	3	-0.168866	0.0706691	0.0168697	0.333172	2	0.84655	-0.0208885	0.0406973	0.698113
FinnGEN R11 Dry AMD	PDGFC	Simple mode	3	-0.212515	0.224847	0.444345	0.333172	2	0.84655	-0.0208885	0.0406973	0.698113
FinnGEN R11 Dry AMD	PDGFC	Weighted mode	3	-0.181952	0.231092	0.513563	0.333172	2	0.84655	-0.0208885	0.0406973	0.698113
FinnGEN R11 Dry AMD	OTUD7B	Wald ratio	1	-0.115748	0.564297	0.837478
FinnGEN R11 Dry AMD	SCARA5	MR Egger	47	0.00841994	0.0591284	0.887399	46.6706	46	0.444698	0.00316985	0.00851947	0.711586
FinnGEN R11 Dry AMD	SCARA5	Inverse variance weighted	47	0.0271564	0.0306974	0.376345	46.6706	46	0.444698	0.00316985	0.00851947	0.711586
FinnGEN R11 Dry AMD	SCARA5	Weighted median	47	0.0378876	0.0465166	0.41536	46.6706	46	0.444698	0.00316985	0.00851947	0.711586
FinnGEN R11 Dry AMD	SCARA5	Inverse variance weighted (multiplicative random effects)	47	0.0271564	0.0306974	0.376345	46.6706	46	0.444698	0.00316985	0.00851947	0.711586
FinnGEN R11 Dry AMD	SCARA5	Simple mode	47	0.00830124	0.0808243	0.918642	46.6706	46	0.444698	0.00316985	0.00851947	0.711586
FinnGEN R11 Dry AMD	SCARA5	Weighted mode	47	0.0239182	0.0594179	0.689149	46.6706	46	0.444698	0.00316985	0.00851947	0.711586
FinnGEN R11 Dry AMD	GSTM4	MR Egger	37	0.00372393	0.0672668	0.956166	37.5734	36	0.396974	-0.00875033	0.0109228	0.428475
FinnGEN R11 Dry AMD	GSTM4	Inverse variance weighted	37	-0.0424667	0.0344729	0.217992	37.5734	36	0.396974	-0.00875033	0.0109228	0.428475
FinnGEN R11 Dry AMD	GSTM4	Weighted median	37	-0.0683826	0.0458763	0.13607	37.5734	36	0.396974	-0.00875033	0.0109228	0.428475
FinnGEN R11 Dry AMD	GSTM4	Inverse variance weighted (multiplicative random effects)	37	-0.0424667	0.0344729	0.217992	37.5734	36	0.396974	-0.00875033	0.0109228	0.428475
FinnGEN R11 Dry AMD	GSTM4	Simple mode	37	-0.0847381	0.0826329	0.31198	37.5734	36	0.396974	-0.00875033	0.0109228	0.428475
FinnGEN R11 Dry AMD	GSTM4	Weighted mode	37	-0.0768783	0.0515199	0.144358	37.5734	36	0.396974	-0.00875033	0.0109228	0.428475
FinnGEN R11 Dry AMD	THBD	MR Egger	25	0.137436	0.113921	0.239918	29.8872	24	0.188519	-0.00655209	0.0120901	0.593072
FinnGEN R11 Dry AMD	THBD	Inverse variance weighted	25	0.0838591	0.0557671	0.132649	29.8872	24	0.188519	-0.00655209	0.0120901	0.593072
FinnGEN R11 Dry AMD	THBD	Weighted median	25	0.0652726	0.0774687	0.399471	29.8872	24	0.188519	-0.00655209	0.0120901	0.593072
FinnGEN R11 Dry AMD	THBD	Inverse variance weighted (multiplicative random effects)	25	0.0838591	0.0557671	0.132649	29.8872	24	0.188519	-0.00655209	0.0120901	0.593072
FinnGEN R11 Dry AMD	THBD	Simple mode	25	0.124977	0.139208	0.378228	29.8872	24	0.188519	-0.00655209	0.0120901	0.593072
FinnGEN R11 Dry AMD	THBD	Weighted mode	25	0.101117	0.0790266	0.212944	29.8872	24	0.188519	-0.00655209	0.0120901	0.593072
FinnGEN R11 Dry AMD	EFNA1	MR Egger	36	-0.0343085	0.0869028	0.695462	48.5447	35	0.0636452	0.00267475	0.0125604	0.832637
FinnGEN R11 Dry AMD	EFNA1	Inverse variance weighted	36	-0.018307	0.0430555	0.670695	48.5447	35	0.0636452	0.00267475	0.0125604	0.832637
FinnGEN R11 Dry AMD	EFNA1	Weighted median	36	0.0181248	0.0557386	0.745049	48.5447	35	0.0636452	0.00267475	0.0125604	0.832637
FinnGEN R11 Dry AMD	EFNA1	Inverse variance weighted (multiplicative random effects)	36	-0.018307	0.0430555	0.670695	48.5447	35	0.0636452	0.00267475	0.0125604	0.832637
FinnGEN R11 Dry AMD	EFNA1	Simple mode	36	-0.0121405	0.099663	0.903742	48.5447	35	0.0636452	0.00267475	0.0125604	0.832637
FinnGEN R11 Dry AMD	EFNA1	Weighted mode	36	-0.00649587	0.0528529	0.902886	48.5447	35	0.0636452	0.00267475	0.0125604	0.832637
FinnGEN R11 Dry AMD	ACADSB	MR Egger	20	-0.279662	0.130713	0.0463473	51.2035	19	8.69842e-05	-0.0235317	0.020243	0.260228
FinnGEN R11 Dry AMD	ACADSB	Inverse variance weighted	20	-0.402749	0.0773501	1.92089e-07	51.2035	19	8.69842e-05	-0.0235317	0.020243	0.260228
FinnGEN R11 Dry AMD	ACADSB	Weighted median	20	-0.408626	0.0720749	1.43246e-08	51.2035	19	8.69842e-05	-0.0235317	0.020243	0.260228
FinnGEN R11 Dry AMD	ACADSB	Inverse variance weighted (multiplicative random effects)	20	-0.402749	0.0773501	1.92089e-07	51.2035	19	8.69842e-05	-0.0235317	0.020243	0.260228
FinnGEN R11 Dry AMD	ACADSB	Simple mode	20	-0.493594	0.184106	0.0147812	51.2035	19	8.69842e-05	-0.0235317	0.020243	0.260228
FinnGEN R11 Dry AMD	ACADSB	Weighted mode	20	-0.39979	0.0731797	2.85605e-05	51.2035	19	8.69842e-05	-0.0235317	0.020243	0.260228
FinnGEN R11 Dry AMD	CTHRC1	MR Egger	15	0.0554978	0.184312	0.768095	14.4877	14	0.414047	-0.0208821	0.0150929	0.189789
FinnGEN R11 Dry AMD	CTHRC1	Inverse variance weighted	15	-0.172287	0.0842924	0.0409609	14.4877	14	0.414047	-0.0208821	0.0150929	0.189789
FinnGEN R11 Dry AMD	CTHRC1	Weighted median	15	-0.20342	0.113996	0.0743516	14.4877	14	0.414047	-0.0208821	0.0150929	0.189789
FinnGEN R11 Dry AMD	CTHRC1	Inverse variance weighted (multiplicative random effects)	15	-0.172287	0.0842924	0.0409609	14.4877	14	0.414047	-0.0208821	0.0150929	0.189789
FinnGEN R11 Dry AMD	CTHRC1	Simple mode	15	-0.18735	0.165322	0.276146	14.4877	14	0.414047	-0.0208821	0.0150929	0.189789
FinnGEN R11 Dry AMD	CTHRC1	Weighted mode	15	-0.148684	0.137419	0.297547	14.4877	14	0.414047	-0.0208821	0.0150929	0.189789
FinnGEN R11 Dry AMD	SULT1A1	MR Egger	12	0.111742	0.132493	0.418732	11.6195	11	0.392913	-0.0122818	0.0146231	0.420597
FinnGEN R11 Dry AMD	SULT1A1	Inverse variance weighted	12	0.0217347	0.0768596	0.777342	11.6195	11	0.392913	-0.0122818	0.0146231	0.420597
FinnGEN R11 Dry AMD	SULT1A1	Weighted median	12	0.037451	0.0944561	0.691743	11.6195	11	0.392913	-0.0122818	0.0146231	0.420597
FinnGEN R11 Dry AMD	SULT1A1	Inverse variance weighted (multiplicative random effects)	12	0.0217347	0.0768596	0.777342	11.6195	11	0.392913	-0.0122818	0.0146231	0.420597
FinnGEN R11 Dry AMD	SULT1A1	Simple mode	12	0.087753	0.130358	0.514735	11.6195	11	0.392913	-0.0122818	0.0146231	0.420597
FinnGEN R11 Dry AMD	SULT1A1	Weighted mode	12	0.0540517	0.111281	0.636693	11.6195	11	0.392913	-0.0122818	0.0146231	0.420597
FinnGEN R11 Dry AMD	LACTB2	MR Egger	8	0.170347	0.119537	0.204019	2.82872	7	0.900382	-0.00109045	0.0186016	0.955157
FinnGEN R11 Dry AMD	LACTB2	Inverse variance weighted	8	0.165542	0.0870146	0.05711	2.82872	7	0.900382	-0.00109045	0.0186016	0.955157
FinnGEN R11 Dry AMD	LACTB2	Weighted median	8	0.164418	0.106973	0.124291	2.82872	7	0.900382	-0.00109045	0.0186016	0.955157
FinnGEN R11 Dry AMD	LACTB2	Inverse variance weighted (multiplicative random effects)	8	0.165542	0.0553144	0.00276473	2.82872	7	0.900382	-0.00109045	0.0186016	0.955157
FinnGEN R11 Dry AMD	LACTB2	Simple mode	8	0.15386	0.153041	0.348209	2.82872	7	0.900382	-0.00109045	0.0186016	0.955157
FinnGEN R11 Dry AMD	LACTB2	Weighted mode	8	0.14802	0.123959	0.271328	2.82872	7	0.900382	-0.00109045	0.0186016	0.955157
FinnGEN R11 Dry AMD	TNFAIP2	MR Egger	5	-0.0875144	0.164541	0.631684	2.21111	4	0.696995	0.0165188	0.0183877	0.435197
FinnGEN R11 Dry AMD	TNFAIP2	Inverse variance weighted	5	0.0190921	0.113982	0.866975	2.21111	4	0.696995	0.0165188	0.0183877	0.435197
FinnGEN R11 Dry AMD	TNFAIP2	Weighted median	5	-0.013731	0.131663	0.91694	2.21111	4	0.696995	0.0165188	0.0183877	0.435197
FinnGEN R11 Dry AMD	TNFAIP2	Inverse variance weighted (multiplicative random effects)	5	0.0190921	0.0847442	0.821753	2.21111	4	0.696995	0.0165188	0.0183877	0.435197
FinnGEN R11 Dry AMD	TNFAIP2	Simple mode	5	0.161979	0.20061	0.464695	2.21111	4	0.696995	0.0165188	0.0183877	0.435197
FinnGEN R11 Dry AMD	TNFAIP2	Weighted mode	5	-0.0470928	0.140503	0.754336	2.21111	4	0.696995	0.0165188	0.0183877	0.435197
FinnGEN R11 Dry AMD	TNFSF11	MR Egger	4	0.352255	0.466602	0.529076	1.4738	3	0.68833	-0.0451162	0.040715	0.383236
FinnGEN R11 Dry AMD	TNFSF11	Inverse variance weighted	4	-0.145673	0.125688	0.246455	1.4738	3	0.68833	-0.0451162	0.040715	0.383236
FinnGEN R11 Dry AMD	TNFSF11	Weighted median	4	-0.0857966	0.139469	0.538446	1.4738	3	0.68833	-0.0451162	0.040715	0.383236
FinnGEN R11 Dry AMD	TNFSF11	Inverse variance weighted (multiplicative random effects)	4	-0.145673	0.0880955	0.0982126	1.4738	3	0.68833	-0.0451162	0.040715	0.383236
FinnGEN R11 Dry AMD	TNFSF11	Simple mode	4	-0.117849	0.222293	0.632739	1.4738	3	0.68833	-0.0451162	0.040715	0.383236
FinnGEN R11 Dry AMD	TNFSF11	Weighted mode	4	-0.0748407	0.146818	0.645358	1.4738	3	0.68833	-0.0451162	0.040715	0.383236
FinnGEN R11 Dry AMD	PCDH7	MR Egger	6	-0.287035	0.321662	0.422638	5.21921	5	0.389718	0.0237127	0.0275422	0.437809
FinnGEN R11 Dry AMD	PCDH7	Inverse variance weighted	6	-0.0276748	0.109817	0.801035	5.21921	5	0.389718	0.0237127	0.0275422	0.437809
FinnGEN R11 Dry AMD	PCDH7	Weighted median	6	-0.00367658	0.131814	0.977748	5.21921	5	0.389718	0.0237127	0.0275422	0.437809
FinnGEN R11 Dry AMD	PCDH7	Inverse variance weighted (multiplicative random effects)	6	-0.0276748	0.109817	0.801035	5.21921	5	0.389718	0.0237127	0.0275422	0.437809
FinnGEN R11 Dry AMD	PCDH7	Simple mode	6	0.0408096	0.202055	0.847899	5.21921	5	0.389718	0.0237127	0.0275422	0.437809
FinnGEN R11 Dry AMD	PCDH7	Weighted mode	6	-0.00581829	0.155023	0.971513	5.21921	5	0.389718	0.0237127	0.0275422	0.437809
FinnGEN R11 Dry AMD	CTSZ	MR Egger	12	-0.101105	0.0586891	0.115664	10.4797	11	0.487818	0.0187005	0.0108094	0.114309
FinnGEN R11 Dry AMD	CTSZ	Inverse variance weighted	12	-0.0468812	0.049619	0.344749	10.4797	11	0.487818	0.0187005	0.0108094	0.114309
FinnGEN R11 Dry AMD	CTSZ	Weighted median	12	-0.0783352	0.0551103	0.155193	10.4797	11	0.487818	0.0187005	0.0108094	0.114309
FinnGEN R11 Dry AMD	CTSZ	Inverse variance weighted (multiplicative random effects)	12	-0.0468812	0.0484314	0.333048	10.4797	11	0.487818	0.0187005	0.0108094	0.114309
FinnGEN R11 Dry AMD	CTSZ	Simple mode	12	0.123737	0.147537	0.4195	10.4797	11	0.487818	0.0187005	0.0108094	0.114309
FinnGEN R11 Dry AMD	CTSZ	Weighted mode	12	-0.0805896	0.0525928	0.153682	10.4797	11	0.487818	0.0187005	0.0108094	0.114309
FinnGEN R11 Dry AMD	SORBS1	MR Egger	3	-0.752203	1.51129	0.705993	3.7035	2	0.156962	0.040572	0.0939813	0.740556
FinnGEN R11 Dry AMD	SORBS1	Inverse variance weighted	3	-0.122216	0.302649	0.686344	3.7035	2	0.156962	0.040572	0.0939813	0.740556
FinnGEN R11 Dry AMD	SORBS1	Weighted median	3	0.0309567	0.268765	0.908301	3.7035	2	0.156962	0.040572	0.0939813	0.740556
FinnGEN R11 Dry AMD	SORBS1	Inverse variance weighted (multiplicative random effects)	3	-0.122216	0.302649	0.686344	3.7035	2	0.156962	0.040572	0.0939813	0.740556
FinnGEN R11 Dry AMD	SORBS1	Simple mode	3	0.0985748	0.337286	0.797619	3.7035	2	0.156962	0.040572	0.0939813	0.740556
FinnGEN R11 Dry AMD	SORBS1	Weighted mode	3	0.0877478	0.311747	0.804798	3.7035	2	0.156962	0.040572	0.0939813	0.740556
FinnGEN R11 Dry AMD	MENT	MR Egger	3	0.00204611	0.0408765	0.96816	0.898087	2	0.638238	-0.0189452	0.0225141	0.554668
FinnGEN R11 Dry AMD	MENT	Inverse variance weighted	3	-0.0102936	0.0381555	0.787329	0.898087	2	0.638238	-0.0189452	0.0225141	0.554668
FinnGEN R11 Dry AMD	MENT	Weighted median	3	-0.0100647	0.0388548	0.795609	0.898087	2	0.638238	-0.0189452	0.0225141	0.554668
FinnGEN R11 Dry AMD	MENT	Inverse variance weighted (multiplicative random effects)	3	-0.0102936	0.0255683	0.687248	0.898087	2	0.638238	-0.0189452	0.0225141	0.554668
FinnGEN R11 Dry AMD	MENT	Simple mode	3	0.04137	0.149253	0.807664	0.898087	2	0.638238	-0.0189452	0.0225141	0.554668
FinnGEN R11 Dry AMD	MENT	Weighted mode	3	-0.00852878	0.0374098	0.840847	0.898087	2	0.638238	-0.0189452	0.0225141	0.554668
FinnGEN R11 Dry AMD	EPGN	Wald ratio	1	0.153281	0.357004	0.667666
FinnGEN R11 Dry AMD	UROS	MR Egger	3	1.75318	1.36269	0.42063	1.6977	2	0.427907	-0.251597	0.198905	0.425876
FinnGEN R11 Dry AMD	UROS	Inverse variance weighted	3	0.0401238	0.151018	0.790479	1.6977	2	0.427907	-0.251597	0.198905	0.425876
FinnGEN R11 Dry AMD	UROS	Weighted median	3	0.0299544	0.160108	0.851591	1.6977	2	0.427907	-0.251597	0.198905	0.425876
FinnGEN R11 Dry AMD	UROS	Inverse variance weighted (multiplicative random effects)	3	0.0401238	0.139137	0.773059	1.6977	2	0.427907	-0.251597	0.198905	0.425876
FinnGEN R11 Dry AMD	UROS	Simple mode	3	0.366821	0.317256	0.367042	1.6977	2	0.427907	-0.251597	0.198905	0.425876
FinnGEN R11 Dry AMD	UROS	Weighted mode	3	-0.0489347	0.154796	0.781851	1.6977	2	0.427907	-0.251597	0.198905	0.425876
FinnGEN R11 Dry AMD	EIF5	Wald ratio	1	0.217891	0.24586	0.375488
FinnGEN R11 Dry AMD	PTPRR	MR Egger	4	0.175123	0.205293	0.483497	0.615121	3	0.892962	-0.00487343	0.0198274	0.828765
FinnGEN R11 Dry AMD	PTPRR	Inverse variance weighted	4	0.149056	0.175778	0.396451	0.615121	3	0.892962	-0.00487343	0.0198274	0.828765
FinnGEN R11 Dry AMD	PTPRR	Weighted median	4	0.180238	0.188066	0.337873	0.615121	3	0.892962	-0.00487343	0.0198274	0.828765
FinnGEN R11 Dry AMD	PTPRR	Inverse variance weighted (multiplicative random effects)	4	0.149056	0.0795948	0.0611118	0.615121	3	0.892962	-0.00487343	0.0198274	0.828765
FinnGEN R11 Dry AMD	PTPRR	Simple mode	4	0.198417	0.277143	0.525726	0.615121	3	0.892962	-0.00487343	0.0198274	0.828765
FinnGEN R11 Dry AMD	PTPRR	Weighted mode	4	0.198417	0.205248	0.404993	0.615121	3	0.892962	-0.00487343	0.0198274	0.828765
FinnGEN R11 Dry AMD	CCDC80	MR Egger	5	0.387143	1.23977	0.775282	12.2577	4	0.0155342	-0.0132847	0.0872766	0.888679
FinnGEN R11 Dry AMD	CCDC80	Inverse variance weighted	5	0.204605	0.273419	0.454267	12.2577	4	0.0155342	-0.0132847	0.0872766	0.888679
FinnGEN R11 Dry AMD	CCDC80	Weighted median	5	0.263652	0.204269	0.196805	12.2577	4	0.0155342	-0.0132847	0.0872766	0.888679
FinnGEN R11 Dry AMD	CCDC80	Inverse variance weighted (multiplicative random effects)	5	0.204605	0.273419	0.454267	12.2577	4	0.0155342	-0.0132847	0.0872766	0.888679
FinnGEN R11 Dry AMD	CCDC80	Simple mode	5	0.127232	0.286414	0.679856	12.2577	4	0.0155342	-0.0132847	0.0872766	0.888679
FinnGEN R11 Dry AMD	CCDC80	Weighted mode	5	0.307233	0.244146	0.27669	12.2577	4	0.0155342	-0.0132847	0.0872766	0.888679
FinnGEN R11 Dry AMD	TNFRSF17	MR Egger	7	-0.119829	0.20689	0.587574	6.65424	6	0.354009	-2.6873e-05	0.0234276	0.999129
FinnGEN R11 Dry AMD	TNFRSF17	Inverse variance weighted	7	-0.120043	0.0818805	0.142629	6.65424	6	0.354009	-2.6873e-05	0.0234276	0.999129
FinnGEN R11 Dry AMD	TNFRSF17	Weighted median	7	-0.143804	0.0965604	0.136417	6.65424	6	0.354009	-2.6873e-05	0.0234276	0.999129
FinnGEN R11 Dry AMD	TNFRSF17	Inverse variance weighted (multiplicative random effects)	7	-0.120043	0.0818805	0.142629	6.65424	6	0.354009	-2.6873e-05	0.0234276	0.999129
FinnGEN R11 Dry AMD	TNFRSF17	Simple mode	7	-0.161806	0.136402	0.280364	6.65424	6	0.354009	-2.6873e-05	0.0234276	0.999129
FinnGEN R11 Dry AMD	TNFRSF17	Weighted mode	7	-0.161806	0.106281	0.178725	6.65424	6	0.354009	-2.6873e-05	0.0234276	0.999129
FinnGEN R11 Dry AMD	VWC2	MR Egger	77	-0.0397641	0.0479949	0.410012	82.9408	76	0.274119	-0.00153235	0.00771236	0.843045
FinnGEN R11 Dry AMD	VWC2	Inverse variance weighted	77	-0.0474271	0.0283852	0.0947537	82.9408	76	0.274119	-0.00153235	0.00771236	0.843045
FinnGEN R11 Dry AMD	VWC2	Weighted median	77	-0.0371523	0.0410926	0.365936	82.9408	76	0.274119	-0.00153235	0.00771236	0.843045
FinnGEN R11 Dry AMD	VWC2	Inverse variance weighted (multiplicative random effects)	77	-0.0474271	0.0283852	0.0947537	82.9408	76	0.274119	-0.00153235	0.00771236	0.843045
FinnGEN R11 Dry AMD	VWC2	Simple mode	77	-0.0282231	0.0646524	0.663686	82.9408	76	0.274119	-0.00153235	0.00771236	0.843045
FinnGEN R11 Dry AMD	VWC2	Weighted mode	77	-0.0540583	0.0424491	0.206727	82.9408	76	0.274119	-0.00153235	0.00771236	0.843045
FinnGEN R11 Dry AMD	CD300A	MR Egger	22	0.217121	0.0763125	0.0100039	28.5563	21	0.125067	-0.0175428	0.0143013	0.234199
FinnGEN R11 Dry AMD	CD300A	Inverse variance weighted	22	0.143299	0.0474828	0.00254524	28.5563	21	0.125067	-0.0175428	0.0143013	0.234199
FinnGEN R11 Dry AMD	CD300A	Weighted median	22	0.145517	0.0592737	0.0140882	28.5563	21	0.125067	-0.0175428	0.0143013	0.234199
FinnGEN R11 Dry AMD	CD300A	Inverse variance weighted (multiplicative random effects)	22	0.143299	0.0474828	0.00254524	28.5563	21	0.125067	-0.0175428	0.0143013	0.234199
FinnGEN R11 Dry AMD	CD300A	Simple mode	22	0.145073	0.0876509	0.112769	28.5563	21	0.125067	-0.0175428	0.0143013	0.234199
FinnGEN R11 Dry AMD	CD300A	Weighted mode	22	0.133106	0.0576332	0.0311728	28.5563	21	0.125067	-0.0175428	0.0143013	0.234199
FinnGEN R11 Dry AMD	ITIH4	MR Egger	36	0.049584	0.0780136	0.529304	44.8483	35	0.123032	0.00623768	0.0140183	0.659163
FinnGEN R11 Dry AMD	ITIH4	Inverse variance weighted	36	0.0795995	0.0387389	0.0399016	44.8483	35	0.123032	0.00623768	0.0140183	0.659163
FinnGEN R11 Dry AMD	ITIH4	Weighted median	36	0.0850778	0.0490856	0.0830505	44.8483	35	0.123032	0.00623768	0.0140183	0.659163
FinnGEN R11 Dry AMD	ITIH4	Inverse variance weighted (multiplicative random effects)	36	0.0795995	0.0387389	0.0399016	44.8483	35	0.123032	0.00623768	0.0140183	0.659163
FinnGEN R11 Dry AMD	ITIH4	Simple mode	36	0.10157	0.0924144	0.279239	44.8483	35	0.123032	0.00623768	0.0140183	0.659163
FinnGEN R11 Dry AMD	ITIH4	Weighted mode	36	0.10157	0.0473861	0.0391048	44.8483	35	0.123032	0.00623768	0.0140183	0.659163
FinnGEN R11 Dry AMD	TOP2B	Wald ratio	1	-0.0787406	0.216253	0.715773
FinnGEN R11 Dry AMD	PYY	MR Egger	19	-0.0834029	0.106614	0.444806	15.9721	18	0.594492	0.0161857	0.015645	0.315367
FinnGEN R11 Dry AMD	PYY	Inverse variance weighted	19	0.0166952	0.0447802	0.709279	15.9721	18	0.594492	0.0161857	0.015645	0.315367
FinnGEN R11 Dry AMD	PYY	Weighted median	19	-0.0384926	0.0622529	0.536361	15.9721	18	0.594492	0.0161857	0.015645	0.315367
FinnGEN R11 Dry AMD	PYY	Inverse variance weighted (multiplicative random effects)	19	0.0166952	0.0421824	0.692264	15.9721	18	0.594492	0.0161857	0.015645	0.315367
FinnGEN R11 Dry AMD	PYY	Simple mode	19	0.0583504	0.0991249	0.563407	15.9721	18	0.594492	0.0161857	0.015645	0.315367
FinnGEN R11 Dry AMD	PYY	Weighted mode	19	-0.00509273	0.0605158	0.933862	15.9721	18	0.594492	0.0161857	0.015645	0.315367
FinnGEN R11 Dry AMD	WNT9A	MR Egger	13	0.337222	0.203647	0.125957	19.0341	12	0.0877094	-0.0299459	0.0193505	0.150002
FinnGEN R11 Dry AMD	WNT9A	Inverse variance weighted	13	0.049309	0.0875039	0.57309	19.0341	12	0.0877094	-0.0299459	0.0193505	0.150002
FinnGEN R11 Dry AMD	WNT9A	Weighted median	13	0.0478548	0.0923142	0.604185	19.0341	12	0.0877094	-0.0299459	0.0193505	0.150002
FinnGEN R11 Dry AMD	WNT9A	Inverse variance weighted (multiplicative random effects)	13	0.049309	0.0875039	0.57309	19.0341	12	0.0877094	-0.0299459	0.0193505	0.150002
FinnGEN R11 Dry AMD	WNT9A	Simple mode	13	0.0789101	0.16881	0.648553	19.0341	12	0.0877094	-0.0299459	0.0193505	0.150002
FinnGEN R11 Dry AMD	WNT9A	Weighted mode	13	0.0575506	0.099824	0.574918	19.0341	12	0.0877094	-0.0299459	0.0193505	0.150002
FinnGEN R11 Dry AMD	SEMA7A	MR Egger	12	-0.177489	0.179948	0.347233	13.343	11	0.271499	0.041494	0.0196863	0.0612729
FinnGEN R11 Dry AMD	SEMA7A	Inverse variance weighted	12	0.148234	0.101542	0.144335	13.343	11	0.271499	0.041494	0.0196863	0.0612729
FinnGEN R11 Dry AMD	SEMA7A	Weighted median	12	0.0539783	0.127077	0.671005	13.343	11	0.271499	0.041494	0.0196863	0.0612729
FinnGEN R11 Dry AMD	SEMA7A	Inverse variance weighted (multiplicative random effects)	12	0.148234	0.101542	0.144335	13.343	11	0.271499	0.041494	0.0196863	0.0612729
FinnGEN R11 Dry AMD	SEMA7A	Simple mode	12	0.172978	0.221968	0.452249	13.343	11	0.271499	0.041494	0.0196863	0.0612729
FinnGEN R11 Dry AMD	SEMA7A	Weighted mode	12	0.0519241	0.124736	0.685218	13.343	11	0.271499	0.041494	0.0196863	0.0612729
FinnGEN R11 Dry AMD	IL15RA	MR Egger	50	0.0475001	0.0447356	0.293641	39.453	49	0.833155	-0.00258524	0.00703437	0.71485
FinnGEN R11 Dry AMD	IL15RA	Inverse variance weighted	50	0.03406	0.0257661	0.186204	39.453	49	0.833155	-0.00258524	0.00703437	0.71485
FinnGEN R11 Dry AMD	IL15RA	Weighted median	50	0.0505505	0.0381129	0.184728	39.453	49	0.833155	-0.00258524	0.00703437	0.71485
FinnGEN R11 Dry AMD	IL15RA	Inverse variance weighted (multiplicative random effects)	50	0.03406	0.0231201	0.140704	39.453	49	0.833155	-0.00258524	0.00703437	0.71485
FinnGEN R11 Dry AMD	IL15RA	Simple mode	50	-0.00745511	0.0791729	0.925364	39.453	49	0.833155	-0.00258524	0.00703437	0.71485
FinnGEN R11 Dry AMD	IL15RA	Weighted mode	50	0.0581813	0.0390086	0.142241	39.453	49	0.833155	-0.00258524	0.00703437	0.71485
FinnGEN R11 Dry AMD	MDGA1	MR Egger	210	-0.0282772	0.0190747	0.139736	195.727	209	0.735881	-0.00242686	0.00504293	0.630852
FinnGEN R11 Dry AMD	MDGA1	Inverse variance weighted	210	-0.0356122	0.0114685	0.00190137	195.727	209	0.735881	-0.00242686	0.00504293	0.630852
FinnGEN R11 Dry AMD	MDGA1	Weighted median	210	-0.0306844	0.0187773	0.102233	195.727	209	0.735881	-0.00242686	0.00504293	0.630852
FinnGEN R11 Dry AMD	MDGA1	Inverse variance weighted (multiplicative random effects)	210	-0.0356122	0.0110983	0.00133297	195.727	209	0.735881	-0.00242686	0.00504293	0.630852
FinnGEN R11 Dry AMD	MDGA1	Simple mode	210	-0.0328548	0.0335349	0.328358	195.727	209	0.735881	-0.00242686	0.00504293	0.630852
FinnGEN R11 Dry AMD	MDGA1	Weighted mode	210	-0.0189821	0.0185934	0.308479	195.727	209	0.735881	-0.00242686	0.00504293	0.630852
FinnGEN R11 Dry AMD	ICAM3	MR Egger	40	-0.0552814	0.0466819	0.243683	37.8982	39	0.520017	0.0117329	0.00878396	0.189588
FinnGEN R11 Dry AMD	ICAM3	Inverse variance weighted	40	-0.005743	0.0283499	0.839467	37.8982	39	0.520017	0.0117329	0.00878396	0.189588
FinnGEN R11 Dry AMD	ICAM3	Weighted median	40	-0.0551969	0.0460016	0.230181	37.8982	39	0.520017	0.0117329	0.00878396	0.189588
FinnGEN R11 Dry AMD	ICAM3	Inverse variance weighted (multiplicative random effects)	40	-0.005743	0.0279465	0.837182	37.8982	39	0.520017	0.0117329	0.00878396	0.189588
FinnGEN R11 Dry AMD	ICAM3	Simple mode	40	0.0802714	0.0838943	0.344554	37.8982	39	0.520017	0.0117329	0.00878396	0.189588
FinnGEN R11 Dry AMD	ICAM3	Weighted mode	40	-0.0513268	0.0410028	0.218103	37.8982	39	0.520017	0.0117329	0.00878396	0.189588
FinnGEN R11 Dry AMD	ROR1	MR Egger	43	0.0124796	0.0564199	0.826042	49.1517	42	0.20845	-0.00466034	0.0104612	0.65831
FinnGEN R11 Dry AMD	ROR1	Inverse variance weighted	43	-0.00859301	0.0304576	0.777844	49.1517	42	0.20845	-0.00466034	0.0104612	0.65831
FinnGEN R11 Dry AMD	ROR1	Weighted median	43	0.0462575	0.0431106	0.283273	49.1517	42	0.20845	-0.00466034	0.0104612	0.65831
FinnGEN R11 Dry AMD	ROR1	Inverse variance weighted (multiplicative random effects)	43	-0.00859301	0.0304576	0.777844	49.1517	42	0.20845	-0.00466034	0.0104612	0.65831
FinnGEN R11 Dry AMD	ROR1	Simple mode	43	-0.0626837	0.087442	0.477428	49.1517	42	0.20845	-0.00466034	0.0104612	0.65831
FinnGEN R11 Dry AMD	ROR1	Weighted mode	43	0.020892	0.042548	0.625967	49.1517	42	0.20845	-0.00466034	0.0104612	0.65831
FinnGEN R11 Dry AMD	HEPACAM2	Wald ratio	1	0.750782	0.921708	0.415327
FinnGEN R11 Dry AMD	RELT	MR Egger	46	0.0603761	0.0416104	0.153876	33.1457	45	0.904561	-0.0039743	0.00780143	0.612994
FinnGEN R11 Dry AMD	RELT	Inverse variance weighted	46	0.0438826	0.0261382	0.0931774	33.1457	45	0.904561	-0.0039743	0.00780143	0.612994
FinnGEN R11 Dry AMD	RELT	Weighted median	46	0.0567356	0.0382292	0.137785	33.1457	45	0.904561	-0.0039743	0.00780143	0.612994
FinnGEN R11 Dry AMD	RELT	Inverse variance weighted (multiplicative random effects)	46	0.0438826	0.0224328	0.0504435	33.1457	45	0.904561	-0.0039743	0.00780143	0.612994
FinnGEN R11 Dry AMD	RELT	Simple mode	46	0.0393864	0.0599093	0.514251	33.1457	45	0.904561	-0.0039743	0.00780143	0.612994
FinnGEN R11 Dry AMD	RELT	Weighted mode	46	0.0575659	0.0349378	0.106387	33.1457	45	0.904561	-0.0039743	0.00780143	0.612994
FinnGEN R11 Dry AMD	ZBTB17	Wald ratio	1	0.00120806	0.37167	0.997407
FinnGEN R11 Dry AMD	DTD1	MR Egger	9	0.0721569	0.200831	0.729971	3.5011	8	0.899105	-0.00430602	0.0215389	0.847228
FinnGEN R11 Dry AMD	DTD1	Inverse variance weighted	9	0.0352069	0.0785673	0.654073	3.5011	8	0.899105	-0.00430602	0.0215389	0.847228
FinnGEN R11 Dry AMD	DTD1	Weighted median	9	0.0365251	0.0923291	0.692403	3.5011	8	0.899105	-0.00430602	0.0215389	0.847228
FinnGEN R11 Dry AMD	DTD1	Inverse variance weighted (multiplicative random effects)	9	0.0352069	0.0519755	0.498168	3.5011	8	0.899105	-0.00430602	0.0215389	0.847228
FinnGEN R11 Dry AMD	DTD1	Simple mode	9	-0.0582465	0.145927	0.700228	3.5011	8	0.899105	-0.00430602	0.0215389	0.847228
FinnGEN R11 Dry AMD	DTD1	Weighted mode	9	0.028945	0.0951278	0.768683	3.5011	8	0.899105	-0.00430602	0.0215389	0.847228
FinnGEN R11 Dry AMD	NCF2	MR Egger	5	-0.00887195	0.244569	0.973341	8.19305	4	0.0847572	-0.081763	0.0602099	0.267583
FinnGEN R11 Dry AMD	NCF2	Inverse variance weighted	5	-0.238126	0.194733	0.221393	8.19305	4	0.0847572	-0.081763	0.0602099	0.267583
FinnGEN R11 Dry AMD	NCF2	Weighted median	5	-0.215101	0.181387	0.235675	8.19305	4	0.0847572	-0.081763	0.0602099	0.267583
FinnGEN R11 Dry AMD	NCF2	Inverse variance weighted (multiplicative random effects)	5	-0.238126	0.194733	0.221393	8.19305	4	0.0847572	-0.081763	0.0602099	0.267583
FinnGEN R11 Dry AMD	NCF2	Simple mode	5	-0.458623	0.353626	0.264412	8.19305	4	0.0847572	-0.081763	0.0602099	0.267583
FinnGEN R11 Dry AMD	NCF2	Weighted mode	5	0.102957	0.190278	0.617173	8.19305	4	0.0847572	-0.081763	0.0602099	0.267583
FinnGEN R11 Dry AMD	CCL3	MR Egger	40	-0.0448436	0.0703405	0.527608	29.4626	39	0.86561	0.00437003	0.0114856	0.705709
FinnGEN R11 Dry AMD	CCL3	Inverse variance weighted	40	-0.0210991	0.0324524	0.515592	29.4626	39	0.86561	0.00437003	0.0114856	0.705709
FinnGEN R11 Dry AMD	CCL3	Weighted median	40	-0.0405639	0.0473226	0.391347	29.4626	39	0.86561	0.00437003	0.0114856	0.705709
FinnGEN R11 Dry AMD	CCL3	Inverse variance weighted (multiplicative random effects)	40	-0.0210991	0.0282066	0.454447	29.4626	39	0.86561	0.00437003	0.0114856	0.705709
FinnGEN R11 Dry AMD	CCL3	Simple mode	40	0.0104159	0.0768443	0.892878	29.4626	39	0.86561	0.00437003	0.0114856	0.705709
FinnGEN R11 Dry AMD	CCL3	Weighted mode	40	-0.0246458	0.0488993	0.61709	29.4626	39	0.86561	0.00437003	0.0114856	0.705709
FinnGEN R11 Dry AMD	PRTN3	MR Egger	58	0.0182472	0.0613465	0.767227	110.233	57	2.9942e-05	-0.0040382	0.00965539	0.677376
FinnGEN R11 Dry AMD	PRTN3	Inverse variance weighted	58	-0.00296424	0.034263	0.931058	110.233	57	2.9942e-05	-0.0040382	0.00965539	0.677376
FinnGEN R11 Dry AMD	PRTN3	Weighted median	58	0.0358304	0.0388624	0.35654	110.233	57	2.9942e-05	-0.0040382	0.00965539	0.677376
FinnGEN R11 Dry AMD	PRTN3	Inverse variance weighted (multiplicative random effects)	58	-0.00296424	0.034263	0.931058	110.233	57	2.9942e-05	-0.0040382	0.00965539	0.677376
FinnGEN R11 Dry AMD	PRTN3	Simple mode	58	-0.0777503	0.0859305	0.369378	110.233	57	2.9942e-05	-0.0040382	0.00965539	0.677376
FinnGEN R11 Dry AMD	PRTN3	Weighted mode	58	-0.00760347	0.0418491	0.856472	110.233	57	2.9942e-05	-0.0040382	0.00965539	0.677376
FinnGEN R11 Dry AMD	CLEC4D	MR Egger	63	-0.0424979	0.0333191	0.206975	57.1803	62	0.64961	0.0125905	0.00747591	0.0972648
FinnGEN R11 Dry AMD	CLEC4D	Inverse variance weighted	63	0.0008476	0.02116	0.968048	57.1803	62	0.64961	0.0125905	0.00747591	0.0972648
FinnGEN R11 Dry AMD	CLEC4D	Weighted median	63	-0.00468508	0.0320018	0.883605	57.1803	62	0.64961	0.0125905	0.00747591	0.0972648
FinnGEN R11 Dry AMD	CLEC4D	Inverse variance weighted (multiplicative random effects)	63	0.0008476	0.0203209	0.966729	57.1803	62	0.64961	0.0125905	0.00747591	0.0972648
FinnGEN R11 Dry AMD	CLEC4D	Simple mode	63	0.0213572	0.0522817	0.684313	57.1803	62	0.64961	0.0125905	0.00747591	0.0972648
FinnGEN R11 Dry AMD	CLEC4D	Weighted mode	63	0.00700297	0.0282999	0.805374	57.1803	62	0.64961	0.0125905	0.00747591	0.0972648
FinnGEN R11 Dry AMD	SNX9	MR Egger	6	1.0724	0.526853	0.111515	6.98532	5	0.221735	-0.0577191	0.0338921	0.163773
FinnGEN R11 Dry AMD	SNX9	Inverse variance weighted	6	0.204127	0.156004	0.190712	6.98532	5	0.221735	-0.0577191	0.0338921	0.163773
FinnGEN R11 Dry AMD	SNX9	Weighted median	6	0.150196	0.180926	0.406454	6.98532	5	0.221735	-0.0577191	0.0338921	0.163773
FinnGEN R11 Dry AMD	SNX9	Inverse variance weighted (multiplicative random effects)	6	0.204127	0.156004	0.190712	6.98532	5	0.221735	-0.0577191	0.0338921	0.163773
FinnGEN R11 Dry AMD	SNX9	Simple mode	6	0.0781582	0.331758	0.823098	6.98532	5	0.221735	-0.0577191	0.0338921	0.163773
FinnGEN R11 Dry AMD	SNX9	Weighted mode	6	0.553974	0.205171	0.0427811	6.98532	5	0.221735	-0.0577191	0.0338921	0.163773
FinnGEN R11 Dry AMD	SLC9A3R2	MR Egger	4	-0.126908	0.307831	0.720133	1.07274	3	0.783659	0.000429199	0.0314445	0.990349
FinnGEN R11 Dry AMD	SLC9A3R2	Inverse variance weighted	4	-0.123064	0.124207	0.321783	1.07274	3	0.783659	0.000429199	0.0314445	0.990349
FinnGEN R11 Dry AMD	SLC9A3R2	Weighted median	4	-0.131642	0.133739	0.32496	1.07274	3	0.783659	0.000429199	0.0314445	0.990349
FinnGEN R11 Dry AMD	SLC9A3R2	Inverse variance weighted (multiplicative random effects)	4	-0.123064	0.074273	0.0975369	1.07274	3	0.783659	0.000429199	0.0314445	0.990349
FinnGEN R11 Dry AMD	SLC9A3R2	Simple mode	4	-0.275933	0.181644	0.226051	1.07274	3	0.783659	0.000429199	0.0314445	0.990349
FinnGEN R11 Dry AMD	SLC9A3R2	Weighted mode	4	-0.144694	0.139385	0.375551	1.07274	3	0.783659	0.000429199	0.0314445	0.990349
FinnGEN R11 Dry AMD	ELOA	MR Egger	3	0.682422	0.640991	0.480076	0.835755	2	0.658443	-0.0305514	0.0436113	0.61097
FinnGEN R11 Dry AMD	ELOA	Inverse variance weighted	3	0.247223	0.15791	0.117444	0.835755	2	0.658443	-0.0305514	0.0436113	0.61097
FinnGEN R11 Dry AMD	ELOA	Weighted median	3	0.29683	0.178043	0.0954772	0.835755	2	0.658443	-0.0305514	0.0436113	0.61097
FinnGEN R11 Dry AMD	ELOA	Inverse variance weighted (multiplicative random effects)	3	0.247223	0.102079	0.0154401	0.835755	2	0.658443	-0.0305514	0.0436113	0.61097
FinnGEN R11 Dry AMD	ELOA	Simple mode	3	0.335674	0.222008	0.269674	0.835755	2	0.658443	-0.0305514	0.0436113	0.61097
FinnGEN R11 Dry AMD	ELOA	Weighted mode	3	0.312394	0.203765	0.264967	0.835755	2	0.658443	-0.0305514	0.0436113	0.61097
FinnGEN R11 Dry AMD	ITGAV	MR Egger	20	-0.18005	0.140696	0.216896	23.2505	19	0.226487	-0.00389805	0.0172706	0.823974
FinnGEN R11 Dry AMD	ITGAV	Inverse variance weighted	20	-0.207817	0.0665457	0.0017907	23.2505	19	0.226487	-0.00389805	0.0172706	0.823974
FinnGEN R11 Dry AMD	ITGAV	Weighted median	20	-0.237162	0.086099	0.00587776	23.2505	19	0.226487	-0.00389805	0.0172706	0.823974
FinnGEN R11 Dry AMD	ITGAV	Inverse variance weighted (multiplicative random effects)	20	-0.207817	0.0665457	0.0017907	23.2505	19	0.226487	-0.00389805	0.0172706	0.823974
FinnGEN R11 Dry AMD	ITGAV	Simple mode	20	-0.196671	0.132647	0.15456	23.2505	19	0.226487	-0.00389805	0.0172706	0.823974
FinnGEN R11 Dry AMD	ITGAV	Weighted mode	20	-0.218954	0.100376	0.0419271	23.2505	19	0.226487	-0.00389805	0.0172706	0.823974
FinnGEN R11 Dry AMD	CTRB1	MR Egger	90	-0.0559157	0.0428386	0.195206	137.436	89	0.000755045	-0.00228333	0.00804251	0.777149
FinnGEN R11 Dry AMD	CTRB1	Inverse variance weighted	90	-0.0652751	0.0272144	0.0164601	137.436	89	0.000755045	-0.00228333	0.00804251	0.777149
FinnGEN R11 Dry AMD	CTRB1	Weighted median	90	-0.0757546	0.0376511	0.0442181	137.436	89	0.000755045	-0.00228333	0.00804251	0.777149
FinnGEN R11 Dry AMD	CTRB1	Inverse variance weighted (multiplicative random effects)	90	-0.0652751	0.0272144	0.0164601	137.436	89	0.000755045	-0.00228333	0.00804251	0.777149
FinnGEN R11 Dry AMD	CTRB1	Simple mode	90	-0.189947	0.0799262	0.0196196	137.436	89	0.000755045	-0.00228333	0.00804251	0.777149
FinnGEN R11 Dry AMD	CTRB1	Weighted mode	90	-0.0953863	0.0470587	0.0456584	137.436	89	0.000755045	-0.00228333	0.00804251	0.777149
FinnGEN R11 Dry AMD	JPT2	Wald ratio	1	-0.0855593	0.385368	0.824299
FinnGEN R11 Dry AMD	VWF	MR Egger	5	0.316033	0.372355	0.458381	6.32408	4	0.176218	-0.0328513	0.0356386	0.424622
FinnGEN R11 Dry AMD	VWF	Inverse variance weighted	5	0.00367098	0.151405	0.980656	6.32408	4	0.176218	-0.0328513	0.0356386	0.424622
FinnGEN R11 Dry AMD	VWF	Weighted median	5	-0.0679249	0.175253	0.698326	6.32408	4	0.176218	-0.0328513	0.0356386	0.424622
FinnGEN R11 Dry AMD	VWF	Inverse variance weighted (multiplicative random effects)	5	0.00367098	0.151405	0.980656	6.32408	4	0.176218	-0.0328513	0.0356386	0.424622
FinnGEN R11 Dry AMD	VWF	Simple mode	5	-0.145323	0.315413	0.668923	6.32408	4	0.176218	-0.0328513	0.0356386	0.424622
FinnGEN R11 Dry AMD	VWF	Weighted mode	5	-0.27113	0.284687	0.394835	6.32408	4	0.176218	-0.0328513	0.0356386	0.424622
FinnGEN R11 Dry AMD	SNCA	Wald ratio	1	-0.46117	0.393911	0.241701
FinnGEN R11 Dry AMD	PTK7	Wald ratio	1	0.367417	0.31951	0.250169
FinnGEN R11 Dry AMD	HGF	MR Egger	7	0.206098	0.257159	0.459251	2.93394	6	0.817092	-0.00497003	0.0218437	0.829025
FinnGEN R11 Dry AMD	HGF	Inverse variance weighted	7	0.154888	0.124384	0.213046	2.93394	6	0.817092	-0.00497003	0.0218437	0.829025
FinnGEN R11 Dry AMD	HGF	Weighted median	7	0.0883287	0.152077	0.561364	2.93394	6	0.817092	-0.00497003	0.0218437	0.829025
FinnGEN R11 Dry AMD	HGF	Inverse variance weighted (multiplicative random effects)	7	0.154888	0.0869793	0.0749549	2.93394	6	0.817092	-0.00497003	0.0218437	0.829025
FinnGEN R11 Dry AMD	HGF	Simple mode	7	0.0751905	0.212341	0.735374	2.93394	6	0.817092	-0.00497003	0.0218437	0.829025
FinnGEN R11 Dry AMD	HGF	Weighted mode	7	0.0514927	0.186874	0.792139	2.93394	6	0.817092	-0.00497003	0.0218437	0.829025
FinnGEN R11 Dry AMD	ADA2	MR Egger	26	-0.081303	0.113806	0.481869	27.5556	25	0.328714	0.00291042	0.0135777	0.832082
FinnGEN R11 Dry AMD	ADA2	Inverse variance weighted	26	-0.0590447	0.0456759	0.196119	27.5556	25	0.328714	0.00291042	0.0135777	0.832082
FinnGEN R11 Dry AMD	ADA2	Weighted median	26	-0.0732492	0.0644158	0.255484	27.5556	25	0.328714	0.00291042	0.0135777	0.832082
FinnGEN R11 Dry AMD	ADA2	Inverse variance weighted (multiplicative random effects)	26	-0.0590447	0.0456759	0.196119	27.5556	25	0.328714	0.00291042	0.0135777	0.832082
FinnGEN R11 Dry AMD	ADA2	Simple mode	26	0.0645175	0.111062	0.566499	27.5556	25	0.328714	0.00291042	0.0135777	0.832082
FinnGEN R11 Dry AMD	ADA2	Weighted mode	26	-0.07004	0.0617241	0.267253	27.5556	25	0.328714	0.00291042	0.0135777	0.832082
FinnGEN R11 Dry AMD	AGT	MR Egger	65	0.0212487	0.0303248	0.486068	63.626	64	0.48968	-0.00778627	0.00547441	0.159871
FinnGEN R11 Dry AMD	AGT	Inverse variance weighted	65	-0.00923843	0.0214507	0.6667	63.626	64	0.48968	-0.00778627	0.00547441	0.159871
FinnGEN R11 Dry AMD	AGT	Weighted median	65	-0.0144117	0.0298081	0.628752	63.626	64	0.48968	-0.00778627	0.00547441	0.159871
FinnGEN R11 Dry AMD	AGT	Inverse variance weighted (multiplicative random effects)	65	-0.00923843	0.021388	0.665781	63.626	64	0.48968	-0.00778627	0.00547441	0.159871
FinnGEN R11 Dry AMD	AGT	Simple mode	65	-0.0102059	0.0527621	0.847233	63.626	64	0.48968	-0.00778627	0.00547441	0.159871
FinnGEN R11 Dry AMD	AGT	Weighted mode	65	-0.00597015	0.0270681	0.826137	63.626	64	0.48968	-0.00778627	0.00547441	0.159871
FinnGEN R11 Dry AMD	IL32	MR Egger	23	0.0280757	0.0954956	0.771644	31.5097	22	0.0861472	-0.00743934	0.0124795	0.557464
FinnGEN R11 Dry AMD	IL32	Inverse variance weighted	23	-0.0146088	0.0622527	0.814466	31.5097	22	0.0861472	-0.00743934	0.0124795	0.557464
FinnGEN R11 Dry AMD	IL32	Weighted median	23	0.0210963	0.0747222	0.77769	31.5097	22	0.0861472	-0.00743934	0.0124795	0.557464
FinnGEN R11 Dry AMD	IL32	Inverse variance weighted (multiplicative random effects)	23	-0.0146088	0.0622527	0.814466	31.5097	22	0.0861472	-0.00743934	0.0124795	0.557464
FinnGEN R11 Dry AMD	IL32	Simple mode	23	0.0399043	0.117618	0.737623	31.5097	22	0.0861472	-0.00743934	0.0124795	0.557464
FinnGEN R11 Dry AMD	IL32	Weighted mode	23	0.0399043	0.074062	0.595438	31.5097	22	0.0861472	-0.00743934	0.0124795	0.557464
FinnGEN R11 Dry AMD	MMP1	MR Egger	133	0.000805374	0.0294003	0.978188	146.471	132	0.183876	0.00498412	0.00549302	0.365885
FinnGEN R11 Dry AMD	MMP1	Inverse variance weighted	133	0.022095	0.0177039	0.21202	146.471	132	0.183876	0.00498412	0.00549302	0.365885
FinnGEN R11 Dry AMD	MMP1	Weighted median	133	0.0105377	0.0244663	0.666685	146.471	132	0.183876	0.00498412	0.00549302	0.365885
FinnGEN R11 Dry AMD	MMP1	Inverse variance weighted (multiplicative random effects)	133	0.022095	0.0177039	0.21202	146.471	132	0.183876	0.00498412	0.00549302	0.365885
FinnGEN R11 Dry AMD	MMP1	Simple mode	133	-0.036856	0.0464769	0.429203	146.471	132	0.183876	0.00498412	0.00549302	0.365885
FinnGEN R11 Dry AMD	MMP1	Weighted mode	133	-0.0164603	0.0268895	0.541493	146.471	132	0.183876	0.00498412	0.00549302	0.365885
FinnGEN R11 Dry AMD	MICALL2	MR Egger	3	0.633636	0.915503	0.61458	0.91098	2	0.634137	-0.046052	0.0712132	0.634557
FinnGEN R11 Dry AMD	MICALL2	Inverse variance weighted	3	0.0566074	0.204821	0.78226	0.91098	2	0.634137	-0.046052	0.0712132	0.634557
FinnGEN R11 Dry AMD	MICALL2	Weighted median	3	0.0144397	0.224436	0.948701	0.91098	2	0.634137	-0.046052	0.0712132	0.634557
FinnGEN R11 Dry AMD	MICALL2	Inverse variance weighted (multiplicative random effects)	3	0.0566074	0.138234	0.68217	0.91098	2	0.634137	-0.046052	0.0712132	0.634557
FinnGEN R11 Dry AMD	MICALL2	Simple mode	3	-0.0525264	0.317057	0.88365	0.91098	2	0.634137	-0.046052	0.0712132	0.634557
FinnGEN R11 Dry AMD	MICALL2	Weighted mode	3	-0.0470002	0.258529	0.872498	0.91098	2	0.634137	-0.046052	0.0712132	0.634557
FinnGEN R11 Dry AMD	RNASE1	MR Egger	9	0.157741	0.158438	0.352605	16.1206	8	0.0406866	-0.0282828	0.019	0.180207
FinnGEN R11 Dry AMD	RNASE1	Inverse variance weighted	9	-0.0375106	0.0953827	0.694124	16.1206	8	0.0406866	-0.0282828	0.019	0.180207
FinnGEN R11 Dry AMD	RNASE1	Weighted median	9	-0.0248281	0.0778239	0.749704	16.1206	8	0.0406866	-0.0282828	0.019	0.180207
FinnGEN R11 Dry AMD	RNASE1	Inverse variance weighted (multiplicative random effects)	9	-0.0375106	0.0953827	0.694124	16.1206	8	0.0406866	-0.0282828	0.019	0.180207
FinnGEN R11 Dry AMD	RNASE1	Simple mode	9	0.145979	0.153396	0.369139	16.1206	8	0.0406866	-0.0282828	0.019	0.180207
FinnGEN R11 Dry AMD	RNASE1	Weighted mode	9	0.00489702	0.0845941	0.955257	16.1206	8	0.0406866	-0.0282828	0.019	0.180207
FinnGEN R11 Dry AMD	SMPDL3A	MR Egger	111	0.00317781	0.0308565	0.918163	126.68	110	0.132064	-0.00460955	0.00587296	0.434228
FinnGEN R11 Dry AMD	SMPDL3A	Inverse variance weighted	111	-0.0156901	0.0193113	0.416512	126.68	110	0.132064	-0.00460955	0.00587296	0.434228
FinnGEN R11 Dry AMD	SMPDL3A	Weighted median	111	0.0125667	0.0305558	0.680875	126.68	110	0.132064	-0.00460955	0.00587296	0.434228
FinnGEN R11 Dry AMD	SMPDL3A	Inverse variance weighted (multiplicative random effects)	111	-0.0156901	0.0193113	0.416512	126.68	110	0.132064	-0.00460955	0.00587296	0.434228
FinnGEN R11 Dry AMD	SMPDL3A	Simple mode	111	-0.100165	0.0640959	0.120987	126.68	110	0.132064	-0.00460955	0.00587296	0.434228
FinnGEN R11 Dry AMD	SMPDL3A	Weighted mode	111	0.0160643	0.0321244	0.618027	126.68	110	0.132064	-0.00460955	0.00587296	0.434228
FinnGEN R11 Dry AMD	NPTXR	MR Egger	29	-0.0141228	0.034328	0.68402	24.6986	28	0.644188	-0.0050703	0.0116263	0.666226
FinnGEN R11 Dry AMD	NPTXR	Inverse variance weighted	29	-0.0250969	0.0233494	0.282445	24.6986	28	0.644188	-0.0050703	0.0116263	0.666226
FinnGEN R11 Dry AMD	NPTXR	Weighted median	29	-0.0356535	0.0314972	0.257652	24.6986	28	0.644188	-0.0050703	0.0116263	0.666226
FinnGEN R11 Dry AMD	NPTXR	Inverse variance weighted (multiplicative random effects)	29	-0.0250969	0.0219297	0.252447	24.6986	28	0.644188	-0.0050703	0.0116263	0.666226
FinnGEN R11 Dry AMD	NPTXR	Simple mode	29	-0.0358276	0.0487419	0.468423	24.6986	28	0.644188	-0.0050703	0.0116263	0.666226
FinnGEN R11 Dry AMD	NPTXR	Weighted mode	29	-0.0209819	0.0260276	0.426955	24.6986	28	0.644188	-0.0050703	0.0116263	0.666226
FinnGEN R11 Dry AMD	SARG	Wald ratio	1	0.13085	0.243479	0.590981
FinnGEN R11 Dry AMD	HAVCR2	MR Egger	15	-0.0263413	0.0241862	0.295886	10.1077	14	0.754267	0.00646931	0.0122656	0.606776
FinnGEN R11 Dry AMD	HAVCR2	Inverse variance weighted	15	-0.0208685	0.0218473	0.339479	10.1077	14	0.754267	0.00646931	0.0122656	0.606776
FinnGEN R11 Dry AMD	HAVCR2	Weighted median	15	-0.011959	0.024267	0.622146	10.1077	14	0.754267	0.00646931	0.0122656	0.606776
FinnGEN R11 Dry AMD	HAVCR2	Inverse variance weighted (multiplicative random effects)	15	-0.0208685	0.0185635	0.260943	10.1077	14	0.754267	0.00646931	0.0122656	0.606776
FinnGEN R11 Dry AMD	HAVCR2	Simple mode	15	0.0220701	0.058359	0.710971	10.1077	14	0.754267	0.00646931	0.0122656	0.606776
FinnGEN R11 Dry AMD	HAVCR2	Weighted mode	15	-0.0102313	0.0242883	0.679973	10.1077	14	0.754267	0.00646931	0.0122656	0.606776
FinnGEN R11 Dry AMD	TEF	Wald ratio	1	-0.0879683	0.239351	0.713225
FinnGEN R11 Dry AMD	ASRGL1	MR Egger	43	-0.0366235	0.058138	0.532229	36.6002	42	0.706392	0.0112813	0.00856282	0.194996
FinnGEN R11 Dry AMD	ASRGL1	Inverse variance weighted	43	0.0273546	0.0319661	0.392143	36.6002	42	0.706392	0.0112813	0.00856282	0.194996
FinnGEN R11 Dry AMD	ASRGL1	Weighted median	43	0.0121215	0.0510243	0.81222	36.6002	42	0.706392	0.0112813	0.00856282	0.194996
FinnGEN R11 Dry AMD	ASRGL1	Inverse variance weighted (multiplicative random effects)	43	0.0273546	0.0298405	0.359304	36.6002	42	0.706392	0.0112813	0.00856282	0.194996
FinnGEN R11 Dry AMD	ASRGL1	Simple mode	43	0.0701527	0.0837778	0.407126	36.6002	42	0.706392	0.0112813	0.00856282	0.194996
FinnGEN R11 Dry AMD	ASRGL1	Weighted mode	43	0.022313	0.0491661	0.652288	36.6002	42	0.706392	0.0112813	0.00856282	0.194996
FinnGEN R11 Dry AMD	QPCT	MR Egger	40	0.0500739	0.0411568	0.231236	39.9885	39	0.426059	-0.00467563	0.0084168	0.581801
FinnGEN R11 Dry AMD	QPCT	Inverse variance weighted	40	0.0329366	0.0270004	0.222519	39.9885	39	0.426059	-0.00467563	0.0084168	0.581801
FinnGEN R11 Dry AMD	QPCT	Weighted median	40	0.057571	0.037431	0.124035	39.9885	39	0.426059	-0.00467563	0.0084168	0.581801
FinnGEN R11 Dry AMD	QPCT	Inverse variance weighted (multiplicative random effects)	40	0.0329366	0.0270004	0.222519	39.9885	39	0.426059	-0.00467563	0.0084168	0.581801
FinnGEN R11 Dry AMD	QPCT	Simple mode	40	-0.0492453	0.0640864	0.446866	39.9885	39	0.426059	-0.00467563	0.0084168	0.581801
FinnGEN R11 Dry AMD	QPCT	Weighted mode	40	0.0445249	0.0337303	0.194522	39.9885	39	0.426059	-0.00467563	0.0084168	0.581801
FinnGEN R11 Dry AMD	HDGFL2	Wald ratio	1	-0.501256	0.389872	0.198549
FinnGEN R11 Dry AMD	PPP2R5A	Wald ratio	1	-0.104076	0.24468	0.670577
FinnGEN R11 Dry AMD	NOTCH3	MR Egger	7	-0.215242	0.176323	0.276613	2.16909	6	0.903509	0.000435159	0.0172436	0.980843
FinnGEN R11 Dry AMD	NOTCH3	Inverse variance weighted	7	-0.212011	0.121247	0.080363	2.16909	6	0.903509	0.000435159	0.0172436	0.980843
FinnGEN R11 Dry AMD	NOTCH3	Weighted median	7	-0.215703	0.141626	0.127748	2.16909	6	0.903509	0.000435159	0.0172436	0.980843
FinnGEN R11 Dry AMD	NOTCH3	Inverse variance weighted (multiplicative random effects)	7	-0.212011	0.0729012	0.00363521	2.16909	6	0.903509	0.000435159	0.0172436	0.980843
FinnGEN R11 Dry AMD	NOTCH3	Simple mode	7	-0.205505	0.17155	0.276113	2.16909	6	0.903509	0.000435159	0.0172436	0.980843
FinnGEN R11 Dry AMD	NOTCH3	Weighted mode	7	-0.205505	0.172196	0.277742	2.16909	6	0.903509	0.000435159	0.0172436	0.980843
FinnGEN R11 Dry AMD	ADAMTS13	MR Egger	50	0.00763522	0.0362916	0.834257	37.6428	49	0.881282	0.00123078	0.00650049	0.850627
FinnGEN R11 Dry AMD	ADAMTS13	Inverse variance weighted	50	0.0125084	0.0255857	0.624926	37.6428	49	0.881282	0.00123078	0.00650049	0.850627
FinnGEN R11 Dry AMD	ADAMTS13	Weighted median	50	0.00102717	0.0366558	0.977645	37.6428	49	0.881282	0.00123078	0.00650049	0.850627
FinnGEN R11 Dry AMD	ADAMTS13	Inverse variance weighted (multiplicative random effects)	50	0.0125084	0.0224254	0.576996	37.6428	49	0.881282	0.00123078	0.00650049	0.850627
FinnGEN R11 Dry AMD	ADAMTS13	Simple mode	50	-0.0160907	0.0592433	0.787068	37.6428	49	0.881282	0.00123078	0.00650049	0.850627
FinnGEN R11 Dry AMD	ADAMTS13	Weighted mode	50	0.00775547	0.0321305	0.810272	37.6428	49	0.881282	0.00123078	0.00650049	0.850627
FinnGEN R11 Dry AMD	VGF	MR Egger	3	0.408882	0.639942	0.638044	0.599402	2	0.74104	-0.0415762	0.0582362	0.605289
FinnGEN R11 Dry AMD	VGF	Inverse variance weighted	3	-0.0312729	0.171514	0.85532	0.599402	2	0.74104	-0.0415762	0.0582362	0.605289
FinnGEN R11 Dry AMD	VGF	Weighted median	3	0.00453381	0.185887	0.980541	0.599402	2	0.74104	-0.0415762	0.0582362	0.605289
FinnGEN R11 Dry AMD	VGF	Inverse variance weighted (multiplicative random effects)	3	-0.0312729	0.0938952	0.739088	0.599402	2	0.74104	-0.0415762	0.0582362	0.605289
FinnGEN R11 Dry AMD	VGF	Simple mode	3	0.0600073	0.243884	0.828592	0.599402	2	0.74104	-0.0415762	0.0582362	0.605289
FinnGEN R11 Dry AMD	VGF	Weighted mode	3	0.058796	0.219113	0.813584	0.599402	2	0.74104	-0.0415762	0.0582362	0.605289
FinnGEN R11 Dry AMD	TIMD4	MR Egger	36	0.0949446	0.0857073	0.275733	30.3804	35	0.690691	0.00666389	0.0111398	0.553666
FinnGEN R11 Dry AMD	TIMD4	Inverse variance weighted	36	0.140721	0.0385998	0.000266714	30.3804	35	0.690691	0.00666389	0.0111398	0.553666
FinnGEN R11 Dry AMD	TIMD4	Weighted median	36	0.0736195	0.0550795	0.181352	30.3804	35	0.690691	0.00666389	0.0111398	0.553666
FinnGEN R11 Dry AMD	TIMD4	Inverse variance weighted (multiplicative random effects)	36	0.140721	0.0359623	9.11462e-05	30.3804	35	0.690691	0.00666389	0.0111398	0.553666
FinnGEN R11 Dry AMD	TIMD4	Simple mode	36	0.267168	0.0907239	0.00570927	30.3804	35	0.690691	0.00666389	0.0111398	0.553666
FinnGEN R11 Dry AMD	TIMD4	Weighted mode	36	0.0795979	0.0563611	0.166696	30.3804	35	0.690691	0.00666389	0.0111398	0.553666
FinnGEN R11 Dry AMD	LY9	MR Egger	78	-0.0182492	0.0265476	0.493915	54.2669	77	0.977047	-0.000328325	0.00595878	0.956204
FinnGEN R11 Dry AMD	LY9	Inverse variance weighted	78	-0.0193519	0.0174411	0.267188	54.2669	77	0.977047	-0.000328325	0.00595878	0.956204
FinnGEN R11 Dry AMD	LY9	Weighted median	78	-0.0240284	0.0256803	0.349441	54.2669	77	0.977047	-0.000328325	0.00595878	0.956204
FinnGEN R11 Dry AMD	LY9	Inverse variance weighted (multiplicative random effects)	78	-0.0193519	0.0146418	0.186272	54.2669	77	0.977047	-0.000328325	0.00595878	0.956204
FinnGEN R11 Dry AMD	LY9	Simple mode	78	0.000218169	0.0431822	0.995982	54.2669	77	0.977047	-0.000328325	0.00595878	0.956204
FinnGEN R11 Dry AMD	LY9	Weighted mode	78	-0.0167045	0.0255933	0.515901	54.2669	77	0.977047	-0.000328325	0.00595878	0.956204
FinnGEN R11 Dry AMD	CLPS	MR Egger	143	-0.0597819	0.0267712	0.0271204	131.584	142	0.723768	0.00764741	0.00616097	0.216568
FinnGEN R11 Dry AMD	CLPS	Inverse variance weighted	143	-0.0329042	0.0157425	0.0366048	131.584	142	0.723768	0.00764741	0.00616097	0.216568
FinnGEN R11 Dry AMD	CLPS	Weighted median	143	-0.014696	0.0242292	0.544156	131.584	142	0.723768	0.00764741	0.00616097	0.216568
FinnGEN R11 Dry AMD	CLPS	Inverse variance weighted (multiplicative random effects)	143	-0.0329042	0.0151541	0.0299086	131.584	142	0.723768	0.00764741	0.00616097	0.216568
FinnGEN R11 Dry AMD	CLPS	Simple mode	143	-0.00707288	0.0421837	0.867083	131.584	142	0.723768	0.00764741	0.00616097	0.216568
FinnGEN R11 Dry AMD	CLPS	Weighted mode	143	-0.0218356	0.026288	0.407577	131.584	142	0.723768	0.00764741	0.00616097	0.216568
FinnGEN R11 Dry AMD	PSCA	MR Egger	226	0.014362	0.0158001	0.364337	229.205	225	0.409669	-0.00542191	0.00467958	0.24784
FinnGEN R11 Dry AMD	PSCA	Inverse variance weighted	226	0.000394151	0.010221	0.969239	229.205	225	0.409669	-0.00542191	0.00467958	0.24784
FinnGEN R11 Dry AMD	PSCA	Weighted median	226	-0.00366736	0.0151614	0.808867	229.205	225	0.409669	-0.00542191	0.00467958	0.24784
FinnGEN R11 Dry AMD	PSCA	Inverse variance weighted (multiplicative random effects)	226	0.000394151	0.010221	0.969239	229.205	225	0.409669	-0.00542191	0.00467958	0.24784
FinnGEN R11 Dry AMD	PSCA	Simple mode	226	-0.0135805	0.0271084	0.616882	229.205	225	0.409669	-0.00542191	0.00467958	0.24784
FinnGEN R11 Dry AMD	PSCA	Weighted mode	226	0.00835399	0.0175401	0.634339	229.205	225	0.409669	-0.00542191	0.00467958	0.24784
FinnGEN R11 Dry AMD	LXN	MR Egger	16	-0.0385662	0.101394	0.709386	16.8544	15	0.327643	0.0237488	0.0115556	0.0590145
FinnGEN R11 Dry AMD	LXN	Inverse variance weighted	16	0.137276	0.0576717	0.0172983	16.8544	15	0.327643	0.0237488	0.0115556	0.0590145
FinnGEN R11 Dry AMD	LXN	Weighted median	16	0.192272	0.078141	0.0138715	16.8544	15	0.327643	0.0237488	0.0115556	0.0590145
FinnGEN R11 Dry AMD	LXN	Inverse variance weighted (multiplicative random effects)	16	0.137276	0.0576717	0.0172983	16.8544	15	0.327643	0.0237488	0.0115556	0.0590145
FinnGEN R11 Dry AMD	LXN	Simple mode	16	0.220449	0.12091	0.0882558	16.8544	15	0.327643	0.0237488	0.0115556	0.0590145
FinnGEN R11 Dry AMD	LXN	Weighted mode	16	0.201293	0.0915536	0.0440103	16.8544	15	0.327643	0.0237488	0.0115556	0.0590145
FinnGEN R11 Dry AMD	ITGBL1	MR Egger	90	0.021968	0.043371	0.613762	112.153	89	0.0491374	-0.0146688	0.0074018	0.0506242
FinnGEN R11 Dry AMD	ITGBL1	Inverse variance weighted	90	-0.0507508	0.0234991	0.0307964	112.153	89	0.0491374	-0.0146688	0.0074018	0.0506242
FinnGEN R11 Dry AMD	ITGBL1	Weighted median	90	-0.0311718	0.0329713	0.344443	112.153	89	0.0491374	-0.0146688	0.0074018	0.0506242
FinnGEN R11 Dry AMD	ITGBL1	Inverse variance weighted (multiplicative random effects)	90	-0.0507508	0.0234991	0.0307964	112.153	89	0.0491374	-0.0146688	0.0074018	0.0506242
FinnGEN R11 Dry AMD	ITGBL1	Simple mode	90	-0.054053	0.0582056	0.355579	112.153	89	0.0491374	-0.0146688	0.0074018	0.0506242
FinnGEN R11 Dry AMD	ITGBL1	Weighted mode	90	-0.0391601	0.032744	0.234894	112.153	89	0.0491374	-0.0146688	0.0074018	0.0506242
FinnGEN R11 Dry AMD	SPESP1	MR Egger	10	0.0294207	0.0555874	0.610986	2.31694	9	0.985408	0.00464344	0.0193519	0.816405
FinnGEN R11 Dry AMD	SPESP1	Inverse variance weighted	10	0.03787	0.0430118	0.378613	2.31694	9	0.985408	0.00464344	0.0193519	0.816405
FinnGEN R11 Dry AMD	SPESP1	Weighted median	10	0.0417753	0.0482757	0.386848	2.31694	9	0.985408	0.00464344	0.0193519	0.816405
FinnGEN R11 Dry AMD	SPESP1	Inverse variance weighted (multiplicative random effects)	10	0.03787	0.0218235	0.0826904	2.31694	9	0.985408	0.00464344	0.0193519	0.816405
FinnGEN R11 Dry AMD	SPESP1	Simple mode	10	0.0530756	0.0695687	0.465035	2.31694	9	0.985408	0.00464344	0.0193519	0.816405
FinnGEN R11 Dry AMD	SPESP1	Weighted mode	10	0.0418353	0.0493435	0.418505	2.31694	9	0.985408	0.00464344	0.0193519	0.816405
FinnGEN R11 Dry AMD	PTPRM	MR Egger	10	-0.0200947	0.252475	0.938518	7.64987	9	0.569779	0.00854038	0.0190227	0.665376
FinnGEN R11 Dry AMD	PTPRM	Inverse variance weighted	10	0.0798982	0.118904	0.50161	7.64987	9	0.569779	0.00854038	0.0190227	0.665376
FinnGEN R11 Dry AMD	PTPRM	Weighted median	10	0.0976388	0.15724	0.534631	7.64987	9	0.569779	0.00854038	0.0190227	0.665376
FinnGEN R11 Dry AMD	PTPRM	Inverse variance weighted (multiplicative random effects)	10	0.0798982	0.109623	0.466095	7.64987	9	0.569779	0.00854038	0.0190227	0.665376
FinnGEN R11 Dry AMD	PTPRM	Simple mode	10	0.0267606	0.239389	0.913446	7.64987	9	0.569779	0.00854038	0.0190227	0.665376
FinnGEN R11 Dry AMD	PTPRM	Weighted mode	10	0.110153	0.184253	0.564687	7.64987	9	0.569779	0.00854038	0.0190227	0.665376
FinnGEN R11 Dry AMD	TGFBR2	MR Egger	6	-0.0288497	0.438526	0.950704	10.7564	5	0.0564286	0.0253038	0.0370465	0.532098
FinnGEN R11 Dry AMD	TGFBR2	Inverse variance weighted	6	0.224315	0.221502	0.311204	10.7564	5	0.0564286	0.0253038	0.0370465	0.532098
FinnGEN R11 Dry AMD	TGFBR2	Weighted median	6	0.462621	0.210562	0.0280146	10.7564	5	0.0564286	0.0253038	0.0370465	0.532098
FinnGEN R11 Dry AMD	TGFBR2	Inverse variance weighted (multiplicative random effects)	6	0.224315	0.221502	0.311204	10.7564	5	0.0564286	0.0253038	0.0370465	0.532098
FinnGEN R11 Dry AMD	TGFBR2	Simple mode	6	0.42192	0.328925	0.255832	10.7564	5	0.0564286	0.0253038	0.0370465	0.532098
FinnGEN R11 Dry AMD	TGFBR2	Weighted mode	6	0.437569	0.257979	0.150624	10.7564	5	0.0564286	0.0253038	0.0370465	0.532098
FinnGEN R11 Dry AMD	OMP	MR Egger	11	0.0757987	0.120831	0.546037	20.4088	10	0.0256151	-0.00527719	0.0176631	0.7719
FinnGEN R11 Dry AMD	OMP	Inverse variance weighted	11	0.0501127	0.0809454	0.535856	20.4088	10	0.0256151	-0.00527719	0.0176631	0.7719
FinnGEN R11 Dry AMD	OMP	Weighted median	11	0.0565385	0.0667183	0.39676	20.4088	10	0.0256151	-0.00527719	0.0176631	0.7719
FinnGEN R11 Dry AMD	OMP	Inverse variance weighted (multiplicative random effects)	11	0.0501127	0.0809454	0.535856	20.4088	10	0.0256151	-0.00527719	0.0176631	0.7719
FinnGEN R11 Dry AMD	OMP	Simple mode	11	0.336761	0.205771	0.132762	20.4088	10	0.0256151	-0.00527719	0.0176631	0.7719
FinnGEN R11 Dry AMD	OMP	Weighted mode	11	0.0549081	0.0696442	0.448744	20.4088	10	0.0256151	-0.00527719	0.0176631	0.7719
FinnGEN R11 Dry AMD	ARHGAP25	MR Egger	5	0.0966007	0.508589	0.861482	1.72454	4	0.786256	-0.0137333	0.0509598	0.805024
FinnGEN R11 Dry AMD	ARHGAP25	Inverse variance weighted	5	-0.0362235	0.125475	0.772818	1.72454	4	0.786256	-0.0137333	0.0509598	0.805024
FinnGEN R11 Dry AMD	ARHGAP25	Weighted median	5	-0.0506017	0.151631	0.738593	1.72454	4	0.786256	-0.0137333	0.0509598	0.805024
FinnGEN R11 Dry AMD	ARHGAP25	Inverse variance weighted (multiplicative random effects)	5	-0.0362235	0.082388	0.660177	1.72454	4	0.786256	-0.0137333	0.0509598	0.805024
FinnGEN R11 Dry AMD	ARHGAP25	Simple mode	5	0.0788099	0.21442	0.731831	1.72454	4	0.786256	-0.0137333	0.0509598	0.805024
FinnGEN R11 Dry AMD	ARHGAP25	Weighted mode	5	-0.0939578	0.168935	0.607733	1.72454	4	0.786256	-0.0137333	0.0509598	0.805024
FinnGEN R11 Dry AMD	NOTCH2	MR Egger	10	0.184444	0.118176	0.157204	5.94137	9	0.745772	-0.0276068	0.0170578	0.144231
FinnGEN R11 Dry AMD	NOTCH2	Inverse variance weighted	10	0.0331729	0.072314	0.646425	5.94137	9	0.745772	-0.0276068	0.0170578	0.144231
FinnGEN R11 Dry AMD	NOTCH2	Weighted median	10	0.0161691	0.0926338	0.861434	5.94137	9	0.745772	-0.0276068	0.0170578	0.144231
FinnGEN R11 Dry AMD	NOTCH2	Inverse variance weighted (multiplicative random effects)	10	0.0331729	0.058755	0.572347	5.94137	9	0.745772	-0.0276068	0.0170578	0.144231
FinnGEN R11 Dry AMD	NOTCH2	Simple mode	10	0.0252207	0.133788	0.854657	5.94137	9	0.745772	-0.0276068	0.0170578	0.144231
FinnGEN R11 Dry AMD	NOTCH2	Weighted mode	10	0.0321242	0.103713	0.76381	5.94137	9	0.745772	-0.0276068	0.0170578	0.144231
FinnGEN R11 Dry AMD	CSF3R	MR Egger	24	0.011982	0.0349592	0.735045	29.6815	23	0.158766	0.00484233	0.0109838	0.663617
FinnGEN R11 Dry AMD	CSF3R	Inverse variance weighted	24	0.0215177	0.0269792	0.425122	29.6815	23	0.158766	0.00484233	0.0109838	0.663617
FinnGEN R11 Dry AMD	CSF3R	Weighted median	24	0.0114615	0.0299816	0.70225	29.6815	23	0.158766	0.00484233	0.0109838	0.663617
FinnGEN R11 Dry AMD	CSF3R	Inverse variance weighted (multiplicative random effects)	24	0.0215177	0.0269792	0.425122	29.6815	23	0.158766	0.00484233	0.0109838	0.663617
FinnGEN R11 Dry AMD	CSF3R	Simple mode	24	-0.06231	0.0709046	0.388606	29.6815	23	0.158766	0.00484233	0.0109838	0.663617
FinnGEN R11 Dry AMD	CSF3R	Weighted mode	24	0.00252918	0.027405	0.927268	29.6815	23	0.158766	0.00484233	0.0109838	0.663617
FinnGEN R11 Dry AMD	PLXNA4	Wald ratio	1	-0.047661	0.191185	0.803135
FinnGEN R11 Dry AMD	MAD1L1	MR Egger	11	0.0381325	0.148851	0.803572	7.5118	10	0.676404	0.00876901	0.0178973	0.635883
FinnGEN R11 Dry AMD	MAD1L1	Inverse variance weighted	11	0.100854	0.0759547	0.184238	7.5118	10	0.676404	0.00876901	0.0178973	0.635883
FinnGEN R11 Dry AMD	MAD1L1	Weighted median	11	0.0416279	0.0982086	0.671659	7.5118	10	0.676404	0.00876901	0.0178973	0.635883
FinnGEN R11 Dry AMD	MAD1L1	Inverse variance weighted (multiplicative random effects)	11	0.100854	0.0658304	0.125515	7.5118	10	0.676404	0.00876901	0.0178973	0.635883
FinnGEN R11 Dry AMD	MAD1L1	Simple mode	11	-0.00340199	0.152947	0.982692	7.5118	10	0.676404	0.00876901	0.0178973	0.635883
FinnGEN R11 Dry AMD	MAD1L1	Weighted mode	11	0.0452751	0.124602	0.723902	7.5118	10	0.676404	0.00876901	0.0178973	0.635883
FinnGEN R11 Dry AMD	CLU	MR Egger	15	0.0127567	0.137489	0.92749	15.683	14	0.333114	-0.00979784	0.0150178	0.525503
FinnGEN R11 Dry AMD	CLU	Inverse variance weighted	15	-0.0615019	0.0755243	0.415455	15.683	14	0.333114	-0.00979784	0.0150178	0.525503
FinnGEN R11 Dry AMD	CLU	Weighted median	15	-0.0311632	0.101693	0.759267	15.683	14	0.333114	-0.00979784	0.0150178	0.525503
FinnGEN R11 Dry AMD	CLU	Inverse variance weighted (multiplicative random effects)	15	-0.0615019	0.0755243	0.415455	15.683	14	0.333114	-0.00979784	0.0150178	0.525503
FinnGEN R11 Dry AMD	CLU	Simple mode	15	-0.0835855	0.175232	0.640722	15.683	14	0.333114	-0.00979784	0.0150178	0.525503
FinnGEN R11 Dry AMD	CLU	Weighted mode	15	-0.0232058	0.105355	0.828846	15.683	14	0.333114	-0.00979784	0.0150178	0.525503
FinnGEN R11 Dry AMD	RTN4IP1	MR Egger	5	-0.0173443	0.950815	0.986592	8.46971	4	0.0758107	-0.00979462	0.0647279	0.889326
FinnGEN R11 Dry AMD	RTN4IP1	Inverse variance weighted	5	-0.157604	0.184185	0.392172	8.46971	4	0.0758107	-0.00979462	0.0647279	0.889326
FinnGEN R11 Dry AMD	RTN4IP1	Weighted median	5	-0.129524	0.16098	0.421051	8.46971	4	0.0758107	-0.00979462	0.0647279	0.889326
FinnGEN R11 Dry AMD	RTN4IP1	Inverse variance weighted (multiplicative random effects)	5	-0.157604	0.184185	0.392172	8.46971	4	0.0758107	-0.00979462	0.0647279	0.889326
FinnGEN R11 Dry AMD	RTN4IP1	Simple mode	5	-0.0651916	0.244094	0.802616	8.46971	4	0.0758107	-0.00979462	0.0647279	0.889326
FinnGEN R11 Dry AMD	RTN4IP1	Weighted mode	5	-0.151954	0.191074	0.470983	8.46971	4	0.0758107	-0.00979462	0.0647279	0.889326
FinnGEN R11 Dry AMD	LRRN1	MR Egger	135	-0.0164323	0.0280252	0.558642	140.623	134	0.330457	-0.00290722	0.00587578	0.621572
FinnGEN R11 Dry AMD	LRRN1	Inverse variance weighted	135	-0.0277105	0.0162583	0.0883085	140.623	134	0.330457	-0.00290722	0.00587578	0.621572
FinnGEN R11 Dry AMD	LRRN1	Weighted median	135	-0.0224523	0.0237409	0.344291	140.623	134	0.330457	-0.00290722	0.00587578	0.621572
FinnGEN R11 Dry AMD	LRRN1	Inverse variance weighted (multiplicative random effects)	135	-0.0277105	0.0162583	0.0883085	140.623	134	0.330457	-0.00290722	0.00587578	0.621572
FinnGEN R11 Dry AMD	LRRN1	Simple mode	135	-0.0325382	0.0429433	0.44996	140.623	134	0.330457	-0.00290722	0.00587578	0.621572
FinnGEN R11 Dry AMD	LRRN1	Weighted mode	135	-0.0256509	0.0218494	0.242482	140.623	134	0.330457	-0.00290722	0.00587578	0.621572
FinnGEN R11 Dry AMD	SHH	Wald ratio	1	-0.584189	0.304015	0.0546588
FinnGEN R11 Dry AMD	EFCAB14	MR Egger	7	0.259341	0.562413	0.664075	5.45874	6	0.486458	0.0103796	0.0553867	0.858712
FinnGEN R11 Dry AMD	EFCAB14	Inverse variance weighted	7	0.361794	0.126812	0.00433085	5.45874	6	0.486458	0.0103796	0.0553867	0.858712
FinnGEN R11 Dry AMD	EFCAB14	Weighted median	7	0.512864	0.157866	0.00115919	5.45874	6	0.486458	0.0103796	0.0553867	0.858712
FinnGEN R11 Dry AMD	EFCAB14	Inverse variance weighted (multiplicative random effects)	7	0.361794	0.120957	0.00277971	5.45874	6	0.486458	0.0103796	0.0553867	0.858712
FinnGEN R11 Dry AMD	EFCAB14	Simple mode	7	0.507634	0.259735	0.0984525	5.45874	6	0.486458	0.0103796	0.0553867	0.858712
FinnGEN R11 Dry AMD	EFCAB14	Weighted mode	7	0.530885	0.191616	0.0323982	5.45874	6	0.486458	0.0103796	0.0553867	0.858712
FinnGEN R11 Dry AMD	LYAR	Wald ratio	1	-0.285329	0.328709	0.38538
FinnGEN R11 Dry AMD	GALNT2	MR Egger	46	-0.0179235	0.0707207	0.801108	49.9566	45	0.28293	-0.00195535	0.00956562	0.838972
FinnGEN R11 Dry AMD	GALNT2	Inverse variance weighted	46	-0.0304146	0.0352194	0.387821	49.9566	45	0.28293	-0.00195535	0.00956562	0.838972
FinnGEN R11 Dry AMD	GALNT2	Weighted median	46	-0.0264551	0.0518366	0.609803	49.9566	45	0.28293	-0.00195535	0.00956562	0.838972
FinnGEN R11 Dry AMD	GALNT2	Inverse variance weighted (multiplicative random effects)	46	-0.0304146	0.0352194	0.387821	49.9566	45	0.28293	-0.00195535	0.00956562	0.838972
FinnGEN R11 Dry AMD	GALNT2	Simple mode	46	-0.084726	0.0818108	0.305907	49.9566	45	0.28293	-0.00195535	0.00956562	0.838972
FinnGEN R11 Dry AMD	GALNT2	Weighted mode	46	-0.0413831	0.0500593	0.412779	49.9566	45	0.28293	-0.00195535	0.00956562	0.838972
FinnGEN R11 Dry AMD	VAT1	MR Egger	9	-0.252928	0.222327	0.292709	14.5561	8	0.0683739	0.0299518	0.0228681	0.23162
FinnGEN R11 Dry AMD	VAT1	Inverse variance weighted	9	0.000521789	0.114264	0.996356	14.5561	8	0.0683739	0.0299518	0.0228681	0.23162
FinnGEN R11 Dry AMD	VAT1	Weighted median	9	-0.0678062	0.108463	0.531871	14.5561	8	0.0683739	0.0299518	0.0228681	0.23162
FinnGEN R11 Dry AMD	VAT1	Inverse variance weighted (multiplicative random effects)	9	0.000521789	0.114264	0.996356	14.5561	8	0.0683739	0.0299518	0.0228681	0.23162
FinnGEN R11 Dry AMD	VAT1	Simple mode	9	-0.0941128	0.186571	0.627554	14.5561	8	0.0683739	0.0299518	0.0228681	0.23162
FinnGEN R11 Dry AMD	VAT1	Weighted mode	9	-0.0941128	0.109501	0.415092	14.5561	8	0.0683739	0.0299518	0.0228681	0.23162
FinnGEN R11 Dry AMD	CA14	MR Egger	31	0.333686	0.100175	0.00236914	33.2651	30	0.311155	-0.0123536	0.011548	0.293549
FinnGEN R11 Dry AMD	CA14	Inverse variance weighted	31	0.244321	0.0554201	1.04076e-05	33.2651	30	0.311155	-0.0123536	0.011548	0.293549
FinnGEN R11 Dry AMD	CA14	Weighted median	31	0.299132	0.0773678	0.000110471	33.2651	30	0.311155	-0.0123536	0.011548	0.293549
FinnGEN R11 Dry AMD	CA14	Inverse variance weighted (multiplicative random effects)	31	0.244321	0.0554201	1.04076e-05	33.2651	30	0.311155	-0.0123536	0.011548	0.293549
FinnGEN R11 Dry AMD	CA14	Simple mode	31	0.325204	0.126873	0.0156262	33.2651	30	0.311155	-0.0123536	0.011548	0.293549
FinnGEN R11 Dry AMD	CA14	Weighted mode	31	0.312024	0.0879747	0.00130411	33.2651	30	0.311155	-0.0123536	0.011548	0.293549
FinnGEN R11 Dry AMD	CXCL14	Wald ratio	1	0.221761	0.35133	0.527907
FinnGEN R11 Dry AMD	IL15	Wald ratio	1	-0.682939	1.52515	0.654308
FinnGEN R11 Dry AMD	IL18BP	MR Egger	5	-0.223807	0.142212	0.213609	2.83133	4	0.586437	0.027184	0.0179228	0.226607
FinnGEN R11 Dry AMD	IL18BP	Inverse variance weighted	5	-0.0875877	0.110265	0.426998	2.83133	4	0.586437	0.027184	0.0179228	0.226607
FinnGEN R11 Dry AMD	IL18BP	Weighted median	5	-0.146141	0.12534	0.243632	2.83133	4	0.586437	0.027184	0.0179228	0.226607
FinnGEN R11 Dry AMD	IL18BP	Inverse variance weighted (multiplicative random effects)	5	-0.0875877	0.092769	0.345094	2.83133	4	0.586437	0.027184	0.0179228	0.226607
FinnGEN R11 Dry AMD	IL18BP	Simple mode	5	0.175228	0.233051	0.493942	2.83133	4	0.586437	0.027184	0.0179228	0.226607
FinnGEN R11 Dry AMD	IL18BP	Weighted mode	5	-0.175755	0.126491	0.237035	2.83133	4	0.586437	0.027184	0.0179228	0.226607
FinnGEN R11 Dry AMD	MEGF11	MR Egger	9	-0.0875024	0.235854	0.721609	8.63852	8	0.373701	-0.000537897	0.0295128	0.985967
FinnGEN R11 Dry AMD	MEGF11	Inverse variance weighted	9	-0.0915012	0.0809511	0.258339	8.63852	8	0.373701	-0.000537897	0.0295128	0.985967
FinnGEN R11 Dry AMD	MEGF11	Weighted median	9	-0.151408	0.0986759	0.124931	8.63852	8	0.373701	-0.000537897	0.0295128	0.985967
FinnGEN R11 Dry AMD	MEGF11	Inverse variance weighted (multiplicative random effects)	9	-0.0915012	0.0809511	0.258339	8.63852	8	0.373701	-0.000537897	0.0295128	0.985967
FinnGEN R11 Dry AMD	MEGF11	Simple mode	9	-0.134237	0.121659	0.301942	8.63852	8	0.373701	-0.000537897	0.0295128	0.985967
FinnGEN R11 Dry AMD	MEGF11	Weighted mode	9	-0.141147	0.0967856	0.182857	8.63852	8	0.373701	-0.000537897	0.0295128	0.985967
FinnGEN R11 Dry AMD	HCLS1	MR Egger	4	0.114101	0.396615	0.800657	1.96063	3	0.580619	-0.0148529	0.0314396	0.683155
FinnGEN R11 Dry AMD	HCLS1	Inverse variance weighted	4	-0.0611684	0.140227	0.662684	1.96063	3	0.580619	-0.0148529	0.0314396	0.683155
FinnGEN R11 Dry AMD	HCLS1	Weighted median	4	0.0287089	0.159325	0.857003	1.96063	3	0.580619	-0.0148529	0.0314396	0.683155
FinnGEN R11 Dry AMD	HCLS1	Inverse variance weighted (multiplicative random effects)	4	-0.0611684	0.113362	0.589484	1.96063	3	0.580619	-0.0148529	0.0314396	0.683155
FinnGEN R11 Dry AMD	HCLS1	Simple mode	4	0.0118763	0.212508	0.958946	1.96063	3	0.580619	-0.0148529	0.0314396	0.683155
FinnGEN R11 Dry AMD	HCLS1	Weighted mode	4	0.025974	0.178759	0.893686	1.96063	3	0.580619	-0.0148529	0.0314396	0.683155
FinnGEN R11 Dry AMD	APOA4	MR Egger	9	-0.553479	0.301479	0.109002	9.16136	8	0.328867	0.0461784	0.0299035	0.166441
FinnGEN R11 Dry AMD	APOA4	Inverse variance weighted	9	-0.113749	0.105963	0.283057	9.16136	8	0.328867	0.0461784	0.0299035	0.166441
FinnGEN R11 Dry AMD	APOA4	Weighted median	9	-0.0447169	0.137096	0.744294	9.16136	8	0.328867	0.0461784	0.0299035	0.166441
FinnGEN R11 Dry AMD	APOA4	Inverse variance weighted (multiplicative random effects)	9	-0.113749	0.105963	0.283057	9.16136	8	0.328867	0.0461784	0.0299035	0.166441
FinnGEN R11 Dry AMD	APOA4	Simple mode	9	0.0920371	0.230783	0.700471	9.16136	8	0.328867	0.0461784	0.0299035	0.166441
FinnGEN R11 Dry AMD	APOA4	Weighted mode	9	0.12052	0.230209	0.614796	9.16136	8	0.328867	0.0461784	0.0299035	0.166441
FinnGEN R11 Dry AMD	AHNAK	MR Egger	7	-0.0980276	0.198958	0.643093	7.62974	6	0.266504	-0.000620982	0.0174834	0.973041
FinnGEN R11 Dry AMD	AHNAK	Inverse variance weighted	7	-0.103189	0.124065	0.405557	7.62974	6	0.266504	-0.000620982	0.0174834	0.973041
FinnGEN R11 Dry AMD	AHNAK	Weighted median	7	-0.13428	0.128961	0.297764	7.62974	6	0.266504	-0.000620982	0.0174834	0.973041
FinnGEN R11 Dry AMD	AHNAK	Inverse variance weighted (multiplicative random effects)	7	-0.103189	0.124065	0.405557	7.62974	6	0.266504	-0.000620982	0.0174834	0.973041
FinnGEN R11 Dry AMD	AHNAK	Simple mode	7	-0.287444	0.231113	0.259984	7.62974	6	0.266504	-0.000620982	0.0174834	0.973041
FinnGEN R11 Dry AMD	AHNAK	Weighted mode	7	-0.104981	0.155622	0.525064	7.62974	6	0.266504	-0.000620982	0.0174834	0.973041
FinnGEN R11 Dry AMD	UBXN1	Wald ratio	1	0.153473	0.235758	0.515062
FinnGEN R11 Dry AMD	OXCT1	Wald ratio	1	-0.13278	0.400883	0.740478
FinnGEN R11 Dry AMD	ADGRG1	MR Egger	9	0.0839594	0.246475	0.743369	3.62479	8	0.889292	-0.00928966	0.0169523	0.600729
FinnGEN R11 Dry AMD	ADGRG1	Inverse variance weighted	9	-0.0370075	0.10964	0.735712	3.62479	8	0.889292	-0.00928966	0.0169523	0.600729
FinnGEN R11 Dry AMD	ADGRG1	Weighted median	9	-0.0927454	0.139501	0.506154	3.62479	8	0.889292	-0.00928966	0.0169523	0.600729
FinnGEN R11 Dry AMD	ADGRG1	Inverse variance weighted (multiplicative random effects)	9	-0.0370075	0.0738016	0.616057	3.62479	8	0.889292	-0.00928966	0.0169523	0.600729
FinnGEN R11 Dry AMD	ADGRG1	Simple mode	9	0.148322	0.223498	0.525581	3.62479	8	0.889292	-0.00928966	0.0169523	0.600729
FinnGEN R11 Dry AMD	ADGRG1	Weighted mode	9	-0.108417	0.19245	0.588635	3.62479	8	0.889292	-0.00928966	0.0169523	0.600729
FinnGEN R11 Dry AMD	PSMG3	Wald ratio	1	-0.410774	0.873139	0.638029
FinnGEN R11 Dry AMD	FCER1A	MR Egger	15	-0.152982	0.208362	0.475854	17.3292	14	0.239059	0.0193944	0.0236734	0.427408
FinnGEN R11 Dry AMD	FCER1A	Inverse variance weighted	15	0.00774099	0.0693629	0.911139	17.3292	14	0.239059	0.0193944	0.0236734	0.427408
FinnGEN R11 Dry AMD	FCER1A	Weighted median	15	-0.0544483	0.0938427	0.561774	17.3292	14	0.239059	0.0193944	0.0236734	0.427408
FinnGEN R11 Dry AMD	FCER1A	Inverse variance weighted (multiplicative random effects)	15	0.00774099	0.0693629	0.911139	17.3292	14	0.239059	0.0193944	0.0236734	0.427408
FinnGEN R11 Dry AMD	FCER1A	Simple mode	15	-0.00532873	0.163627	0.97448	17.3292	14	0.239059	0.0193944	0.0236734	0.427408
FinnGEN R11 Dry AMD	FCER1A	Weighted mode	15	-0.0592025	0.115718	0.616897	17.3292	14	0.239059	0.0193944	0.0236734	0.427408
FinnGEN R11 Dry AMD	SPP1	MR Egger	12	-0.282767	0.319731	0.39725	19.2093	11	0.0574393	0.0400122	0.0234207	0.118359
FinnGEN R11 Dry AMD	SPP1	Inverse variance weighted	12	0.220053	0.135368	0.104038	19.2093	11	0.0574393	0.0400122	0.0234207	0.118359
FinnGEN R11 Dry AMD	SPP1	Weighted median	12	0.214495	0.159232	0.177962	19.2093	11	0.0574393	0.0400122	0.0234207	0.118359
FinnGEN R11 Dry AMD	SPP1	Inverse variance weighted (multiplicative random effects)	12	0.220053	0.135368	0.104038	19.2093	11	0.0574393	0.0400122	0.0234207	0.118359
FinnGEN R11 Dry AMD	SPP1	Simple mode	12	0.400016	0.300746	0.210411	19.2093	11	0.0574393	0.0400122	0.0234207	0.118359
FinnGEN R11 Dry AMD	SPP1	Weighted mode	12	0.229917	0.299411	0.458715	19.2093	11	0.0574393	0.0400122	0.0234207	0.118359
FinnGEN R11 Dry AMD	GFAP	MR Egger	6	-0.493626	0.250519	0.120112	9.89868	5	0.0781576	0.0518634	0.0201926	0.0620814
FinnGEN R11 Dry AMD	GFAP	Inverse variance weighted	6	0.0474875	0.190726	0.803374	9.89868	5	0.0781576	0.0518634	0.0201926	0.0620814
FinnGEN R11 Dry AMD	GFAP	Weighted median	6	-0.0437278	0.166143	0.792402	9.89868	5	0.0781576	0.0518634	0.0201926	0.0620814
FinnGEN R11 Dry AMD	GFAP	Inverse variance weighted (multiplicative random effects)	6	0.0474875	0.190726	0.803374	9.89868	5	0.0781576	0.0518634	0.0201926	0.0620814
FinnGEN R11 Dry AMD	GFAP	Simple mode	6	0.140338	0.262243	0.615483	9.89868	5	0.0781576	0.0518634	0.0201926	0.0620814
FinnGEN R11 Dry AMD	GFAP	Weighted mode	6	-0.245104	0.2145	0.304919	9.89868	5	0.0781576	0.0518634	0.0201926	0.0620814
FinnGEN R11 Dry AMD	PKD1	MR Egger	36	0.069078	0.0584116	0.245169	27.6772	35	0.806141	-0.0014409	0.008419	0.865121
FinnGEN R11 Dry AMD	PKD1	Inverse variance weighted	36	0.0616983	0.0394042	0.1174	27.6772	35	0.806141	-0.0014409	0.008419	0.865121
FinnGEN R11 Dry AMD	PKD1	Weighted median	36	0.135849	0.0595965	0.0226384	27.6772	35	0.806141	-0.0014409	0.008419	0.865121
FinnGEN R11 Dry AMD	PKD1	Inverse variance weighted (multiplicative random effects)	36	0.0616983	0.0350404	0.0782764	27.6772	35	0.806141	-0.0014409	0.008419	0.865121
FinnGEN R11 Dry AMD	PKD1	Simple mode	36	0.165109	0.108366	0.136589	27.6772	35	0.806141	-0.0014409	0.008419	0.865121
FinnGEN R11 Dry AMD	PKD1	Weighted mode	36	0.15101	0.0824078	0.0754002	27.6772	35	0.806141	-0.0014409	0.008419	0.865121
FinnGEN R11 Dry AMD	CANT1	MR Egger	8	-0.100443	0.156079	0.543672	0.770957	7	0.997729	0.0125174	0.0217541	0.585933
FinnGEN R11 Dry AMD	CANT1	Inverse variance weighted	8	-0.0234387	0.0803194	0.770425	0.770957	7	0.997729	0.0125174	0.0217541	0.585933
FinnGEN R11 Dry AMD	CANT1	Weighted median	8	-0.0296603	0.0967064	0.759069	0.770957	7	0.997729	0.0125174	0.0217541	0.585933
FinnGEN R11 Dry AMD	CANT1	Inverse variance weighted (multiplicative random effects)	8	-0.0234387	0.0266555	0.379227	0.770957	7	0.997729	0.0125174	0.0217541	0.585933
FinnGEN R11 Dry AMD	CANT1	Simple mode	8	-0.023005	0.137811	0.872143	0.770957	7	0.997729	0.0125174	0.0217541	0.585933
FinnGEN R11 Dry AMD	CANT1	Weighted mode	8	-0.0443139	0.0995646	0.669702	0.770957	7	0.997729	0.0125174	0.0217541	0.585933
FinnGEN R11 Dry AMD	PRKD2	Wald ratio	1	0.310937	0.442063	0.481821
FinnGEN R11 Dry AMD	RARRES1	MR Egger	79	-0.0392372	0.0292762	0.184109	75.3487	78	0.564018	-0.00649105	0.00670724	0.336191
FinnGEN R11 Dry AMD	RARRES1	Inverse variance weighted	79	-0.0607055	0.0191048	0.00148555	75.3487	78	0.564018	-0.00649105	0.00670724	0.336191
FinnGEN R11 Dry AMD	RARRES1	Weighted median	79	-0.0349863	0.0303252	0.248621	75.3487	78	0.564018	-0.00649105	0.00670724	0.336191
FinnGEN R11 Dry AMD	RARRES1	Inverse variance weighted (multiplicative random effects)	79	-0.0607055	0.0187773	0.00122536	75.3487	78	0.564018	-0.00649105	0.00670724	0.336191
FinnGEN R11 Dry AMD	RARRES1	Simple mode	79	-0.0616541	0.0502829	0.223833	75.3487	78	0.564018	-0.00649105	0.00670724	0.336191
FinnGEN R11 Dry AMD	RARRES1	Weighted mode	79	-0.0481641	0.0259838	0.0675742	75.3487	78	0.564018	-0.00649105	0.00670724	0.336191
FinnGEN R11 Dry AMD	CLEC14A	MR Egger	5	0.733801	1.04824	0.53431	9.10622	4	0.0584985	-0.0433797	0.0742111	0.599909
FinnGEN R11 Dry AMD	CLEC14A	Inverse variance weighted	5	0.134324	0.198276	0.498115	9.10622	4	0.0584985	-0.0433797	0.0742111	0.599909
FinnGEN R11 Dry AMD	CLEC14A	Weighted median	5	0.16404	0.178313	0.357596	9.10622	4	0.0584985	-0.0433797	0.0742111	0.599909
FinnGEN R11 Dry AMD	CLEC14A	Inverse variance weighted (multiplicative random effects)	5	0.134324	0.198276	0.498115	9.10622	4	0.0584985	-0.0433797	0.0742111	0.599909
FinnGEN R11 Dry AMD	CLEC14A	Simple mode	5	0.157559	0.223963	0.520536	9.10622	4	0.0584985	-0.0433797	0.0742111	0.599909
FinnGEN R11 Dry AMD	CLEC14A	Weighted mode	5	0.138855	0.198035	0.521846	9.10622	4	0.0584985	-0.0433797	0.0742111	0.599909
FinnGEN R11 Dry AMD	SERPINB1	MR Egger	3	-0.941702	1.60473	0.66216	2.41546	2	0.298874	0.0720777	0.143883	0.704352
FinnGEN R11 Dry AMD	SERPINB1	Inverse variance weighted	3	-0.144228	0.159939	0.36718	2.41546	2	0.298874	0.0720777	0.143883	0.704352
FinnGEN R11 Dry AMD	SERPINB1	Weighted median	3	-0.138894	0.174403	0.425801	2.41546	2	0.298874	0.0720777	0.143883	0.704352
FinnGEN R11 Dry AMD	SERPINB1	Inverse variance weighted (multiplicative random effects)	3	-0.144228	0.159939	0.36718	2.41546	2	0.298874	0.0720777	0.143883	0.704352
FinnGEN R11 Dry AMD	SERPINB1	Simple mode	3	0.0307959	0.254608	0.914783	2.41546	2	0.298874	0.0720777	0.143883	0.704352
FinnGEN R11 Dry AMD	SERPINB1	Weighted mode	3	-0.105584	0.227017	0.687591	2.41546	2	0.298874	0.0720777	0.143883	0.704352
FinnGEN R11 Dry AMD	CD177	MR Egger	165	-0.00472408	0.0147308	0.748854	161.35	164	0.543888	0.00733974	0.00499079	0.143311
FinnGEN R11 Dry AMD	CD177	Inverse variance weighted	165	0.0105852	0.0104227	0.309825	161.35	164	0.543888	0.00733974	0.00499079	0.143311
FinnGEN R11 Dry AMD	CD177	Weighted median	165	-0.00157536	0.0181479	0.930825	161.35	164	0.543888	0.00733974	0.00499079	0.143311
FinnGEN R11 Dry AMD	CD177	Inverse variance weighted (multiplicative random effects)	165	0.0105852	0.0103382	0.305885	161.35	164	0.543888	0.00733974	0.00499079	0.143311
FinnGEN R11 Dry AMD	CD177	Simple mode	165	0.0461794	0.0285114	0.107222	161.35	164	0.543888	0.00733974	0.00499079	0.143311
FinnGEN R11 Dry AMD	CD177	Weighted mode	165	-0.00253169	0.0148569	0.864901	161.35	164	0.543888	0.00733974	0.00499079	0.143311
FinnGEN R11 Dry AMD	RALY	Wald ratio	1	-0.30464	0.258877	0.239285
FinnGEN R11 Dry AMD	CD6	MR Egger	137	0.00609797	0.0284691	0.830718	118.023	136	0.864597	0.00843382	0.00616233	0.173394
FinnGEN R11 Dry AMD	CD6	Inverse variance weighted	137	0.0387474	0.0155366	0.0126335	118.023	136	0.864597	0.00843382	0.00616233	0.173394
FinnGEN R11 Dry AMD	CD6	Weighted median	137	0.0262718	0.0233346	0.26022	118.023	136	0.864597	0.00843382	0.00616233	0.173394
FinnGEN R11 Dry AMD	CD6	Inverse variance weighted (multiplicative random effects)	137	0.0387474	0.0144734	0.00742537	118.023	136	0.864597	0.00843382	0.00616233	0.173394
FinnGEN R11 Dry AMD	CD6	Simple mode	137	0.026372	0.038784	0.497679	118.023	136	0.864597	0.00843382	0.00616233	0.173394
FinnGEN R11 Dry AMD	CD6	Weighted mode	137	0.026372	0.0232288	0.25824	118.023	136	0.864597	0.00843382	0.00616233	0.173394
FinnGEN R11 Dry AMD	PAXX	MR Egger	14	-0.387637	0.19692	0.0725481	22.3009	13	0.0508715	0.00271673	0.0169873	0.875599
FinnGEN R11 Dry AMD	PAXX	Inverse variance weighted	14	-0.359999	0.0908033	7.35161e-05	22.3009	13	0.0508715	0.00271673	0.0169873	0.875599
FinnGEN R11 Dry AMD	PAXX	Weighted median	14	-0.350492	0.0947949	0.000217846	22.3009	13	0.0508715	0.00271673	0.0169873	0.875599
FinnGEN R11 Dry AMD	PAXX	Inverse variance weighted (multiplicative random effects)	14	-0.359999	0.0908033	7.35161e-05	22.3009	13	0.0508715	0.00271673	0.0169873	0.875599
FinnGEN R11 Dry AMD	PAXX	Simple mode	14	-0.345661	0.164504	0.0556885	22.3009	13	0.0508715	0.00271673	0.0169873	0.875599
FinnGEN R11 Dry AMD	PAXX	Weighted mode	14	-0.363844	0.104425	0.00403407	22.3009	13	0.0508715	0.00271673	0.0169873	0.875599
FinnGEN R11 Dry AMD	TREML2	MR Egger	44	0.0556526	0.0579862	0.34267	30.8963	43	0.916046	0.00191283	0.0083651	0.820237
FinnGEN R11 Dry AMD	TREML2	Inverse variance weighted	44	0.0666605	0.0323271	0.039202	30.8963	43	0.916046	0.00191283	0.0083651	0.820237
FinnGEN R11 Dry AMD	TREML2	Weighted median	44	0.0508059	0.0482665	0.292519	30.8963	43	0.916046	0.00191283	0.0083651	0.820237
FinnGEN R11 Dry AMD	TREML2	Inverse variance weighted (multiplicative random effects)	44	0.0666605	0.0274022	0.0149881	30.8963	43	0.916046	0.00191283	0.0083651	0.820237
FinnGEN R11 Dry AMD	TREML2	Simple mode	44	0.115469	0.0713859	0.113076	30.8963	43	0.916046	0.00191283	0.0083651	0.820237
FinnGEN R11 Dry AMD	TREML2	Weighted mode	44	0.0766307	0.0484616	0.121146	30.8963	43	0.916046	0.00191283	0.0083651	0.820237
FinnGEN R11 Dry AMD	GFRA2	MR Egger	61	-0.0936322	0.056023	0.0999555	75.0469	60	0.0912943	0.0178429	0.00892475	0.0501921
FinnGEN R11 Dry AMD	GFRA2	Inverse variance weighted	61	0.00326674	0.0287912	0.909664	75.0469	60	0.0912943	0.0178429	0.00892475	0.0501921
FinnGEN R11 Dry AMD	GFRA2	Weighted median	61	0.035024	0.0386569	0.364924	75.0469	60	0.0912943	0.0178429	0.00892475	0.0501921
FinnGEN R11 Dry AMD	GFRA2	Inverse variance weighted (multiplicative random effects)	61	0.00326674	0.0287912	0.909664	75.0469	60	0.0912943	0.0178429	0.00892475	0.0501921
FinnGEN R11 Dry AMD	GFRA2	Simple mode	61	0.00256057	0.0724165	0.971911	75.0469	60	0.0912943	0.0178429	0.00892475	0.0501921
FinnGEN R11 Dry AMD	GFRA2	Weighted mode	61	0.0142842	0.0392583	0.717248	75.0469	60	0.0912943	0.0178429	0.00892475	0.0501921
FinnGEN R11 Dry AMD	PGLYRP2	MR Egger	153	0.0241785	0.0209317	0.249868	147.9	152	0.578866	-0.00713615	0.00506406	0.160839
FinnGEN R11 Dry AMD	PGLYRP2	Inverse variance weighted	153	0.0011737	0.0131008	0.928613	147.9	152	0.578866	-0.00713615	0.00506406	0.160839
FinnGEN R11 Dry AMD	PGLYRP2	Weighted median	153	0.0126953	0.0210154	0.54578	147.9	152	0.578866	-0.00713615	0.00506406	0.160839
FinnGEN R11 Dry AMD	PGLYRP2	Inverse variance weighted (multiplicative random effects)	153	0.0011737	0.0129229	0.927633	147.9	152	0.578866	-0.00713615	0.00506406	0.160839
FinnGEN R11 Dry AMD	PGLYRP2	Simple mode	153	0.00391378	0.0349977	0.911106	147.9	152	0.578866	-0.00713615	0.00506406	0.160839
FinnGEN R11 Dry AMD	PGLYRP2	Weighted mode	153	0.0127392	0.0215253	0.554845	147.9	152	0.578866	-0.00713615	0.00506406	0.160839
FinnGEN R11 Dry AMD	NMNAT1	MR Egger	3	-0.43256	0.459147	0.518976	0.55657	2	0.757081	0.0351761	0.0535914	0.630223
FinnGEN R11 Dry AMD	NMNAT1	Inverse variance weighted	3	-0.156272	0.183399	0.394164	0.55657	2	0.757081	0.0351761	0.0535914	0.630223
FinnGEN R11 Dry AMD	NMNAT1	Weighted median	3	-0.139902	0.207965	0.501126	0.55657	2	0.757081	0.0351761	0.0535914	0.630223
FinnGEN R11 Dry AMD	NMNAT1	Inverse variance weighted (multiplicative random effects)	3	-0.156272	0.096748	0.106256	0.55657	2	0.757081	0.0351761	0.0535914	0.630223
FinnGEN R11 Dry AMD	NMNAT1	Simple mode	3	-0.125179	0.275616	0.694228	0.55657	2	0.757081	0.0351761	0.0535914	0.630223
FinnGEN R11 Dry AMD	NMNAT1	Weighted mode	3	-0.122849	0.259401	0.682455	0.55657	2	0.757081	0.0351761	0.0535914	0.630223
FinnGEN R11 Dry AMD	CRYBB1	MR Egger	10	-0.109664	0.16482	0.524537	7.63808	9	0.570989	-0.000576204	0.0182393	0.975572
FinnGEN R11 Dry AMD	CRYBB1	Inverse variance weighted	10	-0.114357	0.0714339	0.109404	7.63808	9	0.570989	-0.000576204	0.0182393	0.975572
FinnGEN R11 Dry AMD	CRYBB1	Weighted median	10	-0.149067	0.0912496	0.102339	7.63808	9	0.570989	-0.000576204	0.0182393	0.975572
FinnGEN R11 Dry AMD	CRYBB1	Inverse variance weighted (multiplicative random effects)	10	-0.114357	0.0658074	0.0822551	7.63808	9	0.570989	-0.000576204	0.0182393	0.975572
FinnGEN R11 Dry AMD	CRYBB1	Simple mode	10	-0.119788	0.135956	0.401192	7.63808	9	0.570989	-0.000576204	0.0182393	0.975572
FinnGEN R11 Dry AMD	CRYBB1	Weighted mode	10	-0.138609	0.0867871	0.144704	7.63808	9	0.570989	-0.000576204	0.0182393	0.975572
FinnGEN R11 Dry AMD	CA3	MR Egger	20	-0.0473557	0.112455	0.678663	7.71033	19	0.989356	0.00293782	0.0127195	0.819944
FinnGEN R11 Dry AMD	CA3	Inverse variance weighted	20	-0.0258513	0.0630686	0.681885	7.71033	19	0.989356	0.00293782	0.0127195	0.819944
FinnGEN R11 Dry AMD	CA3	Weighted median	20	0.0212919	0.0868134	0.806254	7.71033	19	0.989356	0.00293782	0.0127195	0.819944
FinnGEN R11 Dry AMD	CA3	Inverse variance weighted (multiplicative random effects)	20	-0.0258513	0.0401766	0.519937	7.71033	19	0.989356	0.00293782	0.0127195	0.819944
FinnGEN R11 Dry AMD	CA3	Simple mode	20	0.0293047	0.141433	0.838059	7.71033	19	0.989356	0.00293782	0.0127195	0.819944
FinnGEN R11 Dry AMD	CA3	Weighted mode	20	0.052194	0.0967293	0.595749	7.71033	19	0.989356	0.00293782	0.0127195	0.819944
FinnGEN R11 Dry AMD	CTSC	MR Egger	84	0.0152511	0.0309011	0.622946	76.3402	83	0.684132	-0.00939773	0.00680674	0.171138
FinnGEN R11 Dry AMD	CTSC	Inverse variance weighted	84	-0.0197582	0.0176605	0.263235	76.3402	83	0.684132	-0.00939773	0.00680674	0.171138
FinnGEN R11 Dry AMD	CTSC	Weighted median	84	0.0136828	0.027187	0.614764	76.3402	83	0.684132	-0.00939773	0.00680674	0.171138
FinnGEN R11 Dry AMD	CTSC	Inverse variance weighted (multiplicative random effects)	84	-0.0197582	0.0169372	0.243389	76.3402	83	0.684132	-0.00939773	0.00680674	0.171138
FinnGEN R11 Dry AMD	CTSC	Simple mode	84	0.0213196	0.0445144	0.633243	76.3402	83	0.684132	-0.00939773	0.00680674	0.171138
FinnGEN R11 Dry AMD	CTSC	Weighted mode	84	0.0213196	0.0296387	0.473967	76.3402	83	0.684132	-0.00939773	0.00680674	0.171138
FinnGEN R11 Dry AMD	AGRN	MR Egger	41	-0.00983676	0.048123	0.839097	35.4024	40	0.677171	-0.00433058	0.0109009	0.693335
FinnGEN R11 Dry AMD	AGRN	Inverse variance weighted	41	-0.0259506	0.0258956	0.316284	35.4024	40	0.677171	-0.00433058	0.0109009	0.693335
FinnGEN R11 Dry AMD	AGRN	Weighted median	41	-0.038864	0.0386358	0.31446	35.4024	40	0.677171	-0.00433058	0.0109009	0.693335
FinnGEN R11 Dry AMD	AGRN	Inverse variance weighted (multiplicative random effects)	41	-0.0259506	0.024362	0.286781	35.4024	40	0.677171	-0.00433058	0.0109009	0.693335
FinnGEN R11 Dry AMD	AGRN	Simple mode	41	-0.0718927	0.0614968	0.249304	35.4024	40	0.677171	-0.00433058	0.0109009	0.693335
FinnGEN R11 Dry AMD	AGRN	Weighted mode	41	-0.0170824	0.0360005	0.63772	35.4024	40	0.677171	-0.00433058	0.0109009	0.693335
FinnGEN R11 Dry AMD	YES1	MR Egger	4	-0.252486	0.521581	0.676152	2.85836	3	0.413982	0.00392464	0.0385909	0.928274
FinnGEN R11 Dry AMD	YES1	Inverse variance weighted	4	-0.202929	0.155978	0.193254	2.85836	3	0.413982	0.00392464	0.0385909	0.928274
FinnGEN R11 Dry AMD	YES1	Weighted median	4	-0.122672	0.193827	0.526801	2.85836	3	0.413982	0.00392464	0.0385909	0.928274
FinnGEN R11 Dry AMD	YES1	Inverse variance weighted (multiplicative random effects)	4	-0.202929	0.152251	0.182578	2.85836	3	0.413982	0.00392464	0.0385909	0.928274
FinnGEN R11 Dry AMD	YES1	Simple mode	4	-0.0525777	0.278518	0.862317	2.85836	3	0.413982	0.00392464	0.0385909	0.928274
FinnGEN R11 Dry AMD	YES1	Weighted mode	4	-0.0448249	0.200699	0.837612	2.85836	3	0.413982	0.00392464	0.0385909	0.928274
FinnGEN R11 Dry AMD	PCSK7	MR Egger	32	0.0249493	0.0615012	0.687863	38.2817	31	0.172541	0.00662542	0.0109419	0.549394
FinnGEN R11 Dry AMD	PCSK7	Inverse variance weighted	32	0.0557021	0.0343274	0.104659	38.2817	31	0.172541	0.00662542	0.0109419	0.549394
FinnGEN R11 Dry AMD	PCSK7	Weighted median	32	-0.00887502	0.0470823	0.850484	38.2817	31	0.172541	0.00662542	0.0109419	0.549394
FinnGEN R11 Dry AMD	PCSK7	Inverse variance weighted (multiplicative random effects)	32	0.0557021	0.0343274	0.104659	38.2817	31	0.172541	0.00662542	0.0109419	0.549394
FinnGEN R11 Dry AMD	PCSK7	Simple mode	32	-0.0116689	0.0821681	0.887989	38.2817	31	0.172541	0.00662542	0.0109419	0.549394
FinnGEN R11 Dry AMD	PCSK7	Weighted mode	32	0.00173516	0.0482611	0.97155	38.2817	31	0.172541	0.00662542	0.0109419	0.549394
FinnGEN R11 Dry AMD	CCN4	MR Egger	93	-0.000126786	0.0356001	0.997166	72.5501	92	0.933122	0.00105042	0.00690677	0.879456
FinnGEN R11 Dry AMD	CCN4	Inverse variance weighted	93	0.00436898	0.0198377	0.825687	72.5501	92	0.933122	0.00105042	0.00690677	0.879456
FinnGEN R11 Dry AMD	CCN4	Weighted median	93	0.0130405	0.0299194	0.662942	72.5501	92	0.933122	0.00105042	0.00690677	0.879456
FinnGEN R11 Dry AMD	CCN4	Inverse variance weighted (multiplicative random effects)	93	0.00436898	0.0176164	0.804129	72.5501	92	0.933122	0.00105042	0.00690677	0.879456
FinnGEN R11 Dry AMD	CCN4	Simple mode	93	-0.07129	0.0506188	0.162392	72.5501	92	0.933122	0.00105042	0.00690677	0.879456
FinnGEN R11 Dry AMD	CCN4	Weighted mode	93	0.015125	0.0286041	0.598239	72.5501	92	0.933122	0.00105042	0.00690677	0.879456
FinnGEN R11 Dry AMD	TGM2	MR Egger	8	0.0159172	0.244358	0.95018	2.71504	7	0.910054	0.0154035	0.0316505	0.643754
FinnGEN R11 Dry AMD	TGM2	Inverse variance weighted	8	0.128081	0.0812094	0.114757	2.71504	7	0.910054	0.0154035	0.0316505	0.643754
FinnGEN R11 Dry AMD	TGM2	Weighted median	8	0.103143	0.0930195	0.267502	2.71504	7	0.910054	0.0154035	0.0316505	0.643754
FinnGEN R11 Dry AMD	TGM2	Inverse variance weighted (multiplicative random effects)	8	0.128081	0.0505761	0.0113272	2.71504	7	0.910054	0.0154035	0.0316505	0.643754
FinnGEN R11 Dry AMD	TGM2	Simple mode	8	0.419778	0.16595	0.0392588	2.71504	7	0.910054	0.0154035	0.0316505	0.643754
FinnGEN R11 Dry AMD	TGM2	Weighted mode	8	0.0897366	0.0929848	0.36666	2.71504	7	0.910054	0.0154035	0.0316505	0.643754
FinnGEN R11 Dry AMD	GM2A	MR Egger	113	0.00532566	0.0292748	0.855977	105.556	112	0.653329	0.00683912	0.00597802	0.255066
FinnGEN R11 Dry AMD	GM2A	Inverse variance weighted	113	0.0338291	0.0153713	0.0277501	105.556	112	0.653329	0.00683912	0.00597802	0.255066
FinnGEN R11 Dry AMD	GM2A	Weighted median	113	0.0395287	0.0235193	0.0928224	105.556	112	0.653329	0.00683912	0.00597802	0.255066
FinnGEN R11 Dry AMD	GM2A	Inverse variance weighted (multiplicative random effects)	113	0.0338291	0.0149225	0.0233912	105.556	112	0.653329	0.00683912	0.00597802	0.255066
FinnGEN R11 Dry AMD	GM2A	Simple mode	113	-0.0196516	0.0379274	0.605384	105.556	112	0.653329	0.00683912	0.00597802	0.255066
FinnGEN R11 Dry AMD	GM2A	Weighted mode	113	0.0343944	0.0268489	0.202827	105.556	112	0.653329	0.00683912	0.00597802	0.255066
FinnGEN R11 Dry AMD	PRELP	MR Egger	27	0.0219859	0.056687	0.701411	19.9078	26	0.795903	0.0147674	0.00918347	0.120383
FinnGEN R11 Dry AMD	PRELP	Inverse variance weighted	27	0.0858363	0.0404571	0.0338662	19.9078	26	0.795903	0.0147674	0.00918347	0.120383
FinnGEN R11 Dry AMD	PRELP	Weighted median	27	0.0753088	0.0553473	0.173621	19.9078	26	0.795903	0.0147674	0.00918347	0.120383
FinnGEN R11 Dry AMD	PRELP	Inverse variance weighted (multiplicative random effects)	27	0.0858363	0.0354014	0.0153228	19.9078	26	0.795903	0.0147674	0.00918347	0.120383
FinnGEN R11 Dry AMD	PRELP	Simple mode	27	0.0899046	0.0854688	0.302524	19.9078	26	0.795903	0.0147674	0.00918347	0.120383
FinnGEN R11 Dry AMD	PRELP	Weighted mode	27	0.0747578	0.059162	0.217583	19.9078	26	0.795903	0.0147674	0.00918347	0.120383
FinnGEN R11 Dry AMD	GNLY	MR Egger	93	-0.0224975	0.0283082	0.428837	58.7464	92	0.997282	0.00135013	0.00611429	0.825731
FinnGEN R11 Dry AMD	GNLY	Inverse variance weighted	93	-0.0178169	0.0187631	0.34233	58.7464	92	0.997282	0.00135013	0.00611429	0.825731
FinnGEN R11 Dry AMD	GNLY	Weighted median	93	0.00673217	0.0289041	0.815828	58.7464	92	0.997282	0.00135013	0.00611429	0.825731
FinnGEN R11 Dry AMD	GNLY	Inverse variance weighted (multiplicative random effects)	93	-0.0178169	0.0149935	0.23471	58.7464	92	0.997282	0.00135013	0.00611429	0.825731
FinnGEN R11 Dry AMD	GNLY	Simple mode	93	-0.0466214	0.0451057	0.304032	58.7464	92	0.997282	0.00135013	0.00611429	0.825731
FinnGEN R11 Dry AMD	GNLY	Weighted mode	93	-0.0181569	0.0281149	0.520009	58.7464	92	0.997282	0.00135013	0.00611429	0.825731
FinnGEN R11 Dry AMD	CRACR2A	MR Egger	19	0.103841	0.174071	0.558673	14.2031	18	0.715761	-0.0125807	0.013652	0.369668
FinnGEN R11 Dry AMD	CRACR2A	Inverse variance weighted	19	-0.0430275	0.0700023	0.53878	14.2031	18	0.715761	-0.0125807	0.013652	0.369668
FinnGEN R11 Dry AMD	CRACR2A	Weighted median	19	0.0110911	0.100432	0.912065	14.2031	18	0.715761	-0.0125807	0.013652	0.369668
FinnGEN R11 Dry AMD	CRACR2A	Inverse variance weighted (multiplicative random effects)	19	-0.0430275	0.0621823	0.488964	14.2031	18	0.715761	-0.0125807	0.013652	0.369668
FinnGEN R11 Dry AMD	CRACR2A	Simple mode	19	-0.0398066	0.149645	0.793257	14.2031	18	0.715761	-0.0125807	0.013652	0.369668
FinnGEN R11 Dry AMD	CRACR2A	Weighted mode	19	0.0136973	0.103895	0.896576	14.2031	18	0.715761	-0.0125807	0.013652	0.369668
FinnGEN R11 Dry AMD	FLRT2	MR Egger	71	0.0437104	0.0387038	0.262658	76.8666	70	0.268186	0.00122134	0.00701165	0.862229
FinnGEN R11 Dry AMD	FLRT2	Inverse variance weighted	71	0.0492308	0.0220617	0.0256477	76.8666	70	0.268186	0.00122134	0.00701165	0.862229
FinnGEN R11 Dry AMD	FLRT2	Weighted median	71	0.0582938	0.0304061	0.0552163	76.8666	70	0.268186	0.00122134	0.00701165	0.862229
FinnGEN R11 Dry AMD	FLRT2	Inverse variance weighted (multiplicative random effects)	71	0.0492308	0.0220617	0.0256477	76.8666	70	0.268186	0.00122134	0.00701165	0.862229
FinnGEN R11 Dry AMD	FLRT2	Simple mode	71	0.0237266	0.0440498	0.59185	76.8666	70	0.268186	0.00122134	0.00701165	0.862229
FinnGEN R11 Dry AMD	FLRT2	Weighted mode	71	0.0549364	0.0279143	0.053026	76.8666	70	0.268186	0.00122134	0.00701165	0.862229
FinnGEN R11 Dry AMD	PNMA1	MR Egger	3	-0.147278	0.258483	0.670295	1.50424	2	0.471366	0.0416745	0.0340035	0.435689
FinnGEN R11 Dry AMD	PNMA1	Inverse variance weighted	3	0.107927	0.153148	0.480983	1.50424	2	0.471366	0.0416745	0.0340035	0.435689
FinnGEN R11 Dry AMD	PNMA1	Weighted median	3	0.14314	0.16947	0.398315	1.50424	2	0.471366	0.0416745	0.0340035	0.435689
FinnGEN R11 Dry AMD	PNMA1	Inverse variance weighted (multiplicative random effects)	3	0.107927	0.132817	0.41645	1.50424	2	0.471366	0.0416745	0.0340035	0.435689
FinnGEN R11 Dry AMD	PNMA1	Simple mode	3	0.290719	0.252344	0.368408	1.50424	2	0.471366	0.0416745	0.0340035	0.435689
FinnGEN R11 Dry AMD	PNMA1	Weighted mode	3	-0.0662577	0.188404	0.758675	1.50424	2	0.471366	0.0416745	0.0340035	0.435689
FinnGEN R11 Dry AMD	CAT	MR Egger	18	-0.0935195	0.182167	0.614706	13.2161	17	0.721606	0.0136803	0.0233393	0.565952
FinnGEN R11 Dry AMD	CAT	Inverse variance weighted	18	0.00823713	0.0552021	0.881382	13.2161	17	0.721606	0.0136803	0.0233393	0.565952
FinnGEN R11 Dry AMD	CAT	Weighted median	18	-0.0552899	0.0743007	0.456793	13.2161	17	0.721606	0.0136803	0.0233393	0.565952
FinnGEN R11 Dry AMD	CAT	Inverse variance weighted (multiplicative random effects)	18	0.00823713	0.0486723	0.865611	13.2161	17	0.721606	0.0136803	0.0233393	0.565952
FinnGEN R11 Dry AMD	CAT	Simple mode	18	0.0170221	0.1115	0.88046	13.2161	17	0.721606	0.0136803	0.0233393	0.565952
FinnGEN R11 Dry AMD	CAT	Weighted mode	18	-0.0546564	0.0785502	0.495948	13.2161	17	0.721606	0.0136803	0.0233393	0.565952
FinnGEN R11 Dry AMD	F11R	Wald ratio	1	-0.0777221	0.283935	0.784291
FinnGEN R11 Dry AMD	SLC9A3R1	Wald ratio	1	-0.0943365	0.573404	0.869322
FinnGEN R11 Dry AMD	GORASP2	Wald ratio	1	0.571619	0.335441	0.088366
FinnGEN R11 Dry AMD	PTN	MR Egger	17	-0.0952219	0.1676	0.578339	15.835	16	0.464535	0.00680099	0.0189728	0.724994
FinnGEN R11 Dry AMD	PTN	Inverse variance weighted	17	-0.0400913	0.0650991	0.537993	15.835	16	0.464535	0.00680099	0.0189728	0.724994
FinnGEN R11 Dry AMD	PTN	Weighted median	17	-0.0919512	0.08952	0.304346	15.835	16	0.464535	0.00680099	0.0189728	0.724994
FinnGEN R11 Dry AMD	PTN	Inverse variance weighted (multiplicative random effects)	17	-0.0400913	0.0647626	0.535883	15.835	16	0.464535	0.00680099	0.0189728	0.724994
FinnGEN R11 Dry AMD	PTN	Simple mode	17	-0.16139	0.137289	0.25697	15.835	16	0.464535	0.00680099	0.0189728	0.724994
FinnGEN R11 Dry AMD	PTN	Weighted mode	17	-0.127261	0.0967316	0.206846	15.835	16	0.464535	0.00680099	0.0189728	0.724994
FinnGEN R11 Dry AMD	GRK5	MR Egger	19	0.0242968	0.074971	0.749829	10.0635	18	0.929813	0.0003552	0.0112578	0.975197
FinnGEN R11 Dry AMD	GRK5	Inverse variance weighted	19	0.0261946	0.0447515	0.558323	10.0635	18	0.929813	0.0003552	0.0112578	0.975197
FinnGEN R11 Dry AMD	GRK5	Weighted median	19	0.0206203	0.0605759	0.733552	10.0635	18	0.929813	0.0003552	0.0112578	0.975197
FinnGEN R11 Dry AMD	GRK5	Inverse variance weighted (multiplicative random effects)	19	0.0261946	0.0334616	0.43373	10.0635	18	0.929813	0.0003552	0.0112578	0.975197
FinnGEN R11 Dry AMD	GRK5	Simple mode	19	0.0292558	0.0866141	0.739442	10.0635	18	0.929813	0.0003552	0.0112578	0.975197
FinnGEN R11 Dry AMD	GRK5	Weighted mode	19	0.0258847	0.0594354	0.66837	10.0635	18	0.929813	0.0003552	0.0112578	0.975197
FinnGEN R11 Dry AMD	LRTM2	MR Egger	4	-0.0412289	0.118155	0.760447	4.75402	3	0.190721	0.0319662	0.0224036	0.28976
FinnGEN R11 Dry AMD	LRTM2	Inverse variance weighted	4	0.0796093	0.0955616	0.404806	4.75402	3	0.190721	0.0319662	0.0224036	0.28976
FinnGEN R11 Dry AMD	LRTM2	Weighted median	4	0.0458153	0.0756711	0.544878	4.75402	3	0.190721	0.0319662	0.0224036	0.28976
FinnGEN R11 Dry AMD	LRTM2	Inverse variance weighted (multiplicative random effects)	4	0.0796093	0.0955616	0.404806	4.75402	3	0.190721	0.0319662	0.0224036	0.28976
FinnGEN R11 Dry AMD	LRTM2	Simple mode	4	0.0534749	0.225147	0.827556	4.75402	3	0.190721	0.0319662	0.0224036	0.28976
FinnGEN R11 Dry AMD	LRTM2	Weighted mode	4	0.0418605	0.0785176	0.630907	4.75402	3	0.190721	0.0319662	0.0224036	0.28976
FinnGEN R11 Dry AMD	EPHA4	MR Egger	18	0.0631224	0.153032	0.685463	12.9446	17	0.739889	-0.00936962	0.0163685	0.574994
FinnGEN R11 Dry AMD	EPHA4	Inverse variance weighted	18	-0.0166685	0.0631548	0.791833	12.9446	17	0.739889	-0.00936962	0.0163685	0.574994
FinnGEN R11 Dry AMD	EPHA4	Weighted median	18	-0.0730398	0.0872889	0.402728	12.9446	17	0.739889	-0.00936962	0.0163685	0.574994
FinnGEN R11 Dry AMD	EPHA4	Inverse variance weighted (multiplicative random effects)	18	-0.0166685	0.0551094	0.7623	12.9446	17	0.739889	-0.00936962	0.0163685	0.574994
FinnGEN R11 Dry AMD	EPHA4	Simple mode	18	0.0616115	0.157035	0.699681	12.9446	17	0.739889	-0.00936962	0.0163685	0.574994
FinnGEN R11 Dry AMD	EPHA4	Weighted mode	18	-0.0842051	0.114671	0.472762	12.9446	17	0.739889	-0.00936962	0.0163685	0.574994
FinnGEN R11 Dry AMD	PALM2	MR Egger	27	0.0698935	0.103203	0.50447	30.9459	26	0.230292	-0.0145398	0.0112989	0.209942
FinnGEN R11 Dry AMD	PALM2	Inverse variance weighted	27	-0.0470967	0.0494542	0.34093	30.9459	26	0.230292	-0.0145398	0.0112989	0.209942
FinnGEN R11 Dry AMD	PALM2	Weighted median	27	0.0120976	0.0635592	0.849045	30.9459	26	0.230292	-0.0145398	0.0112989	0.209942
FinnGEN R11 Dry AMD	PALM2	Inverse variance weighted (multiplicative random effects)	27	-0.0470967	0.0494542	0.34093	30.9459	26	0.230292	-0.0145398	0.0112989	0.209942
FinnGEN R11 Dry AMD	PALM2	Simple mode	27	-0.181524	0.149907	0.236822	30.9459	26	0.230292	-0.0145398	0.0112989	0.209942
FinnGEN R11 Dry AMD	PALM2	Weighted mode	27	0.032383	0.0766785	0.676262	30.9459	26	0.230292	-0.0145398	0.0112989	0.209942
FinnGEN R11 Dry AMD	IL17RB	MR Egger	138	-0.042083	0.0302852	0.166934	170.886	137	0.0262693	-0.00127653	0.00686654	0.852795
FinnGEN R11 Dry AMD	IL17RB	Inverse variance weighted	138	-0.0467657	0.0167557	0.00525394	170.886	137	0.0262693	-0.00127653	0.00686654	0.852795
FinnGEN R11 Dry AMD	IL17RB	Weighted median	138	-0.0587721	0.0239854	0.0142726	170.886	137	0.0262693	-0.00127653	0.00686654	0.852795
FinnGEN R11 Dry AMD	IL17RB	Inverse variance weighted (multiplicative random effects)	138	-0.0467657	0.0167557	0.00525394	170.886	137	0.0262693	-0.00127653	0.00686654	0.852795
FinnGEN R11 Dry AMD	IL17RB	Simple mode	138	-0.0929016	0.0469218	0.0497157	170.886	137	0.0262693	-0.00127653	0.00686654	0.852795
FinnGEN R11 Dry AMD	IL17RB	Weighted mode	138	-0.0575583	0.0253407	0.0246829	170.886	137	0.0262693	-0.00127653	0.00686654	0.852795
FinnGEN R11 Dry AMD	F3	MR Egger	38	-0.0347667	0.0747045	0.644456	29.6073	37	0.801062	0.00827796	0.00958773	0.393638
FinnGEN R11 Dry AMD	F3	Inverse variance weighted	38	0.0218026	0.0358876	0.543503	29.6073	37	0.801062	0.00827796	0.00958773	0.393638
FinnGEN R11 Dry AMD	F3	Weighted median	38	0.0213237	0.0550393	0.698441	29.6073	37	0.801062	0.00827796	0.00958773	0.393638
FinnGEN R11 Dry AMD	F3	Inverse variance weighted (multiplicative random effects)	38	0.0218026	0.0321028	0.497044	29.6073	37	0.801062	0.00827796	0.00958773	0.393638
FinnGEN R11 Dry AMD	F3	Simple mode	38	-0.0282833	0.0820637	0.732309	29.6073	37	0.801062	0.00827796	0.00958773	0.393638
FinnGEN R11 Dry AMD	F3	Weighted mode	38	0.0114919	0.0565165	0.839986	29.6073	37	0.801062	0.00827796	0.00958773	0.393638
FinnGEN R11 Dry AMD	IDO1	MR Egger	34	0.0298616	0.0836636	0.723491	33.5781	33	0.439276	-0.00845048	0.0120196	0.487102
FinnGEN R11 Dry AMD	IDO1	Inverse variance weighted	34	-0.0218767	0.0394944	0.579634	33.5781	33	0.439276	-0.00845048	0.0120196	0.487102
FinnGEN R11 Dry AMD	IDO1	Weighted median	34	0.0355796	0.0608409	0.558684	33.5781	33	0.439276	-0.00845048	0.0120196	0.487102
FinnGEN R11 Dry AMD	IDO1	Inverse variance weighted (multiplicative random effects)	34	-0.0218767	0.0394944	0.579634	33.5781	33	0.439276	-0.00845048	0.0120196	0.487102
FinnGEN R11 Dry AMD	IDO1	Simple mode	34	-0.000249487	0.130885	0.998491	33.5781	33	0.439276	-0.00845048	0.0120196	0.487102
FinnGEN R11 Dry AMD	IDO1	Weighted mode	34	0.0367304	0.0630901	0.564396	33.5781	33	0.439276	-0.00845048	0.0120196	0.487102
FinnGEN R11 Dry AMD	HAVCR1	MR Egger	99	-0.0272584	0.0383625	0.479069	170.407	98	8.15013e-06	0.00615192	0.00729793	0.40132
FinnGEN R11 Dry AMD	HAVCR1	Inverse variance weighted	99	-0.00266445	0.0248725	0.91469	170.407	98	8.15013e-06	0.00615192	0.00729793	0.40132
FinnGEN R11 Dry AMD	HAVCR1	Weighted median	99	-0.010439	0.0324727	0.747854	170.407	98	8.15013e-06	0.00615192	0.00729793	0.40132
FinnGEN R11 Dry AMD	HAVCR1	Inverse variance weighted (multiplicative random effects)	99	-0.00266445	0.0248725	0.91469	170.407	98	8.15013e-06	0.00615192	0.00729793	0.40132
FinnGEN R11 Dry AMD	HAVCR1	Simple mode	99	-0.00226523	0.0588521	0.969375	170.407	98	8.15013e-06	0.00615192	0.00729793	0.40132
FinnGEN R11 Dry AMD	HAVCR1	Weighted mode	99	0.00904572	0.0289163	0.755079	170.407	98	8.15013e-06	0.00615192	0.00729793	0.40132
FinnGEN R11 Dry AMD	AKR7L	MR Egger	20	-0.0443802	0.0910608	0.631879	17.4568	19	0.558953	0.00609373	0.0115538	0.604342
FinnGEN R11 Dry AMD	AKR7L	Inverse variance weighted	20	-0.00564773	0.0538424	0.91646	17.4568	19	0.558953	0.00609373	0.0115538	0.604342
FinnGEN R11 Dry AMD	AKR7L	Weighted median	20	-0.0422951	0.0788387	0.59163	17.4568	19	0.558953	0.00609373	0.0115538	0.604342
FinnGEN R11 Dry AMD	AKR7L	Inverse variance weighted (multiplicative random effects)	20	-0.00564773	0.0516095	0.91286	17.4568	19	0.558953	0.00609373	0.0115538	0.604342
FinnGEN R11 Dry AMD	AKR7L	Simple mode	20	-0.0253858	0.123071	0.838775	17.4568	19	0.558953	0.00609373	0.0115538	0.604342
FinnGEN R11 Dry AMD	AKR7L	Weighted mode	20	-0.0645425	0.0871459	0.467976	17.4568	19	0.558953	0.00609373	0.0115538	0.604342
FinnGEN R11 Dry AMD	SEZ6L2	MR Egger	18	0.112534	0.107434	0.310451	14.3522	17	0.642034	-0.00402217	0.0130774	0.762379
FinnGEN R11 Dry AMD	SEZ6L2	Inverse variance weighted	18	0.0842803	0.0557113	0.130329	14.3522	17	0.642034	-0.00402217	0.0130774	0.762379
FinnGEN R11 Dry AMD	SEZ6L2	Weighted median	18	0.0639354	0.0767321	0.404716	14.3522	17	0.642034	-0.00402217	0.0130774	0.762379
FinnGEN R11 Dry AMD	SEZ6L2	Inverse variance weighted (multiplicative random effects)	18	0.0842803	0.0511892	0.0996715	14.3522	17	0.642034	-0.00402217	0.0130774	0.762379
FinnGEN R11 Dry AMD	SEZ6L2	Simple mode	18	0.246513	0.130109	0.0752764	14.3522	17	0.642034	-0.00402217	0.0130774	0.762379
FinnGEN R11 Dry AMD	SEZ6L2	Weighted mode	18	0.101003	0.0766006	0.204805	14.3522	17	0.642034	-0.00402217	0.0130774	0.762379
FinnGEN R11 Dry AMD	MZB1	MR Egger	6	-0.354344	0.189721	0.135189	7.05936	5	0.216263	0.0239113	0.0231595	0.360189
FinnGEN R11 Dry AMD	MZB1	Inverse variance weighted	6	-0.196186	0.112667	0.0816329	7.05936	5	0.216263	0.0239113	0.0231595	0.360189
FinnGEN R11 Dry AMD	MZB1	Weighted median	6	-0.251803	0.126008	0.0456832	7.05936	5	0.216263	0.0239113	0.0231595	0.360189
FinnGEN R11 Dry AMD	MZB1	Inverse variance weighted (multiplicative random effects)	6	-0.196186	0.112667	0.0816329	7.05936	5	0.216263	0.0239113	0.0231595	0.360189
FinnGEN R11 Dry AMD	MZB1	Simple mode	6	-0.35369	0.173855	0.0975626	7.05936	5	0.216263	0.0239113	0.0231595	0.360189
FinnGEN R11 Dry AMD	MZB1	Weighted mode	6	-0.253412	0.135325	0.12001	7.05936	5	0.216263	0.0239113	0.0231595	0.360189
FinnGEN R11 Dry AMD	CDA	MR Egger	71	0.0509146	0.0387466	0.193184	64.2644	70	0.670712	-0.0096857	0.00780208	0.218652
FinnGEN R11 Dry AMD	CDA	Inverse variance weighted	71	0.0108853	0.0214845	0.612395	64.2644	70	0.670712	-0.0096857	0.00780208	0.218652
FinnGEN R11 Dry AMD	CDA	Weighted median	71	0.0371899	0.0313386	0.235341	64.2644	70	0.670712	-0.0096857	0.00780208	0.218652
FinnGEN R11 Dry AMD	CDA	Inverse variance weighted (multiplicative random effects)	71	0.0108853	0.0205855	0.596955	64.2644	70	0.670712	-0.0096857	0.00780208	0.218652
FinnGEN R11 Dry AMD	CDA	Simple mode	71	0.046013	0.0510399	0.370408	64.2644	70	0.670712	-0.0096857	0.00780208	0.218652
FinnGEN R11 Dry AMD	CDA	Weighted mode	71	0.0378501	0.0293538	0.201489	64.2644	70	0.670712	-0.0096857	0.00780208	0.218652
FinnGEN R11 Dry AMD	LRRC25	MR Egger	39	0.0616344	0.0698439	0.383226	37.2191	38	0.505387	0.0107598	0.0100593	0.291713
FinnGEN R11 Dry AMD	LRRC25	Inverse variance weighted	39	0.126772	0.0342018	0.00021008	37.2191	38	0.505387	0.0107598	0.0100593	0.291713
FinnGEN R11 Dry AMD	LRRC25	Weighted median	39	0.119412	0.0509978	0.019206	37.2191	38	0.505387	0.0107598	0.0100593	0.291713
FinnGEN R11 Dry AMD	LRRC25	Inverse variance weighted (multiplicative random effects)	39	0.126772	0.0338485	0.000180206	37.2191	38	0.505387	0.0107598	0.0100593	0.291713
FinnGEN R11 Dry AMD	LRRC25	Simple mode	39	0.184332	0.0795461	0.0259722	37.2191	38	0.505387	0.0107598	0.0100593	0.291713
FinnGEN R11 Dry AMD	LRRC25	Weighted mode	39	0.121073	0.0474767	0.0149218	37.2191	38	0.505387	0.0107598	0.0100593	0.291713
FinnGEN R11 Dry AMD	BGLAP	MR Egger	6	-0.454677	0.3468	0.260035	6.50651	5	0.260002	0.0498606	0.0325553	0.200387
FinnGEN R11 Dry AMD	BGLAP	Inverse variance weighted	6	0.0327432	0.155236	0.832945	6.50651	5	0.260002	0.0498606	0.0325553	0.200387
FinnGEN R11 Dry AMD	BGLAP	Weighted median	6	0.0751376	0.172262	0.662704	6.50651	5	0.260002	0.0498606	0.0325553	0.200387
FinnGEN R11 Dry AMD	BGLAP	Inverse variance weighted (multiplicative random effects)	6	0.0327432	0.155236	0.832945	6.50651	5	0.260002	0.0498606	0.0325553	0.200387
FinnGEN R11 Dry AMD	BGLAP	Simple mode	6	-0.04016	0.254639	0.880854	6.50651	5	0.260002	0.0498606	0.0325553	0.200387
FinnGEN R11 Dry AMD	BGLAP	Weighted mode	6	-0.0102696	0.219567	0.964505	6.50651	5	0.260002	0.0498606	0.0325553	0.200387
FinnGEN R11 Dry AMD	CPB2	MR Egger	97	0.0372124	0.0314396	0.239519	89.0435	96	0.679492	-0.0067322	0.00622696	0.282373
FinnGEN R11 Dry AMD	CPB2	Inverse variance weighted	97	0.0104948	0.0194357	0.589213	89.0435	96	0.679492	-0.0067322	0.00622696	0.282373
FinnGEN R11 Dry AMD	CPB2	Weighted median	97	0.0227375	0.029709	0.444068	89.0435	96	0.679492	-0.0067322	0.00622696	0.282373
FinnGEN R11 Dry AMD	CPB2	Inverse variance weighted (multiplicative random effects)	97	0.0104948	0.0187182	0.57502	89.0435	96	0.679492	-0.0067322	0.00622696	0.282373
FinnGEN R11 Dry AMD	CPB2	Simple mode	97	0.00454036	0.0447562	0.919408	89.0435	96	0.679492	-0.0067322	0.00622696	0.282373
FinnGEN R11 Dry AMD	CPB2	Weighted mode	97	0.0135343	0.027066	0.618186	89.0435	96	0.679492	-0.0067322	0.00622696	0.282373
FinnGEN R11 Dry AMD	TBC1D17	MR Egger	42	-0.0750261	0.0827517	0.370026	41.6377	41	0.442882	-0.00766227	0.0122221	0.534275
FinnGEN R11 Dry AMD	TBC1D17	Inverse variance weighted	42	-0.121299	0.037139	0.00109051	41.6377	41	0.442882	-0.00766227	0.0122221	0.534275
FinnGEN R11 Dry AMD	TBC1D17	Weighted median	42	-0.101158	0.0528353	0.0555448	41.6377	41	0.442882	-0.00766227	0.0122221	0.534275
FinnGEN R11 Dry AMD	TBC1D17	Inverse variance weighted (multiplicative random effects)	42	-0.121299	0.037139	0.00109051	41.6377	41	0.442882	-0.00766227	0.0122221	0.534275
FinnGEN R11 Dry AMD	TBC1D17	Simple mode	42	-0.125144	0.0840247	0.144042	41.6377	41	0.442882	-0.00766227	0.0122221	0.534275
FinnGEN R11 Dry AMD	TBC1D17	Weighted mode	42	-0.10434	0.0579933	0.0793548	41.6377	41	0.442882	-0.00766227	0.0122221	0.534275
FinnGEN R11 Dry AMD	C1QTNF5	MR Egger	3	-0.0278776	0.255766	0.930883	0.292741	2	0.863838	-0.00174207	0.0303398	0.963486
FinnGEN R11 Dry AMD	C1QTNF5	Inverse variance weighted	3	-0.0409342	0.117084	0.726628	0.292741	2	0.863838	-0.00174207	0.0303398	0.963486
FinnGEN R11 Dry AMD	C1QTNF5	Weighted median	3	-0.05722	0.122451	0.640292	0.292741	2	0.863838	-0.00174207	0.0303398	0.963486
FinnGEN R11 Dry AMD	C1QTNF5	Inverse variance weighted (multiplicative random effects)	3	-0.0409342	0.0447944	0.36081	0.292741	2	0.863838	-0.00174207	0.0303398	0.963486
FinnGEN R11 Dry AMD	C1QTNF5	Simple mode	3	-0.049555	0.169996	0.798117	0.292741	2	0.863838	-0.00174207	0.0303398	0.963486
FinnGEN R11 Dry AMD	C1QTNF5	Weighted mode	3	-0.0612674	0.132219	0.688631	0.292741	2	0.863838	-0.00174207	0.0303398	0.963486
FinnGEN R11 Dry AMD	GMPR	MR Egger	31	0.0465795	0.0402506	0.256619	30.6583	30	0.43234	-0.00590398	0.00704398	0.408796
FinnGEN R11 Dry AMD	GMPR	Inverse variance weighted	31	0.0260003	0.0317361	0.412635	30.6583	30	0.43234	-0.00590398	0.00704398	0.408796
FinnGEN R11 Dry AMD	GMPR	Weighted median	31	0.0500537	0.0403613	0.214924	30.6583	30	0.43234	-0.00590398	0.00704398	0.408796
FinnGEN R11 Dry AMD	GMPR	Inverse variance weighted (multiplicative random effects)	31	0.0260003	0.0317361	0.412635	30.6583	30	0.43234	-0.00590398	0.00704398	0.408796
FinnGEN R11 Dry AMD	GMPR	Simple mode	31	0.00933116	0.0807471	0.908771	30.6583	30	0.43234	-0.00590398	0.00704398	0.408796
FinnGEN R11 Dry AMD	GMPR	Weighted mode	31	0.0542715	0.0375353	0.158578	30.6583	30	0.43234	-0.00590398	0.00704398	0.408796
FinnGEN R11 Dry AMD	TCL1A	MR Egger	24	0.0515474	0.0530476	0.341754	26.7319	23	0.267547	-0.00856193	0.0079808	0.294981
FinnGEN R11 Dry AMD	TCL1A	Inverse variance weighted	24	0.00991262	0.0362837	0.784701	26.7319	23	0.267547	-0.00856193	0.0079808	0.294981
FinnGEN R11 Dry AMD	TCL1A	Weighted median	24	0.0473839	0.0477518	0.321053	26.7319	23	0.267547	-0.00856193	0.0079808	0.294981
FinnGEN R11 Dry AMD	TCL1A	Inverse variance weighted (multiplicative random effects)	24	0.00991262	0.0362837	0.784701	26.7319	23	0.267547	-0.00856193	0.0079808	0.294981
FinnGEN R11 Dry AMD	TCL1A	Simple mode	24	-0.021985	0.0748833	0.771705	26.7319	23	0.267547	-0.00856193	0.0079808	0.294981
FinnGEN R11 Dry AMD	TCL1A	Weighted mode	24	0.0391106	0.0420453	0.361928	26.7319	23	0.267547	-0.00856193	0.0079808	0.294981
FinnGEN R11 Dry AMD	RARRES2	MR Egger	9	0.200316	0.154917	0.23703	8.28688	8	0.405961	-0.0286066	0.0246112	0.283188
FinnGEN R11 Dry AMD	RARRES2	Inverse variance weighted	9	0.0381228	0.0684856	0.577763	8.28688	8	0.405961	-0.0286066	0.0246112	0.283188
FinnGEN R11 Dry AMD	RARRES2	Weighted median	9	0.0342811	0.079977	0.668187	8.28688	8	0.405961	-0.0286066	0.0246112	0.283188
FinnGEN R11 Dry AMD	RARRES2	Inverse variance weighted (multiplicative random effects)	9	0.0381228	0.0684856	0.577763	8.28688	8	0.405961	-0.0286066	0.0246112	0.283188
FinnGEN R11 Dry AMD	RARRES2	Simple mode	9	0.0380641	0.152757	0.809499	8.28688	8	0.405961	-0.0286066	0.0246112	0.283188
FinnGEN R11 Dry AMD	RARRES2	Weighted mode	9	0.0380641	0.0833777	0.660151	8.28688	8	0.405961	-0.0286066	0.0246112	0.283188
FinnGEN R11 Dry AMD	PRDX3	Wald ratio	1	-0.335225	0.285676	0.240618
FinnGEN R11 Dry AMD	NGRN	Wald ratio	1	-0.200302	0.274917	0.466251
FinnGEN R11 Dry AMD	SHMT1	MR Egger	130	0.0606483	0.0291444	0.0394316	147.584	129	0.125744	-0.00737638	0.00694255	0.290015
FinnGEN R11 Dry AMD	SHMT1	Inverse variance weighted	130	0.0351199	0.0165038	0.0333383	147.584	129	0.125744	-0.00737638	0.00694255	0.290015
FinnGEN R11 Dry AMD	SHMT1	Weighted median	130	0.0369699	0.0248642	0.137048	147.584	129	0.125744	-0.00737638	0.00694255	0.290015
FinnGEN R11 Dry AMD	SHMT1	Inverse variance weighted (multiplicative random effects)	130	0.0351199	0.0165038	0.0333383	147.584	129	0.125744	-0.00737638	0.00694255	0.290015
FinnGEN R11 Dry AMD	SHMT1	Simple mode	130	0.0216905	0.0440431	0.623215	147.584	129	0.125744	-0.00737638	0.00694255	0.290015
FinnGEN R11 Dry AMD	SHMT1	Weighted mode	130	0.0291992	0.0258612	0.260963	147.584	129	0.125744	-0.00737638	0.00694255	0.290015
FinnGEN R11 Dry AMD	PRG2	MR Egger	5	0.0819456	0.241397	0.756636	3.21201	4	0.522993	-0.0128085	0.0199944	0.567353
FinnGEN R11 Dry AMD	PRG2	Inverse variance weighted	5	-0.0492458	0.127799	0.699987	3.21201	4	0.522993	-0.0128085	0.0199944	0.567353
FinnGEN R11 Dry AMD	PRG2	Weighted median	5	-0.0428331	0.154369	0.781417	3.21201	4	0.522993	-0.0128085	0.0199944	0.567353
FinnGEN R11 Dry AMD	PRG2	Inverse variance weighted (multiplicative random effects)	5	-0.0492458	0.114521	0.667185	3.21201	4	0.522993	-0.0128085	0.0199944	0.567353
FinnGEN R11 Dry AMD	PRG2	Simple mode	5	0.0914307	0.255748	0.73878	3.21201	4	0.522993	-0.0128085	0.0199944	0.567353
FinnGEN R11 Dry AMD	PRG2	Weighted mode	5	-0.198791	0.231362	0.438663	3.21201	4	0.522993	-0.0128085	0.0199944	0.567353
FinnGEN R11 Dry AMD	AMIGO2	MR Egger	30	-0.12716	0.139009	0.368126	22.3847	29	0.803918	0.00731406	0.0131741	0.583178
FinnGEN R11 Dry AMD	AMIGO2	Inverse variance weighted	30	-0.0558579	0.0531894	0.29364	22.3847	29	0.803918	0.00731406	0.0131741	0.583178
FinnGEN R11 Dry AMD	AMIGO2	Weighted median	30	-0.108555	0.0748882	0.14718	22.3847	29	0.803918	0.00731406	0.0131741	0.583178
FinnGEN R11 Dry AMD	AMIGO2	Inverse variance weighted (multiplicative random effects)	30	-0.0558579	0.0467307	0.231963	22.3847	29	0.803918	0.00731406	0.0131741	0.583178
FinnGEN R11 Dry AMD	AMIGO2	Simple mode	30	-0.202452	0.130625	0.132019	22.3847	29	0.803918	0.00731406	0.0131741	0.583178
FinnGEN R11 Dry AMD	AMIGO2	Weighted mode	30	-0.162323	0.121134	0.190644	22.3847	29	0.803918	0.00731406	0.0131741	0.583178
FinnGEN R11 Dry AMD	WASF3	MR Egger	7	1.99847	0.742474	0.0432139	10.6059	6	0.101346	-0.160475	0.0586619	0.0410066
FinnGEN R11 Dry AMD	WASF3	Inverse variance weighted	7	-0.00491027	0.162538	0.9759	10.6059	6	0.101346	-0.160475	0.0586619	0.0410066
FinnGEN R11 Dry AMD	WASF3	Weighted median	7	-0.153569	0.149929	0.305705	10.6059	6	0.101346	-0.160475	0.0586619	0.0410066
FinnGEN R11 Dry AMD	WASF3	Inverse variance weighted (multiplicative random effects)	7	-0.00491027	0.162538	0.9759	10.6059	6	0.101346	-0.160475	0.0586619	0.0410066
FinnGEN R11 Dry AMD	WASF3	Simple mode	7	-0.160016	0.186298	0.423363	10.6059	6	0.101346	-0.160475	0.0586619	0.0410066
FinnGEN R11 Dry AMD	WASF3	Weighted mode	7	-0.154338	0.159536	0.370698	10.6059	6	0.101346	-0.160475	0.0586619	0.0410066
FinnGEN R11 Dry AMD	SMARCA2	Wald ratio	1	0.494109	0.388535	0.203471
FinnGEN R11 Dry AMD	ZBTB16	MR Egger	32	-0.0556083	0.066193	0.407501	17.7786	31	0.972273	0.00383093	0.0076487	0.620124
FinnGEN R11 Dry AMD	ZBTB16	Inverse variance weighted	32	-0.0293459	0.0403995	0.467598	17.7786	31	0.972273	0.00383093	0.0076487	0.620124
FinnGEN R11 Dry AMD	ZBTB16	Weighted median	32	-0.0381182	0.0588908	0.517457	17.7786	31	0.972273	0.00383093	0.0076487	0.620124
FinnGEN R11 Dry AMD	ZBTB16	Inverse variance weighted (multiplicative random effects)	32	-0.0293459	0.0305945	0.337464	17.7786	31	0.972273	0.00383093	0.0076487	0.620124
FinnGEN R11 Dry AMD	ZBTB16	Simple mode	32	-0.0321516	0.0937626	0.733985	17.7786	31	0.972273	0.00383093	0.0076487	0.620124
FinnGEN R11 Dry AMD	ZBTB16	Weighted mode	32	-0.0393603	0.0676982	0.565169	17.7786	31	0.972273	0.00383093	0.0076487	0.620124
FinnGEN R11 Dry AMD	MDK	MR Egger	6	-0.23886	0.244132	0.383272	11.6572	5	0.0397997	0.0550896	0.0394543	0.23513
FinnGEN R11 Dry AMD	MDK	Inverse variance weighted	6	0.0371022	0.156332	0.812401	11.6572	5	0.0397997	0.0550896	0.0394543	0.23513
FinnGEN R11 Dry AMD	MDK	Weighted median	6	-0.0280998	0.147567	0.848979	11.6572	5	0.0397997	0.0550896	0.0394543	0.23513
FinnGEN R11 Dry AMD	MDK	Inverse variance weighted (multiplicative random effects)	6	0.0371022	0.156332	0.812401	11.6572	5	0.0397997	0.0550896	0.0394543	0.23513
FinnGEN R11 Dry AMD	MDK	Simple mode	6	-0.128427	0.233941	0.606639	11.6572	5	0.0397997	0.0550896	0.0394543	0.23513
FinnGEN R11 Dry AMD	MDK	Weighted mode	6	-0.0960919	0.157659	0.568828	11.6572	5	0.0397997	0.0550896	0.0394543	0.23513
FinnGEN R11 Dry AMD	MEGF10	MR Egger	67	0.102989	0.0390253	0.0103961	77.6045	66	0.155405	-0.020724	0.0079439	0.0112628
FinnGEN R11 Dry AMD	MEGF10	Inverse variance weighted	67	0.021637	0.0244742	0.376658	77.6045	66	0.155405	-0.020724	0.0079439	0.0112628
FinnGEN R11 Dry AMD	MEGF10	Weighted median	67	0.0287028	0.0353437	0.416732	77.6045	66	0.155405	-0.020724	0.0079439	0.0112628
FinnGEN R11 Dry AMD	MEGF10	Inverse variance weighted (multiplicative random effects)	67	0.021637	0.0244742	0.376658	77.6045	66	0.155405	-0.020724	0.0079439	0.0112628
FinnGEN R11 Dry AMD	MEGF10	Simple mode	67	0.0241054	0.0595358	0.686869	77.6045	66	0.155405	-0.020724	0.0079439	0.0112628
FinnGEN R11 Dry AMD	MEGF10	Weighted mode	67	0.0341008	0.0343787	0.324862	77.6045	66	0.155405	-0.020724	0.0079439	0.0112628
FinnGEN R11 Dry AMD	PLAUR	MR Egger	12	-0.0863891	0.158482	0.59763	5.08894	11	0.926783	0.0014817	0.0148445	0.922464
FinnGEN R11 Dry AMD	PLAUR	Inverse variance weighted	12	-0.0726936	0.0793122	0.359378	5.08894	11	0.926783	0.0014817	0.0148445	0.922464
FinnGEN R11 Dry AMD	PLAUR	Weighted median	12	-0.0361303	0.103952	0.728165	5.08894	11	0.926783	0.0014817	0.0148445	0.922464
FinnGEN R11 Dry AMD	PLAUR	Inverse variance weighted (multiplicative random effects)	12	-0.0726936	0.0539458	0.177809	5.08894	11	0.926783	0.0014817	0.0148445	0.922464
FinnGEN R11 Dry AMD	PLAUR	Simple mode	12	-0.0239997	0.164794	0.886844	5.08894	11	0.926783	0.0014817	0.0148445	0.922464
FinnGEN R11 Dry AMD	PLAUR	Weighted mode	12	-0.0689152	0.128889	0.603508	5.08894	11	0.926783	0.0014817	0.0148445	0.922464
FinnGEN R11 Dry AMD	FCAMR	MR Egger	46	-0.0222832	0.0469071	0.637102	34.8679	45	0.861908	0.00115926	0.00675352	0.864497
FinnGEN R11 Dry AMD	FCAMR	Inverse variance weighted	46	-0.0163451	0.0316796	0.605888	34.8679	45	0.861908	0.00115926	0.00675352	0.864497
FinnGEN R11 Dry AMD	FCAMR	Weighted median	46	-0.00863823	0.0467734	0.853478	34.8679	45	0.861908	0.00115926	0.00675352	0.864497
FinnGEN R11 Dry AMD	FCAMR	Inverse variance weighted (multiplicative random effects)	46	-0.0163451	0.027886	0.55778	34.8679	45	0.861908	0.00115926	0.00675352	0.864497
FinnGEN R11 Dry AMD	FCAMR	Simple mode	46	-0.04119	0.0896771	0.648219	34.8679	45	0.861908	0.00115926	0.00675352	0.864497
FinnGEN R11 Dry AMD	FCAMR	Weighted mode	46	0.00970987	0.0511121	0.850185	34.8679	45	0.861908	0.00115926	0.00675352	0.864497
FinnGEN R11 Dry AMD	CDC27	Wald ratio	1	-0.0461877	0.235446	0.844476
FinnGEN R11 Dry AMD	AGRP	MR Egger	5	-0.139294	0.281089	0.654237	8.2624	4	0.0824254	0.0427469	0.0290431	0.237452
FinnGEN R11 Dry AMD	AGRP	Inverse variance weighted	5	0.173751	0.208859	0.40546	8.2624	4	0.0824254	0.0427469	0.0290431	0.237452
FinnGEN R11 Dry AMD	AGRP	Weighted median	5	0.084237	0.18989	0.657325	8.2624	4	0.0824254	0.0427469	0.0290431	0.237452
FinnGEN R11 Dry AMD	AGRP	Inverse variance weighted (multiplicative random effects)	5	0.173751	0.208859	0.40546	8.2624	4	0.0824254	0.0427469	0.0290431	0.237452
FinnGEN R11 Dry AMD	AGRP	Simple mode	5	0.144675	0.31535	0.670217	8.2624	4	0.0824254	0.0427469	0.0290431	0.237452
FinnGEN R11 Dry AMD	AGRP	Weighted mode	5	0.0858775	0.239903	0.738459	8.2624	4	0.0824254	0.0427469	0.0290431	0.237452
FinnGEN R11 Dry AMD	SERPINA9	MR Egger	89	0.0106636	0.0251387	0.672474	80.6151	88	0.699305	-0.00947764	0.00562483	0.0955794
FinnGEN R11 Dry AMD	SERPINA9	Inverse variance weighted	89	-0.0209131	0.0167557	0.211988	80.6151	88	0.699305	-0.00947764	0.00562483	0.0955794
FinnGEN R11 Dry AMD	SERPINA9	Weighted median	89	-0.0598157	0.0264626	0.0237975	80.6151	88	0.699305	-0.00947764	0.00562483	0.0955794
FinnGEN R11 Dry AMD	SERPINA9	Inverse variance weighted (multiplicative random effects)	89	-0.0209131	0.0160373	0.192222	80.6151	88	0.699305	-0.00947764	0.00562483	0.0955794
FinnGEN R11 Dry AMD	SERPINA9	Simple mode	89	-0.0579239	0.0466559	0.217716	80.6151	88	0.699305	-0.00947764	0.00562483	0.0955794
FinnGEN R11 Dry AMD	SERPINA9	Weighted mode	89	-0.0336456	0.0240939	0.166095	80.6151	88	0.699305	-0.00947764	0.00562483	0.0955794
FinnGEN R11 Dry AMD	GUCA2A	MR Egger	24	-0.00621416	0.0815286	0.939932	25.3787	23	0.331061	0.00436078	0.0115764	0.71001
FinnGEN R11 Dry AMD	GUCA2A	Inverse variance weighted	24	0.0185533	0.0472991	0.694869	25.3787	23	0.331061	0.00436078	0.0115764	0.71001
FinnGEN R11 Dry AMD	GUCA2A	Weighted median	24	-0.0315436	0.0660396	0.632902	25.3787	23	0.331061	0.00436078	0.0115764	0.71001
FinnGEN R11 Dry AMD	GUCA2A	Inverse variance weighted (multiplicative random effects)	24	0.0185533	0.0472991	0.694869	25.3787	23	0.331061	0.00436078	0.0115764	0.71001
FinnGEN R11 Dry AMD	GUCA2A	Simple mode	24	-0.0698257	0.110732	0.534528	25.3787	23	0.331061	0.00436078	0.0115764	0.71001
FinnGEN R11 Dry AMD	GUCA2A	Weighted mode	24	-0.047195	0.0790235	0.55619	25.3787	23	0.331061	0.00436078	0.0115764	0.71001
FinnGEN R11 Dry AMD	PLG	MR Egger	86	0.0104993	0.0448058	0.8153	89.0615	85	0.360308	-0.00499377	0.00573145	0.386077
FinnGEN R11 Dry AMD	PLG	Inverse variance weighted	86	-0.0224904	0.0239235	0.347167	89.0615	85	0.360308	-0.00499377	0.00573145	0.386077
FinnGEN R11 Dry AMD	PLG	Weighted median	86	-0.0362328	0.0359674	0.313752	89.0615	85	0.360308	-0.00499377	0.00573145	0.386077
FinnGEN R11 Dry AMD	PLG	Inverse variance weighted (multiplicative random effects)	86	-0.0224904	0.0239235	0.347167	89.0615	85	0.360308	-0.00499377	0.00573145	0.386077
FinnGEN R11 Dry AMD	PLG	Simple mode	86	-0.046658	0.0715166	0.515899	89.0615	85	0.360308	-0.00499377	0.00573145	0.386077
FinnGEN R11 Dry AMD	PLG	Weighted mode	86	-0.0180244	0.0430755	0.676682	89.0615	85	0.360308	-0.00499377	0.00573145	0.386077
FinnGEN R11 Dry AMD	COMP	MR Egger	19	0.0568544	0.0881734	0.527662	13.9161	18	0.734547	0.0104048	0.0100366	0.314406
FinnGEN R11 Dry AMD	COMP	Inverse variance weighted	19	0.128988	0.0541566	0.0172296	13.9161	18	0.734547	0.0104048	0.0100366	0.314406
FinnGEN R11 Dry AMD	COMP	Weighted median	19	0.107386	0.0726429	0.139334	13.9161	18	0.734547	0.0104048	0.0100366	0.314406
FinnGEN R11 Dry AMD	COMP	Inverse variance weighted (multiplicative random effects)	19	0.128988	0.0476182	0.00675257	13.9161	18	0.734547	0.0104048	0.0100366	0.314406
FinnGEN R11 Dry AMD	COMP	Simple mode	19	0.157087	0.122683	0.216646	13.9161	18	0.734547	0.0104048	0.0100366	0.314406
FinnGEN R11 Dry AMD	COMP	Weighted mode	19	0.0735615	0.0791419	0.364934	13.9161	18	0.734547	0.0104048	0.0100366	0.314406
FinnGEN R11 Dry AMD	PRSS2	MR Egger	13	0.357241	0.324572	0.294551	10.7747	12	0.548321	-0.0322413	0.038465	0.41976
FinnGEN R11 Dry AMD	PRSS2	Inverse variance weighted	13	0.0927908	0.0762119	0.2234	10.7747	12	0.548321	-0.0322413	0.038465	0.41976
FinnGEN R11 Dry AMD	PRSS2	Weighted median	13	0.0924017	0.100664	0.358662	10.7747	12	0.548321	-0.0322413	0.038465	0.41976
FinnGEN R11 Dry AMD	PRSS2	Inverse variance weighted (multiplicative random effects)	13	0.0927908	0.0722161	0.198826	10.7747	12	0.548321	-0.0322413	0.038465	0.41976
FinnGEN R11 Dry AMD	PRSS2	Simple mode	13	0.0449171	0.160076	0.783797	10.7747	12	0.548321	-0.0322413	0.038465	0.41976
FinnGEN R11 Dry AMD	PRSS2	Weighted mode	13	0.0643652	0.128768	0.626216	10.7747	12	0.548321	-0.0322413	0.038465	0.41976
FinnGEN R11 Dry AMD	IGFBP6	MR Egger	7	-0.395485	0.4098	0.378834	11.9536	6	0.0630111	0.0179584	0.0486206	0.726987
FinnGEN R11 Dry AMD	IGFBP6	Inverse variance weighted	7	-0.255775	0.145892	0.0795716	11.9536	6	0.0630111	0.0179584	0.0486206	0.726987
FinnGEN R11 Dry AMD	IGFBP6	Weighted median	7	-0.222088	0.125508	0.0768088	11.9536	6	0.0630111	0.0179584	0.0486206	0.726987
FinnGEN R11 Dry AMD	IGFBP6	Inverse variance weighted (multiplicative random effects)	7	-0.255775	0.145892	0.0795716	11.9536	6	0.0630111	0.0179584	0.0486206	0.726987
FinnGEN R11 Dry AMD	IGFBP6	Simple mode	7	-0.233356	0.159609	0.194044	11.9536	6	0.0630111	0.0179584	0.0486206	0.726987
FinnGEN R11 Dry AMD	IGFBP6	Weighted mode	7	-0.224608	0.117063	0.103453	11.9536	6	0.0630111	0.0179584	0.0486206	0.726987
FinnGEN R11 Dry AMD	TPP1	MR Egger	22	0.0910098	0.0785537	0.26028	25.1666	21	0.240019	0.00842942	0.0101072	0.414129
FinnGEN R11 Dry AMD	TPP1	Inverse variance weighted	22	0.138174	0.0541247	0.0106833	25.1666	21	0.240019	0.00842942	0.0101072	0.414129
FinnGEN R11 Dry AMD	TPP1	Weighted median	22	0.106708	0.0671787	0.112192	25.1666	21	0.240019	0.00842942	0.0101072	0.414129
FinnGEN R11 Dry AMD	TPP1	Inverse variance weighted (multiplicative random effects)	22	0.138174	0.0541247	0.0106833	25.1666	21	0.240019	0.00842942	0.0101072	0.414129
FinnGEN R11 Dry AMD	TPP1	Simple mode	22	0.0896108	0.099719	0.379037	25.1666	21	0.240019	0.00842942	0.0101072	0.414129
FinnGEN R11 Dry AMD	TPP1	Weighted mode	22	0.130465	0.0737748	0.0915153	25.1666	21	0.240019	0.00842942	0.0101072	0.414129
FinnGEN R11 Dry AMD	PKD2	MR Egger	4	-0.0723951	0.406468	0.875046	0.906731	3	0.823803	-0.0032068	0.0324443	0.930279
FinnGEN R11 Dry AMD	PKD2	Inverse variance weighted	4	-0.109953	0.144323	0.446148	0.906731	3	0.823803	-0.0032068	0.0324443	0.930279
FinnGEN R11 Dry AMD	PKD2	Weighted median	4	-0.0935713	0.165682	0.572235	0.906731	3	0.823803	-0.0032068	0.0324443	0.930279
FinnGEN R11 Dry AMD	PKD2	Inverse variance weighted (multiplicative random effects)	4	-0.109953	0.0793439	0.165816	0.906731	3	0.823803	-0.0032068	0.0324443	0.930279
FinnGEN R11 Dry AMD	PKD2	Simple mode	4	-0.106154	0.226437	0.671175	0.906731	3	0.823803	-0.0032068	0.0324443	0.930279
FinnGEN R11 Dry AMD	PKD2	Weighted mode	4	-0.117246	0.200021	0.598948	0.906731	3	0.823803	-0.0032068	0.0324443	0.930279
FinnGEN R11 Dry AMD	MMP3	MR Egger	127	-0.0654056	0.0454227	0.152386	148.03	126	0.087597	0.00626261	0.00669118	0.351104
FinnGEN R11 Dry AMD	MMP3	Inverse variance weighted	127	-0.0287407	0.0229804	0.211058	148.03	126	0.087597	0.00626261	0.00669118	0.351104
FinnGEN R11 Dry AMD	MMP3	Weighted median	127	-0.0333259	0.0339421	0.326175	148.03	126	0.087597	0.00626261	0.00669118	0.351104
FinnGEN R11 Dry AMD	MMP3	Inverse variance weighted (multiplicative random effects)	127	-0.0287407	0.0229804	0.211058	148.03	126	0.087597	0.00626261	0.00669118	0.351104
FinnGEN R11 Dry AMD	MMP3	Simple mode	127	-0.00765509	0.0570853	0.893538	148.03	126	0.087597	0.00626261	0.00669118	0.351104
FinnGEN R11 Dry AMD	MMP3	Weighted mode	127	-0.0322611	0.036778	0.382056	148.03	126	0.087597	0.00626261	0.00669118	0.351104
FinnGEN R11 Dry AMD	CLEC12A	MR Egger	65	0.106122	0.0419369	0.0139005	62.2481	64	0.538707	-0.00449427	0.00715123	0.531974
FinnGEN R11 Dry AMD	CLEC12A	Inverse variance weighted	65	0.0841935	0.0232647	0.00029581	62.2481	64	0.538707	-0.00449427	0.00715123	0.531974
FinnGEN R11 Dry AMD	CLEC12A	Weighted median	65	0.0524286	0.0413536	0.204865	62.2481	64	0.538707	-0.00449427	0.00715123	0.531974
FinnGEN R11 Dry AMD	CLEC12A	Inverse variance weighted (multiplicative random effects)	65	0.0841935	0.0229441	0.000243013	62.2481	64	0.538707	-0.00449427	0.00715123	0.531974
FinnGEN R11 Dry AMD	CLEC12A	Simple mode	65	0.0513562	0.0774039	0.509404	62.2481	64	0.538707	-0.00449427	0.00715123	0.531974
FinnGEN R11 Dry AMD	CLEC12A	Weighted mode	65	0.0604022	0.0408545	0.144187	62.2481	64	0.538707	-0.00449427	0.00715123	0.531974
FinnGEN R11 Dry AMD	APRT	MR Egger	4	-0.178914	0.300467	0.611947	3.19353	3	0.362738	0.0285764	0.0333964	0.48233
FinnGEN R11 Dry AMD	APRT	Inverse variance weighted	4	0.0281967	0.169899	0.868187	3.19353	3	0.362738	0.0285764	0.0333964	0.48233
FinnGEN R11 Dry AMD	APRT	Weighted median	4	0.117616	0.199587	0.555662	3.19353	3	0.362738	0.0285764	0.0333964	0.48233
FinnGEN R11 Dry AMD	APRT	Inverse variance weighted (multiplicative random effects)	4	0.0281967	0.169899	0.868187	3.19353	3	0.362738	0.0285764	0.0333964	0.48233
FinnGEN R11 Dry AMD	APRT	Simple mode	4	0.0538821	0.257799	0.847829	3.19353	3	0.362738	0.0285764	0.0333964	0.48233
FinnGEN R11 Dry AMD	APRT	Weighted mode	4	0.144123	0.21794	0.555675	3.19353	3	0.362738	0.0285764	0.0333964	0.48233
FinnGEN R11 Dry AMD	FN1	MR Egger	49	-0.0333089	0.0506252	0.51378	46.1788	48	0.547739	-0.00617103	0.00823665	0.457461
FinnGEN R11 Dry AMD	FN1	Inverse variance weighted	49	-0.0644154	0.0289673	0.0261665	46.1788	48	0.547739	-0.00617103	0.00823665	0.457461
FinnGEN R11 Dry AMD	FN1	Weighted median	49	-0.0724596	0.0460954	0.115962	46.1788	48	0.547739	-0.00617103	0.00823665	0.457461
FinnGEN R11 Dry AMD	FN1	Inverse variance weighted (multiplicative random effects)	49	-0.0644154	0.0284124	0.0233807	46.1788	48	0.547739	-0.00617103	0.00823665	0.457461
FinnGEN R11 Dry AMD	FN1	Simple mode	49	-0.197167	0.0706573	0.00752883	46.1788	48	0.547739	-0.00617103	0.00823665	0.457461
FinnGEN R11 Dry AMD	FN1	Weighted mode	49	-0.0765851	0.0444409	0.091271	46.1788	48	0.547739	-0.00617103	0.00823665	0.457461
FinnGEN R11 Dry AMD	FST	MR Egger	14	-0.15901	0.172953	0.376007	13.688	13	0.396181	0.00487384	0.0148182	0.747893
FinnGEN R11 Dry AMD	FST	Inverse variance weighted	14	-0.108339	0.0758654	0.153279	13.688	13	0.396181	0.00487384	0.0148182	0.747893
FinnGEN R11 Dry AMD	FST	Weighted median	14	0.0265723	0.102051	0.794569	13.688	13	0.396181	0.00487384	0.0148182	0.747893
FinnGEN R11 Dry AMD	FST	Inverse variance weighted (multiplicative random effects)	14	-0.108339	0.0758654	0.153279	13.688	13	0.396181	0.00487384	0.0148182	0.747893
FinnGEN R11 Dry AMD	FST	Simple mode	14	-0.0186309	0.193584	0.924796	13.688	13	0.396181	0.00487384	0.0148182	0.747893
FinnGEN R11 Dry AMD	FST	Weighted mode	14	0.0349412	0.12087	0.777077	13.688	13	0.396181	0.00487384	0.0148182	0.747893
FinnGEN R11 Dry AMD	VSIG10	MR Egger	104	-0.00124639	0.0329294	0.969881	85.8234	103	0.889422	-0.00466619	0.00671595	0.488765
FinnGEN R11 Dry AMD	VSIG10	Inverse variance weighted	104	-0.0201641	0.0185201	0.276257	85.8234	103	0.889422	-0.00466619	0.00671595	0.488765
FinnGEN R11 Dry AMD	VSIG10	Weighted median	104	0.00250476	0.0281682	0.929144	85.8234	103	0.889422	-0.00466619	0.00671595	0.488765
FinnGEN R11 Dry AMD	VSIG10	Inverse variance weighted (multiplicative random effects)	104	-0.0201641	0.0169055	0.232966	85.8234	103	0.889422	-0.00466619	0.00671595	0.488765
FinnGEN R11 Dry AMD	VSIG10	Simple mode	104	0.001451	0.0460078	0.974901	85.8234	103	0.889422	-0.00466619	0.00671595	0.488765
FinnGEN R11 Dry AMD	VSIG10	Weighted mode	104	0.001451	0.0296588	0.961075	85.8234	103	0.889422	-0.00466619	0.00671595	0.488765
FinnGEN R11 Dry AMD	MANSC4	MR Egger	113	-0.0343956	0.024824	0.168653	116.495	112	0.36662	0.00280838	0.0060295	0.642291
FinnGEN R11 Dry AMD	MANSC4	Inverse variance weighted	113	-0.0252541	0.0151464	0.0954487	116.495	112	0.36662	0.00280838	0.0060295	0.642291
FinnGEN R11 Dry AMD	MANSC4	Weighted median	113	-0.0458645	0.0223831	0.0404557	116.495	112	0.36662	0.00280838	0.0060295	0.642291
FinnGEN R11 Dry AMD	MANSC4	Inverse variance weighted (multiplicative random effects)	113	-0.0252541	0.0151464	0.0954487	116.495	112	0.36662	0.00280838	0.0060295	0.642291
FinnGEN R11 Dry AMD	MANSC4	Simple mode	113	-0.055047	0.0357956	0.126915	116.495	112	0.36662	0.00280838	0.0060295	0.642291
FinnGEN R11 Dry AMD	MANSC4	Weighted mode	113	-0.055047	0.0214407	0.011564	116.495	112	0.36662	0.00280838	0.0060295	0.642291
FinnGEN R11 Dry AMD	CCL22	MR Egger	14	-0.0277796	0.193967	0.888495	18.138	13	0.15235	0.0100703	0.0258592	0.70378
FinnGEN R11 Dry AMD	CCL22	Inverse variance weighted	14	0.0405179	0.0801108	0.613016	18.138	13	0.15235	0.0100703	0.0258592	0.70378
FinnGEN R11 Dry AMD	CCL22	Weighted median	14	-0.0108053	0.100649	0.914506	18.138	13	0.15235	0.0100703	0.0258592	0.70378
FinnGEN R11 Dry AMD	CCL22	Inverse variance weighted (multiplicative random effects)	14	0.0405179	0.0801108	0.613016	18.138	13	0.15235	0.0100703	0.0258592	0.70378
FinnGEN R11 Dry AMD	CCL22	Simple mode	14	-0.011759	0.157122	0.941482	18.138	13	0.15235	0.0100703	0.0258592	0.70378
FinnGEN R11 Dry AMD	CCL22	Weighted mode	14	-0.0543686	0.119836	0.65753	18.138	13	0.15235	0.0100703	0.0258592	0.70378
FinnGEN R11 Dry AMD	PRSS8	MR Egger	11	-0.0963091	0.172723	0.590719	8.47509	10	0.582534	0.00517484	0.016952	0.767107
FinnGEN R11 Dry AMD	PRSS8	Inverse variance weighted	11	-0.0524728	0.095978	0.584573	8.47509	10	0.582534	0.00517484	0.016952	0.767107
FinnGEN R11 Dry AMD	PRSS8	Weighted median	11	-0.109285	0.122876	0.373792	8.47509	10	0.582534	0.00517484	0.016952	0.767107
FinnGEN R11 Dry AMD	PRSS8	Inverse variance weighted (multiplicative random effects)	11	-0.0524728	0.0883576	0.5526	8.47509	10	0.582534	0.00517484	0.016952	0.767107
FinnGEN R11 Dry AMD	PRSS8	Simple mode	11	-0.0750549	0.187551	0.697437	8.47509	10	0.582534	0.00517484	0.016952	0.767107
FinnGEN R11 Dry AMD	PRSS8	Weighted mode	11	-0.136598	0.137585	0.34421	8.47509	10	0.582534	0.00517484	0.016952	0.767107
FinnGEN R11 Dry AMD	IL22RA1	MR Egger	21	-0.00694465	0.0819024	0.933314	19.5399	20	0.487019	-0.0100128	0.0115229	0.395719
FinnGEN R11 Dry AMD	IL22RA1	Inverse variance weighted	21	-0.0668061	0.0442972	0.131521	19.5399	20	0.487019	-0.0100128	0.0115229	0.395719
FinnGEN R11 Dry AMD	IL22RA1	Weighted median	21	-0.0941291	0.0613698	0.125078	19.5399	20	0.487019	-0.0100128	0.0115229	0.395719
FinnGEN R11 Dry AMD	IL22RA1	Inverse variance weighted (multiplicative random effects)	21	-0.0668061	0.0437848	0.127064	19.5399	20	0.487019	-0.0100128	0.0115229	0.395719
FinnGEN R11 Dry AMD	IL22RA1	Simple mode	21	-0.147417	0.107858	0.186864	19.5399	20	0.487019	-0.0100128	0.0115229	0.395719
FinnGEN R11 Dry AMD	IL22RA1	Weighted mode	21	-0.0912988	0.066171	0.182898	19.5399	20	0.487019	-0.0100128	0.0115229	0.395719
FinnGEN R11 Dry AMD	NCS1	MR Egger	6	0.478338	0.254082	0.132879	13.6252	5	0.0181742	-0.0667831	0.0259859	0.0619805
FinnGEN R11 Dry AMD	NCS1	Inverse variance weighted	6	-0.0915086	0.180682	0.612532	13.6252	5	0.0181742	-0.0667831	0.0259859	0.0619805
FinnGEN R11 Dry AMD	NCS1	Weighted median	6	-0.0977555	0.133759	0.464881	13.6252	5	0.0181742	-0.0667831	0.0259859	0.0619805
FinnGEN R11 Dry AMD	NCS1	Inverse variance weighted (multiplicative random effects)	6	-0.0915086	0.180682	0.612532	13.6252	5	0.0181742	-0.0667831	0.0259859	0.0619805
FinnGEN R11 Dry AMD	NCS1	Simple mode	6	-0.170833	0.254959	0.532527	13.6252	5	0.0181742	-0.0667831	0.0259859	0.0619805
FinnGEN R11 Dry AMD	NCS1	Weighted mode	6	-0.105369	0.153267	0.522362	13.6252	5	0.0181742	-0.0667831	0.0259859	0.0619805
FinnGEN R11 Dry AMD	SCGB3A1	MR Egger	6	0.0194554	0.290021	0.949735	2.4615	5	0.782282	0.00439817	0.0329026	0.900117
FinnGEN R11 Dry AMD	SCGB3A1	Inverse variance weighted	6	0.0559766	0.097297	0.565077	2.4615	5	0.782282	0.00439817	0.0329026	0.900117
FinnGEN R11 Dry AMD	SCGB3A1	Weighted median	6	0.0095386	0.117879	0.935507	2.4615	5	0.782282	0.00439817	0.0329026	0.900117
FinnGEN R11 Dry AMD	SCGB3A1	Inverse variance weighted (multiplicative random effects)	6	0.0559766	0.0682675	0.412239	2.4615	5	0.782282	0.00439817	0.0329026	0.900117
FinnGEN R11 Dry AMD	SCGB3A1	Simple mode	6	-0.0284303	0.181613	0.88173	2.4615	5	0.782282	0.00439817	0.0329026	0.900117
FinnGEN R11 Dry AMD	SCGB3A1	Weighted mode	6	-0.0237186	0.139201	0.871383	2.4615	5	0.782282	0.00439817	0.0329026	0.900117
FinnGEN R11 Dry AMD	BCAN	MR Egger	20	-0.0775009	0.0824115	0.359455	14.0283	19	0.782039	-0.00132388	0.0104474	0.900568
FinnGEN R11 Dry AMD	BCAN	Inverse variance weighted	20	-0.0859301	0.0486516	0.0773565	14.0283	19	0.782039	-0.00132388	0.0104474	0.900568
FinnGEN R11 Dry AMD	BCAN	Weighted median	20	-0.0942645	0.0635906	0.138243	14.0283	19	0.782039	-0.00132388	0.0104474	0.900568
FinnGEN R11 Dry AMD	BCAN	Inverse variance weighted (multiplicative random effects)	20	-0.0859301	0.0418044	0.0398283	14.0283	19	0.782039	-0.00132388	0.0104474	0.900568
FinnGEN R11 Dry AMD	BCAN	Simple mode	20	-0.0596202	0.105591	0.578927	14.0283	19	0.782039	-0.00132388	0.0104474	0.900568
FinnGEN R11 Dry AMD	BCAN	Weighted mode	20	-0.0824884	0.0628555	0.205036	14.0283	19	0.782039	-0.00132388	0.0104474	0.900568
FinnGEN R11 Dry AMD	FNDC1	MR Egger	81	-0.043619	0.0481718	0.36796	86.7595	80	0.283521	0.0123225	0.00807861	0.131172
FinnGEN R11 Dry AMD	FNDC1	Inverse variance weighted	81	0.0190348	0.0253734	0.453143	86.7595	80	0.283521	0.0123225	0.00807861	0.131172
FinnGEN R11 Dry AMD	FNDC1	Weighted median	81	-0.00671672	0.0363218	0.85329	86.7595	80	0.283521	0.0123225	0.00807861	0.131172
FinnGEN R11 Dry AMD	FNDC1	Inverse variance weighted (multiplicative random effects)	81	0.0190348	0.0253734	0.453143	86.7595	80	0.283521	0.0123225	0.00807861	0.131172
FinnGEN R11 Dry AMD	FNDC1	Simple mode	81	-0.0501466	0.0663458	0.451966	86.7595	80	0.283521	0.0123225	0.00807861	0.131172
FinnGEN R11 Dry AMD	FNDC1	Weighted mode	81	-0.0329298	0.0467626	0.483358	86.7595	80	0.283521	0.0123225	0.00807861	0.131172
FinnGEN R11 Dry AMD	YJU2	Wald ratio	1	0.674373	0.322499	0.0365205
FinnGEN R11 Dry AMD	CC2D1A	MR Egger	4	0.314344	0.315705	0.424313	3.46207	3	0.325715	-0.0339798	0.0293563	0.366627
FinnGEN R11 Dry AMD	CC2D1A	Inverse variance weighted	4	0.00896866	0.182954	0.960902	3.46207	3	0.325715	-0.0339798	0.0293563	0.366627
FinnGEN R11 Dry AMD	CC2D1A	Weighted median	4	-0.138674	0.209191	0.507391	3.46207	3	0.325715	-0.0339798	0.0293563	0.366627
FinnGEN R11 Dry AMD	CC2D1A	Inverse variance weighted (multiplicative random effects)	4	0.00896866	0.182954	0.960902	3.46207	3	0.325715	-0.0339798	0.0293563	0.366627
FinnGEN R11 Dry AMD	CC2D1A	Simple mode	4	-0.176365	0.27452	0.566306	3.46207	3	0.325715	-0.0339798	0.0293563	0.366627
FinnGEN R11 Dry AMD	CC2D1A	Weighted mode	4	-0.171221	0.24412	0.533578	3.46207	3	0.325715	-0.0339798	0.0293563	0.366627
FinnGEN R11 Dry AMD	PTGR1	MR Egger	69	-0.0460993	0.0312794	0.145221	62.5851	68	0.662633	-0.00467212	0.00550218	0.398827
FinnGEN R11 Dry AMD	PTGR1	Inverse variance weighted	69	-0.0667394	0.0196866	0.000698709	62.5851	68	0.662633	-0.00467212	0.00550218	0.398827
FinnGEN R11 Dry AMD	PTGR1	Weighted median	69	-0.0358403	0.0312398	0.251272	62.5851	68	0.662633	-0.00467212	0.00550218	0.398827
FinnGEN R11 Dry AMD	PTGR1	Inverse variance weighted (multiplicative random effects)	69	-0.0667394	0.0188866	0.000409788	62.5851	68	0.662633	-0.00467212	0.00550218	0.398827
FinnGEN R11 Dry AMD	PTGR1	Simple mode	69	-0.131982	0.0538348	0.0167957	62.5851	68	0.662633	-0.00467212	0.00550218	0.398827
FinnGEN R11 Dry AMD	PTGR1	Weighted mode	69	-0.0458058	0.0288334	0.116781	62.5851	68	0.662633	-0.00467212	0.00550218	0.398827
FinnGEN R11 Dry AMD	REG1A	MR Egger	43	-0.00994461	0.0626895	0.874737	54.3815	42	0.0953738	0.0110388	0.0113811	0.337769
FinnGEN R11 Dry AMD	REG1A	Inverse variance weighted	43	0.0407732	0.0345546	0.238014	54.3815	42	0.0953738	0.0110388	0.0113811	0.337769
FinnGEN R11 Dry AMD	REG1A	Weighted median	43	-0.00284095	0.0466289	0.951418	54.3815	42	0.0953738	0.0110388	0.0113811	0.337769
FinnGEN R11 Dry AMD	REG1A	Inverse variance weighted (multiplicative random effects)	43	0.0407732	0.0345546	0.238014	54.3815	42	0.0953738	0.0110388	0.0113811	0.337769
FinnGEN R11 Dry AMD	REG1A	Simple mode	43	-0.0251606	0.0820656	0.760669	54.3815	42	0.0953738	0.0110388	0.0113811	0.337769
FinnGEN R11 Dry AMD	REG1A	Weighted mode	43	-0.00991589	0.0480114	0.837373	54.3815	42	0.0953738	0.0110388	0.0113811	0.337769
FinnGEN R11 Dry AMD	UBE2L6	MR Egger	21	-0.110736	0.0998013	0.281033	15.9971	20	0.716806	0.011028	0.0134743	0.423247
FinnGEN R11 Dry AMD	UBE2L6	Inverse variance weighted	21	-0.0377168	0.0447292	0.399102	15.9971	20	0.716806	0.011028	0.0134743	0.423247
FinnGEN R11 Dry AMD	UBE2L6	Weighted median	21	-0.0830926	0.0632804	0.189154	15.9971	20	0.716806	0.011028	0.0134743	0.423247
FinnGEN R11 Dry AMD	UBE2L6	Inverse variance weighted (multiplicative random effects)	21	-0.0377168	0.0400033	0.345762	15.9971	20	0.716806	0.011028	0.0134743	0.423247
FinnGEN R11 Dry AMD	UBE2L6	Simple mode	21	-0.0661721	0.111641	0.560009	15.9971	20	0.716806	0.011028	0.0134743	0.423247
FinnGEN R11 Dry AMD	UBE2L6	Weighted mode	21	-0.0826675	0.0677265	0.236431	15.9971	20	0.716806	0.011028	0.0134743	0.423247
FinnGEN R11 Dry AMD	WWP2	MR Egger	9	-0.178859	0.125538	0.197253	8.05386	8	0.428227	0.0284122	0.0155409	0.110232
FinnGEN R11 Dry AMD	WWP2	Inverse variance weighted	9	-0.011657	0.0862865	0.892535	8.05386	8	0.428227	0.0284122	0.0155409	0.110232
FinnGEN R11 Dry AMD	WWP2	Weighted median	9	-0.0285761	0.10337	0.782207	8.05386	8	0.428227	0.0284122	0.0155409	0.110232
FinnGEN R11 Dry AMD	WWP2	Inverse variance weighted (multiplicative random effects)	9	-0.011657	0.0862865	0.892535	8.05386	8	0.428227	0.0284122	0.0155409	0.110232
FinnGEN R11 Dry AMD	WWP2	Simple mode	9	0.315275	0.254964	0.251325	8.05386	8	0.428227	0.0284122	0.0155409	0.110232
FinnGEN R11 Dry AMD	WWP2	Weighted mode	9	-0.0740317	0.106364	0.506131	8.05386	8	0.428227	0.0284122	0.0155409	0.110232
FinnGEN R11 Dry AMD	ABHD14B	MR Egger	14	-0.0126546	0.0534239	0.816752	19.6756	13	0.1036	0.00246199	0.0124774	0.846882
FinnGEN R11 Dry AMD	ABHD14B	Inverse variance weighted	14	-0.0068067	0.0427748	0.873568	19.6756	13	0.1036	0.00246199	0.0124774	0.846882
FinnGEN R11 Dry AMD	ABHD14B	Weighted median	14	-0.0358757	0.0460068	0.435514	19.6756	13	0.1036	0.00246199	0.0124774	0.846882
FinnGEN R11 Dry AMD	ABHD14B	Inverse variance weighted (multiplicative random effects)	14	-0.0068067	0.0427748	0.873568	19.6756	13	0.1036	0.00246199	0.0124774	0.846882
FinnGEN R11 Dry AMD	ABHD14B	Simple mode	14	0.0464229	0.0725481	0.533359	19.6756	13	0.1036	0.00246199	0.0124774	0.846882
FinnGEN R11 Dry AMD	ABHD14B	Weighted mode	14	-0.0294447	0.045248	0.526549	19.6756	13	0.1036	0.00246199	0.0124774	0.846882
FinnGEN R11 Dry AMD	CSF1	MR Egger	16	0.068365	0.115268	0.562576	6.02049	15	0.979401	0.00178014	0.0143263	0.902879
FinnGEN R11 Dry AMD	CSF1	Inverse variance weighted	16	0.0812861	0.049733	0.102164	6.02049	15	0.979401	0.00178014	0.0143263	0.902879
FinnGEN R11 Dry AMD	CSF1	Weighted median	16	0.0814431	0.0670231	0.224309	6.02049	15	0.979401	0.00178014	0.0143263	0.902879
FinnGEN R11 Dry AMD	CSF1	Inverse variance weighted (multiplicative random effects)	16	0.0812861	0.0315076	0.00988309	6.02049	15	0.979401	0.00178014	0.0143263	0.902879
FinnGEN R11 Dry AMD	CSF1	Simple mode	16	0.0940473	0.107479	0.395352	6.02049	15	0.979401	0.00178014	0.0143263	0.902879
FinnGEN R11 Dry AMD	CSF1	Weighted mode	16	0.0831603	0.0712451	0.261334	6.02049	15	0.979401	0.00178014	0.0143263	0.902879
FinnGEN R11 Dry AMD	SERPINE1	MR Egger	7	0.00399404	0.367856	0.991757	8.77572	6	0.18659	0.0165788	0.0321565	0.628137
FinnGEN R11 Dry AMD	SERPINE1	Inverse variance weighted	7	0.177005	0.14117	0.2099	8.77572	6	0.18659	0.0165788	0.0321565	0.628137
FinnGEN R11 Dry AMD	SERPINE1	Weighted median	7	0.0527063	0.145095	0.716415	8.77572	6	0.18659	0.0165788	0.0321565	0.628137
FinnGEN R11 Dry AMD	SERPINE1	Inverse variance weighted (multiplicative random effects)	7	0.177005	0.14117	0.2099	8.77572	6	0.18659	0.0165788	0.0321565	0.628137
FinnGEN R11 Dry AMD	SERPINE1	Simple mode	7	-0.0199265	0.204164	0.925428	8.77572	6	0.18659	0.0165788	0.0321565	0.628137
FinnGEN R11 Dry AMD	SERPINE1	Weighted mode	7	0.0332157	0.156019	0.838458	8.77572	6	0.18659	0.0165788	0.0321565	0.628137
FinnGEN R11 Dry AMD	PMM2	MR Egger	12	0.0513053	0.0593906	0.407906	5.07628	11	0.927416	-0.0151191	0.0108974	0.195458
FinnGEN R11 Dry AMD	PMM2	Inverse variance weighted	12	-0.00928694	0.040248	0.817514	5.07628	11	0.927416	-0.0151191	0.0108974	0.195458
FinnGEN R11 Dry AMD	PMM2	Weighted median	12	0.0125073	0.0509519	0.806091	5.07628	11	0.927416	-0.0151191	0.0108974	0.195458
FinnGEN R11 Dry AMD	PMM2	Inverse variance weighted (multiplicative random effects)	12	-0.00928694	0.0273414	0.734108	5.07628	11	0.927416	-0.0151191	0.0108974	0.195458
FinnGEN R11 Dry AMD	PMM2	Simple mode	12	-0.000720066	0.0747414	0.992486	5.07628	11	0.927416	-0.0151191	0.0108974	0.195458
FinnGEN R11 Dry AMD	PMM2	Weighted mode	12	0.0135758	0.0496856	0.789736	5.07628	11	0.927416	-0.0151191	0.0108974	0.195458
FinnGEN R11 Dry AMD	MMP13	MR Egger	9	-0.85957	0.356555	0.0467213	10.214	8	0.250324	0.0377213	0.0219787	0.129821
FinnGEN R11 Dry AMD	MMP13	Inverse variance weighted	9	-0.280267	0.1281	0.0286791	10.214	8	0.250324	0.0377213	0.0219787	0.129821
FinnGEN R11 Dry AMD	MMP13	Weighted median	9	-0.202968	0.156028	0.193311	10.214	8	0.250324	0.0377213	0.0219787	0.129821
FinnGEN R11 Dry AMD	MMP13	Inverse variance weighted (multiplicative random effects)	9	-0.280267	0.1281	0.0286791	10.214	8	0.250324	0.0377213	0.0219787	0.129821
FinnGEN R11 Dry AMD	MMP13	Simple mode	9	-0.210507	0.255269	0.433469	10.214	8	0.250324	0.0377213	0.0219787	0.129821
FinnGEN R11 Dry AMD	MMP13	Weighted mode	9	-0.187997	0.289176	0.533839	10.214	8	0.250324	0.0377213	0.0219787	0.129821
FinnGEN R11 Dry AMD	CCN2	MR Egger	34	0.0445137	0.0560961	0.433316	27.9672	33	0.715954	-0.0113306	0.00905695	0.219988
FinnGEN R11 Dry AMD	CCN2	Inverse variance weighted	34	-0.00999268	0.0353346	0.777329	27.9672	33	0.715954	-0.0113306	0.00905695	0.219988
FinnGEN R11 Dry AMD	CCN2	Weighted median	34	0.0390637	0.05259	0.457605	27.9672	33	0.715954	-0.0113306	0.00905695	0.219988
FinnGEN R11 Dry AMD	CCN2	Inverse variance weighted (multiplicative random effects)	34	-0.00999268	0.0325288	0.758695	27.9672	33	0.715954	-0.0113306	0.00905695	0.219988
FinnGEN R11 Dry AMD	CCN2	Simple mode	34	0.0164678	0.0988256	0.868674	27.9672	33	0.715954	-0.0113306	0.00905695	0.219988
FinnGEN R11 Dry AMD	CCN2	Weighted mode	34	0.0487229	0.0568071	0.39725	27.9672	33	0.715954	-0.0113306	0.00905695	0.219988
FinnGEN R11 Dry AMD	LECT2	MR Egger	166	0.049818	0.0273159	0.0700067	151.853	165	0.760203	0.00335497	0.00520139	0.519819
FinnGEN R11 Dry AMD	LECT2	Inverse variance weighted	166	0.063781	0.0166596	0.000128938	151.853	165	0.760203	0.00335497	0.00520139	0.519819
FinnGEN R11 Dry AMD	LECT2	Weighted median	166	0.0640132	0.0272355	0.0187553	151.853	165	0.760203	0.00335497	0.00520139	0.519819
FinnGEN R11 Dry AMD	LECT2	Inverse variance weighted (multiplicative random effects)	166	0.063781	0.0159821	6.58579e-05	151.853	165	0.760203	0.00335497	0.00520139	0.519819
FinnGEN R11 Dry AMD	LECT2	Simple mode	166	0.0243049	0.0481175	0.614152	151.853	165	0.760203	0.00335497	0.00520139	0.519819
FinnGEN R11 Dry AMD	LECT2	Weighted mode	166	0.0515525	0.0290542	0.0778482	151.853	165	0.760203	0.00335497	0.00520139	0.519819
FinnGEN R11 Dry AMD	TP53	Wald ratio	1	0.483597	0.296305	0.10266
FinnGEN R11 Dry AMD	IL34	MR Egger	83	0.00400473	0.024651	0.871351	91.9786	82	0.211497	-0.0115479	0.00730238	0.117685
FinnGEN R11 Dry AMD	IL34	Inverse variance weighted	83	-0.0255485	0.0162222	0.115276	91.9786	82	0.211497	-0.0115479	0.00730238	0.117685
FinnGEN R11 Dry AMD	IL34	Weighted median	83	0.0107304	0.0223717	0.631481	91.9786	82	0.211497	-0.0115479	0.00730238	0.117685
FinnGEN R11 Dry AMD	IL34	Inverse variance weighted (multiplicative random effects)	83	-0.0255485	0.0162222	0.115276	91.9786	82	0.211497	-0.0115479	0.00730238	0.117685
FinnGEN R11 Dry AMD	IL34	Simple mode	83	-0.0272123	0.0386487	0.483369	91.9786	82	0.211497	-0.0115479	0.00730238	0.117685
FinnGEN R11 Dry AMD	IL34	Weighted mode	83	0.000891893	0.0212283	0.966589	91.9786	82	0.211497	-0.0115479	0.00730238	0.117685
FinnGEN R11 Dry AMD	MYO9B	Wald ratio	1	-0.08322	0.337689	0.805342
FinnGEN R11 Dry AMD	HMOX2	MR Egger	3	-1.0284	0.867326	0.446037	2.13917	2	0.343151	0.0560577	0.0617334	0.530651
FinnGEN R11 Dry AMD	HMOX2	Inverse variance weighted	3	-0.269198	0.220383	0.221897	2.13917	2	0.343151	0.0560577	0.0617334	0.530651
FinnGEN R11 Dry AMD	HMOX2	Weighted median	3	-0.408174	0.274561	0.13711	2.13917	2	0.343151	0.0560577	0.0617334	0.530651
FinnGEN R11 Dry AMD	HMOX2	Inverse variance weighted (multiplicative random effects)	3	-0.269198	0.220383	0.221897	2.13917	2	0.343151	0.0560577	0.0617334	0.530651
FinnGEN R11 Dry AMD	HMOX2	Simple mode	3	-0.496499	0.3504	0.29221	2.13917	2	0.343151	0.0560577	0.0617334	0.530651
FinnGEN R11 Dry AMD	HMOX2	Weighted mode	3	-0.489429	0.332506	0.278894	2.13917	2	0.343151	0.0560577	0.0617334	0.530651
FinnGEN R11 Dry AMD	VNN2	MR Egger	127	0.00883237	0.0251972	0.726531	97.1887	126	0.973346	0.00419356	0.00578546	0.469902
FinnGEN R11 Dry AMD	VNN2	Inverse variance weighted	127	0.0227961	0.0162413	0.160442	97.1887	126	0.973346	0.00419356	0.00578546	0.469902
FinnGEN R11 Dry AMD	VNN2	Weighted median	127	0.0308303	0.0258875	0.23368	97.1887	126	0.973346	0.00419356	0.00578546	0.469902
FinnGEN R11 Dry AMD	VNN2	Inverse variance weighted (multiplicative random effects)	127	0.0227961	0.0142641	0.11001	97.1887	126	0.973346	0.00419356	0.00578546	0.469902
FinnGEN R11 Dry AMD	VNN2	Simple mode	127	-0.0144365	0.0445665	0.746526	97.1887	126	0.973346	0.00419356	0.00578546	0.469902
FinnGEN R11 Dry AMD	VNN2	Weighted mode	127	0.0310365	0.0264701	0.243204	97.1887	126	0.973346	0.00419356	0.00578546	0.469902
FinnGEN R11 Dry AMD	RBP1	MR Egger	3	-0.0325083	0.35103	0.941211	2.02907	2	0.362572	-0.0192927	0.0293419	0.629717
FinnGEN R11 Dry AMD	RBP1	Inverse variance weighted	3	-0.23691	0.137973	0.0859658	2.02907	2	0.362572	-0.0192927	0.0293419	0.629717
FinnGEN R11 Dry AMD	RBP1	Weighted median	3	-0.169962	0.153083	0.266888	2.02907	2	0.362572	-0.0192927	0.0293419	0.629717
FinnGEN R11 Dry AMD	RBP1	Inverse variance weighted (multiplicative random effects)	3	-0.23691	0.137973	0.0859658	2.02907	2	0.362572	-0.0192927	0.0293419	0.629717
FinnGEN R11 Dry AMD	RBP1	Simple mode	3	-0.162283	0.218238	0.534604	2.02907	2	0.362572	-0.0192927	0.0293419	0.629717
FinnGEN R11 Dry AMD	RBP1	Weighted mode	3	-0.168185	0.160283	0.404136	2.02907	2	0.362572	-0.0192927	0.0293419	0.629717
FinnGEN R11 Dry AMD	DPT	MR Egger	71	0.0711274	0.0447533	0.116559	70.0173	70	0.476938	-0.0115321	0.007928	0.150312
FinnGEN R11 Dry AMD	DPT	Inverse variance weighted	71	0.015213	0.0229213	0.50688	70.0173	70	0.476938	-0.0115321	0.007928	0.150312
FinnGEN R11 Dry AMD	DPT	Weighted median	71	0.0248355	0.0334902	0.458345	70.0173	70	0.476938	-0.0115321	0.007928	0.150312
FinnGEN R11 Dry AMD	DPT	Inverse variance weighted (multiplicative random effects)	71	0.015213	0.0229213	0.50688	70.0173	70	0.476938	-0.0115321	0.007928	0.150312
FinnGEN R11 Dry AMD	DPT	Simple mode	71	-0.00806584	0.0527291	0.878864	70.0173	70	0.476938	-0.0115321	0.007928	0.150312
FinnGEN R11 Dry AMD	DPT	Weighted mode	71	0.0264054	0.031938	0.411177	70.0173	70	0.476938	-0.0115321	0.007928	0.150312
FinnGEN R11 Dry AMD	LAYN	MR Egger	49	-0.0208491	0.077394	0.78881	30.6308	48	0.975982	0.0137297	0.0129873	0.295843
FinnGEN R11 Dry AMD	LAYN	Inverse variance weighted	49	0.051773	0.0356475	0.146401	30.6308	48	0.975982	0.0137297	0.0129873	0.295843
FinnGEN R11 Dry AMD	LAYN	Weighted median	49	0.0228423	0.0515076	0.657423	30.6308	48	0.975982	0.0137297	0.0129873	0.295843
FinnGEN R11 Dry AMD	LAYN	Inverse variance weighted (multiplicative random effects)	49	0.051773	0.0284766	0.0690501	30.6308	48	0.975982	0.0137297	0.0129873	0.295843
FinnGEN R11 Dry AMD	LAYN	Simple mode	49	0.0948082	0.0882184	0.287882	30.6308	48	0.975982	0.0137297	0.0129873	0.295843
FinnGEN R11 Dry AMD	LAYN	Weighted mode	49	0.0171184	0.0548652	0.756386	30.6308	48	0.975982	0.0137297	0.0129873	0.295843
FinnGEN R11 Dry AMD	EFCAB2	MR Egger	43	-0.0095003	0.0688478	0.890924	52.0393	42	0.137849	0.0170801	0.0127341	0.18721
FinnGEN R11 Dry AMD	EFCAB2	Inverse variance weighted	43	0.0724181	0.0320804	0.0239835	52.0393	42	0.137849	0.0170801	0.0127341	0.18721
FinnGEN R11 Dry AMD	EFCAB2	Weighted median	43	0.0603452	0.0443935	0.174044	52.0393	42	0.137849	0.0170801	0.0127341	0.18721
FinnGEN R11 Dry AMD	EFCAB2	Inverse variance weighted (multiplicative random effects)	43	0.0724181	0.0320804	0.0239835	52.0393	42	0.137849	0.0170801	0.0127341	0.18721
FinnGEN R11 Dry AMD	EFCAB2	Simple mode	43	0.062257	0.0636629	0.333715	52.0393	42	0.137849	0.0170801	0.0127341	0.18721
FinnGEN R11 Dry AMD	EFCAB2	Weighted mode	43	0.062257	0.0413251	0.139419	52.0393	42	0.137849	0.0170801	0.0127341	0.18721
FinnGEN R11 Dry AMD	CCL21	MR Egger	7	-0.523232	0.536269	0.374028	12.0462	6	0.060947	0.0619748	0.0527219	0.292715
FinnGEN R11 Dry AMD	CCL21	Inverse variance weighted	7	0.0867388	0.139611	0.53441	12.0462	6	0.060947	0.0619748	0.0527219	0.292715
FinnGEN R11 Dry AMD	CCL21	Weighted median	7	0.133004	0.136085	0.32839	12.0462	6	0.060947	0.0619748	0.0527219	0.292715
FinnGEN R11 Dry AMD	CCL21	Inverse variance weighted (multiplicative random effects)	7	0.0867388	0.139611	0.53441	12.0462	6	0.060947	0.0619748	0.0527219	0.292715
FinnGEN R11 Dry AMD	CCL21	Simple mode	7	0.263806	0.263665	0.35568	12.0462	6	0.060947	0.0619748	0.0527219	0.292715
FinnGEN R11 Dry AMD	CCL21	Weighted mode	7	0.219371	0.192865	0.298732	12.0462	6	0.060947	0.0619748	0.0527219	0.292715
FinnGEN R11 Dry AMD	CRYBB2	Wald ratio	1	-0.412413	0.252534	0.102448
FinnGEN R11 Dry AMD	DDX58	MR Egger	37	-0.09611	0.0695623	0.175839	49.7024	36	0.063938	0.00862856	0.011339	0.451775
FinnGEN R11 Dry AMD	DDX58	Inverse variance weighted	37	-0.0523521	0.0389152	0.178533	49.7024	36	0.063938	0.00862856	0.011339	0.451775
FinnGEN R11 Dry AMD	DDX58	Weighted median	37	-0.0333511	0.0493087	0.498803	49.7024	36	0.063938	0.00862856	0.011339	0.451775
FinnGEN R11 Dry AMD	DDX58	Inverse variance weighted (multiplicative random effects)	37	-0.0523521	0.0389152	0.178533	49.7024	36	0.063938	0.00862856	0.011339	0.451775
FinnGEN R11 Dry AMD	DDX58	Simple mode	37	0.0333139	0.0986101	0.73745	49.7024	36	0.063938	0.00862856	0.011339	0.451775
FinnGEN R11 Dry AMD	DDX58	Weighted mode	37	-0.019148	0.0495593	0.7015	49.7024	36	0.063938	0.00862856	0.011339	0.451775
FinnGEN R11 Dry AMD	IL10RB	MR Egger	85	-0.0383523	0.0410966	0.353412	71.2543	84	0.837903	0.00683116	0.00746879	0.363037
FinnGEN R11 Dry AMD	IL10RB	Inverse variance weighted	85	-0.00626412	0.0214031	0.769772	71.2543	84	0.837903	0.00683116	0.00746879	0.363037
FinnGEN R11 Dry AMD	IL10RB	Weighted median	85	0.010073	0.0338931	0.766315	71.2543	84	0.837903	0.00683116	0.00746879	0.363037
FinnGEN R11 Dry AMD	IL10RB	Inverse variance weighted (multiplicative random effects)	85	-0.00626412	0.0197126	0.750657	71.2543	84	0.837903	0.00683116	0.00746879	0.363037
FinnGEN R11 Dry AMD	IL10RB	Simple mode	85	0.0289676	0.0643696	0.653856	71.2543	84	0.837903	0.00683116	0.00746879	0.363037
FinnGEN R11 Dry AMD	IL10RB	Weighted mode	85	-0.00569565	0.0354337	0.872683	71.2543	84	0.837903	0.00683116	0.00746879	0.363037
FinnGEN R11 Dry AMD	TG	MR Egger	6	0.0347355	0.279321	0.907032	2.37682	5	0.794921	-0.0144807	0.0200555	0.51023
FinnGEN R11 Dry AMD	TG	Inverse variance weighted	6	-0.140845	0.137426	0.305422	2.37682	5	0.794921	-0.0144807	0.0200555	0.51023
FinnGEN R11 Dry AMD	TG	Weighted median	6	-0.102328	0.168754	0.544267	2.37682	5	0.794921	-0.0144807	0.0200555	0.51023
FinnGEN R11 Dry AMD	TG	Inverse variance weighted (multiplicative random effects)	6	-0.140845	0.0947505	0.137153	2.37682	5	0.794921	-0.0144807	0.0200555	0.51023
FinnGEN R11 Dry AMD	TG	Simple mode	6	-0.129412	0.253959	0.632035	2.37682	5	0.794921	-0.0144807	0.0200555	0.51023
FinnGEN R11 Dry AMD	TG	Weighted mode	6	-0.0609179	0.200449	0.77344	2.37682	5	0.794921	-0.0144807	0.0200555	0.51023
FinnGEN R11 Dry AMD	MAMDC2	MR Egger	19	-0.0778022	0.0990586	0.44302	15.7172	18	0.612279	0.0111085	0.0127019	0.394003
FinnGEN R11 Dry AMD	MAMDC2	Inverse variance weighted	19	-0.00297608	0.0499229	0.952463	15.7172	18	0.612279	0.0111085	0.0127019	0.394003
FinnGEN R11 Dry AMD	MAMDC2	Weighted median	19	0.00959316	0.0698428	0.890751	15.7172	18	0.612279	0.0111085	0.0127019	0.394003
FinnGEN R11 Dry AMD	MAMDC2	Inverse variance weighted (multiplicative random effects)	19	-0.00297608	0.0466499	0.949133	15.7172	18	0.612279	0.0111085	0.0127019	0.394003
FinnGEN R11 Dry AMD	MAMDC2	Simple mode	19	-0.022203	0.100875	0.828267	15.7172	18	0.612279	0.0111085	0.0127019	0.394003
FinnGEN R11 Dry AMD	MAMDC2	Weighted mode	19	0.00424951	0.070117	0.952341	15.7172	18	0.612279	0.0111085	0.0127019	0.394003
FinnGEN R11 Dry AMD	ENTR1	MR Egger	19	-0.109207	0.124889	0.39407	11.3645	18	0.878252	0.0134137	0.0160972	0.416234
FinnGEN R11 Dry AMD	ENTR1	Inverse variance weighted	19	-0.0154698	0.0542529	0.775535	11.3645	18	0.878252	0.0134137	0.0160972	0.416234
FinnGEN R11 Dry AMD	ENTR1	Weighted median	19	-0.040323	0.0705045	0.567375	11.3645	18	0.878252	0.0134137	0.0160972	0.416234
FinnGEN R11 Dry AMD	ENTR1	Inverse variance weighted (multiplicative random effects)	19	-0.0154698	0.0431085	0.719701	11.3645	18	0.878252	0.0134137	0.0160972	0.416234
FinnGEN R11 Dry AMD	ENTR1	Simple mode	19	-0.0217086	0.10648	0.840739	11.3645	18	0.878252	0.0134137	0.0160972	0.416234
FinnGEN R11 Dry AMD	ENTR1	Weighted mode	19	-0.0149701	0.0877451	0.866435	11.3645	18	0.878252	0.0134137	0.0160972	0.416234
FinnGEN R11 Dry AMD	PTPRS	MR Egger	56	0.0768002	0.0446198	0.0909374	72.7665	55	0.0546011	-0.0124804	0.00669602	0.067783
FinnGEN R11 Dry AMD	PTPRS	Inverse variance weighted	56	0.0134275	0.0295367	0.649394	72.7665	55	0.0546011	-0.0124804	0.00669602	0.067783
FinnGEN R11 Dry AMD	PTPRS	Weighted median	56	0.00775223	0.0404088	0.847863	72.7665	55	0.0546011	-0.0124804	0.00669602	0.067783
FinnGEN R11 Dry AMD	PTPRS	Inverse variance weighted (multiplicative random effects)	56	0.0134275	0.0295367	0.649394	72.7665	55	0.0546011	-0.0124804	0.00669602	0.067783
FinnGEN R11 Dry AMD	PTPRS	Simple mode	56	0.00234522	0.079014	0.976429	72.7665	55	0.0546011	-0.0124804	0.00669602	0.067783
FinnGEN R11 Dry AMD	PTPRS	Weighted mode	56	0.00234522	0.0345208	0.946083	72.7665	55	0.0546011	-0.0124804	0.00669602	0.067783
FinnGEN R11 Dry AMD	FBN2	MR Egger	34	0.0843222	0.049621	0.0989607	28.9109	33	0.671014	-0.00997375	0.00780377	0.210419
FinnGEN R11 Dry AMD	FBN2	Inverse variance weighted	34	0.0385462	0.0343426	0.261692	28.9109	33	0.671014	-0.00997375	0.00780377	0.210419
FinnGEN R11 Dry AMD	FBN2	Weighted median	34	0.0929527	0.053152	0.080324	28.9109	33	0.671014	-0.00997375	0.00780377	0.210419
FinnGEN R11 Dry AMD	FBN2	Inverse variance weighted (multiplicative random effects)	34	0.0385462	0.0321445	0.230469	28.9109	33	0.671014	-0.00997375	0.00780377	0.210419
FinnGEN R11 Dry AMD	FBN2	Simple mode	34	0.118447	0.0999353	0.244391	28.9109	33	0.671014	-0.00997375	0.00780377	0.210419
FinnGEN R11 Dry AMD	FBN2	Weighted mode	34	0.110964	0.0514868	0.0385388	28.9109	33	0.671014	-0.00997375	0.00780377	0.210419
FinnGEN R11 Dry AMD	HNMT	MR Egger	78	-0.0248993	0.0240115	0.303036	63.5705	77	0.863857	0.00392661	0.00600349	0.515051
FinnGEN R11 Dry AMD	HNMT	Inverse variance weighted	78	-0.0134179	0.016383	0.412778	63.5705	77	0.863857	0.00392661	0.00600349	0.515051
FinnGEN R11 Dry AMD	HNMT	Weighted median	78	-0.0199895	0.0242895	0.410526	63.5705	77	0.863857	0.00392661	0.00600349	0.515051
FinnGEN R11 Dry AMD	HNMT	Inverse variance weighted (multiplicative random effects)	78	-0.0134179	0.0148859	0.367385	63.5705	77	0.863857	0.00392661	0.00600349	0.515051
FinnGEN R11 Dry AMD	HNMT	Simple mode	78	0.0086084	0.0439237	0.845138	63.5705	77	0.863857	0.00392661	0.00600349	0.515051
FinnGEN R11 Dry AMD	HNMT	Weighted mode	78	-0.0165803	0.0281879	0.558116	63.5705	77	0.863857	0.00392661	0.00600349	0.515051
FinnGEN R11 Dry AMD	VNN1	MR Egger	184	-0.0201583	0.0222904	0.367006	216.926	183	0.0437632	0.00898295	0.00581438	0.124094
FinnGEN R11 Dry AMD	VNN1	Inverse variance weighted	184	0.00525862	0.0150971	0.727599	216.926	183	0.0437632	0.00898295	0.00581438	0.124094
FinnGEN R11 Dry AMD	VNN1	Weighted median	184	0.00505719	0.0220098	0.818271	216.926	183	0.0437632	0.00898295	0.00581438	0.124094
FinnGEN R11 Dry AMD	VNN1	Inverse variance weighted (multiplicative random effects)	184	0.00525862	0.0150971	0.727599	216.926	183	0.0437632	0.00898295	0.00581438	0.124094
FinnGEN R11 Dry AMD	VNN1	Simple mode	184	0.0119232	0.0425012	0.779383	216.926	183	0.0437632	0.00898295	0.00581438	0.124094
FinnGEN R11 Dry AMD	VNN1	Weighted mode	184	0.0119232	0.0229053	0.603315	216.926	183	0.0437632	0.00898295	0.00581438	0.124094
FinnGEN R11 Dry AMD	TYMP	MR Egger	15	-0.335003	0.122228	0.016831	8.16764	14	0.880411	0.0114335	0.0142342	0.436274
FinnGEN R11 Dry AMD	TYMP	Inverse variance weighted	15	-0.249985	0.0611299	4.32479e-05	8.16764	14	0.880411	0.0114335	0.0142342	0.436274
FinnGEN R11 Dry AMD	TYMP	Weighted median	15	-0.278911	0.08143	0.000614434	8.16764	14	0.880411	0.0114335	0.0142342	0.436274
FinnGEN R11 Dry AMD	TYMP	Inverse variance weighted (multiplicative random effects)	15	-0.249985	0.0466915	8.60444e-08	8.16764	14	0.880411	0.0114335	0.0142342	0.436274
FinnGEN R11 Dry AMD	TYMP	Simple mode	15	-0.358177	0.12681	0.0135119	8.16764	14	0.880411	0.0114335	0.0142342	0.436274
FinnGEN R11 Dry AMD	TYMP	Weighted mode	15	-0.283852	0.0851191	0.00491058	8.16764	14	0.880411	0.0114335	0.0142342	0.436274
FinnGEN R11 Dry AMD	ADIPOQ	MR Egger	31	0.0160074	0.0697162	0.820009	23.0914	30	0.811485	-0.0103271	0.00901565	0.261382
FinnGEN R11 Dry AMD	ADIPOQ	Inverse variance weighted	31	-0.0463144	0.0435911	0.28802	23.0914	30	0.811485	-0.0103271	0.00901565	0.261382
FinnGEN R11 Dry AMD	ADIPOQ	Weighted median	31	0.0289393	0.0624335	0.64299	23.0914	30	0.811485	-0.0103271	0.00901565	0.261382
FinnGEN R11 Dry AMD	ADIPOQ	Inverse variance weighted (multiplicative random effects)	31	-0.0463144	0.0382439	0.225884	23.0914	30	0.811485	-0.0103271	0.00901565	0.261382
FinnGEN R11 Dry AMD	ADIPOQ	Simple mode	31	-0.297034	0.0999729	0.00579493	23.0914	30	0.811485	-0.0103271	0.00901565	0.261382
FinnGEN R11 Dry AMD	ADIPOQ	Weighted mode	31	0.00855168	0.0606476	0.888808	23.0914	30	0.811485	-0.0103271	0.00901565	0.261382
FinnGEN R11 Dry AMD	LILRB5	MR Egger	148	0.0623265	0.0192688	0.0015068	160.457	147	0.21165	-0.00781552	0.00459839	0.0913319
FinnGEN R11 Dry AMD	LILRB5	Inverse variance weighted	148	0.0380198	0.0129963	0.00343984	160.457	147	0.21165	-0.00781552	0.00459839	0.0913319
FinnGEN R11 Dry AMD	LILRB5	Weighted median	148	0.0471993	0.0198599	0.0174726	160.457	147	0.21165	-0.00781552	0.00459839	0.0913319
FinnGEN R11 Dry AMD	LILRB5	Inverse variance weighted (multiplicative random effects)	148	0.0380198	0.0129963	0.00343984	160.457	147	0.21165	-0.00781552	0.00459839	0.0913319
FinnGEN R11 Dry AMD	LILRB5	Simple mode	148	0.0233495	0.0359989	0.517598	160.457	147	0.21165	-0.00781552	0.00459839	0.0913319
FinnGEN R11 Dry AMD	LILRB5	Weighted mode	148	0.0532701	0.0187974	0.00524512	160.457	147	0.21165	-0.00781552	0.00459839	0.0913319
FinnGEN R11 Dry AMD	OSTN	MR Egger	5	-0.0749823	0.436749	0.874614	0.995289	4	0.91051	0.0207906	0.0317246	0.559015
FinnGEN R11 Dry AMD	OSTN	Inverse variance weighted	5	0.19751	0.133643	0.139436	0.995289	4	0.91051	0.0207906	0.0317246	0.559015
FinnGEN R11 Dry AMD	OSTN	Weighted median	5	0.145121	0.156668	0.354291	0.995289	4	0.91051	0.0207906	0.0317246	0.559015
FinnGEN R11 Dry AMD	OSTN	Inverse variance weighted (multiplicative random effects)	5	0.19751	0.0666638	0.00304879	0.995289	4	0.91051	0.0207906	0.0317246	0.559015
FinnGEN R11 Dry AMD	OSTN	Simple mode	5	0.144303	0.193623	0.497514	0.995289	4	0.91051	0.0207906	0.0317246	0.559015
FinnGEN R11 Dry AMD	OSTN	Weighted mode	5	0.153936	0.188844	0.460736	0.995289	4	0.91051	0.0207906	0.0317246	0.559015
FinnGEN R11 Dry AMD	MUC16	MR Egger	3	0.333859	0.475123	0.610057	1.91791	2	0.383294	-0.0165709	0.0387516	0.74275
FinnGEN R11 Dry AMD	MUC16	Inverse variance weighted	3	0.14707	0.146793	0.316398	1.91791	2	0.383294	-0.0165709	0.0387516	0.74275
FinnGEN R11 Dry AMD	MUC16	Weighted median	3	0.252149	0.180566	0.162582	1.91791	2	0.383294	-0.0165709	0.0387516	0.74275
FinnGEN R11 Dry AMD	MUC16	Inverse variance weighted (multiplicative random effects)	3	0.14707	0.143748	0.306258	1.91791	2	0.383294	-0.0165709	0.0387516	0.74275
FinnGEN R11 Dry AMD	MUC16	Simple mode	3	0.30281	0.252768	0.353639	1.91791	2	0.383294	-0.0165709	0.0387516	0.74275
FinnGEN R11 Dry AMD	MUC16	Weighted mode	3	0.30281	0.25684	0.359665	1.91791	2	0.383294	-0.0165709	0.0387516	0.74275
FinnGEN R11 Dry AMD	IL31RA	MR Egger	112	-0.00816295	0.0252282	0.746882	106.253	111	0.60963	-0.00577718	0.00515699	0.265043
FinnGEN R11 Dry AMD	IL31RA	Inverse variance weighted	112	-0.029984	0.0160327	0.06146	106.253	111	0.60963	-0.00577718	0.00515699	0.265043
FinnGEN R11 Dry AMD	IL31RA	Weighted median	112	-0.0194088	0.0242324	0.423164	106.253	111	0.60963	-0.00577718	0.00515699	0.265043
FinnGEN R11 Dry AMD	IL31RA	Inverse variance weighted (multiplicative random effects)	112	-0.029984	0.0156861	0.0559411	106.253	111	0.60963	-0.00577718	0.00515699	0.265043
FinnGEN R11 Dry AMD	IL31RA	Simple mode	112	-0.00896116	0.0403545	0.824675	106.253	111	0.60963	-0.00577718	0.00515699	0.265043
FinnGEN R11 Dry AMD	IL31RA	Weighted mode	112	-0.0312839	0.0244757	0.203859	106.253	111	0.60963	-0.00577718	0.00515699	0.265043
FinnGEN R11 Dry AMD	BTN2A1	MR Egger	40	-0.0179308	0.0790344	0.821738	63.5531	39	0.00777447	-5.2058e-05	0.0110678	0.996272
FinnGEN R11 Dry AMD	BTN2A1	Inverse variance weighted	40	-0.0182478	0.0407385	0.654207	63.5531	39	0.00777447	-5.2058e-05	0.0110678	0.996272
FinnGEN R11 Dry AMD	BTN2A1	Weighted median	40	-0.00538256	0.047473	0.909728	63.5531	39	0.00777447	-5.2058e-05	0.0110678	0.996272
FinnGEN R11 Dry AMD	BTN2A1	Inverse variance weighted (multiplicative random effects)	40	-0.0182478	0.0407385	0.654207	63.5531	39	0.00777447	-5.2058e-05	0.0110678	0.996272
FinnGEN R11 Dry AMD	BTN2A1	Simple mode	40	0.0402342	0.0747082	0.593257	63.5531	39	0.00777447	-5.2058e-05	0.0110678	0.996272
FinnGEN R11 Dry AMD	BTN2A1	Weighted mode	40	0.0102465	0.0457027	0.823773	63.5531	39	0.00777447	-5.2058e-05	0.0110678	0.996272
FinnGEN R11 Dry AMD	HAGH	MR Egger	7	-0.0644516	0.236793	0.796361	7.27803	6	0.295899	0.00199765	0.0287667	0.947329
FinnGEN R11 Dry AMD	HAGH	Inverse variance weighted	7	-0.0514705	0.132753	0.698226	7.27803	6	0.295899	0.00199765	0.0287667	0.947329
FinnGEN R11 Dry AMD	HAGH	Weighted median	7	-0.160321	0.14594	0.271969	7.27803	6	0.295899	0.00199765	0.0287667	0.947329
FinnGEN R11 Dry AMD	HAGH	Inverse variance weighted (multiplicative random effects)	7	-0.0514705	0.132753	0.698226	7.27803	6	0.295899	0.00199765	0.0287667	0.947329
FinnGEN R11 Dry AMD	HAGH	Simple mode	7	-0.0356729	0.21975	0.876372	7.27803	6	0.295899	0.00199765	0.0287667	0.947329
FinnGEN R11 Dry AMD	HAGH	Weighted mode	7	-0.130652	0.160117	0.445691	7.27803	6	0.295899	0.00199765	0.0287667	0.947329
FinnGEN R11 Dry AMD	SEMA6C	Wald ratio	1	0.0614626	0.176764	0.728057
FinnGEN R11 Dry AMD	DTX3	MR Egger	8	-0.0914421	0.376659	0.816269	1.46613	7	0.983459	0.00774245	0.0339349	0.827102
FinnGEN R11 Dry AMD	DTX3	Inverse variance weighted	8	-0.00907376	0.107418	0.932682	1.46613	7	0.983459	0.00774245	0.0339349	0.827102
FinnGEN R11 Dry AMD	DTX3	Weighted median	8	0.00867749	0.133414	0.948141	1.46613	7	0.983459	0.00774245	0.0339349	0.827102
FinnGEN R11 Dry AMD	DTX3	Inverse variance weighted (multiplicative random effects)	8	-0.00907376	0.0491604	0.853563	1.46613	7	0.983459	0.00774245	0.0339349	0.827102
FinnGEN R11 Dry AMD	DTX3	Simple mode	8	-0.0215978	0.199727	0.916922	1.46613	7	0.983459	0.00774245	0.0339349	0.827102
FinnGEN R11 Dry AMD	DTX3	Weighted mode	8	0.0639659	0.16291	0.706263	1.46613	7	0.983459	0.00774245	0.0339349	0.827102
FinnGEN R11 Dry AMD	PDGFRB	MR Egger	188	0.0479353	0.0193733	0.014246	207.964	187	0.14004	-0.0123928	0.00535717	0.0217988
FinnGEN R11 Dry AMD	PDGFRB	Inverse variance weighted	188	0.0142581	0.0129303	0.270164	207.964	187	0.14004	-0.0123928	0.00535717	0.0217988
FinnGEN R11 Dry AMD	PDGFRB	Weighted median	188	0.034158	0.0194348	0.0788201	207.964	187	0.14004	-0.0123928	0.00535717	0.0217988
FinnGEN R11 Dry AMD	PDGFRB	Inverse variance weighted (multiplicative random effects)	188	0.0142581	0.0129303	0.270164	207.964	187	0.14004	-0.0123928	0.00535717	0.0217988
FinnGEN R11 Dry AMD	PDGFRB	Simple mode	188	0.0211512	0.0301502	0.483846	207.964	187	0.14004	-0.0123928	0.00535717	0.0217988
FinnGEN R11 Dry AMD	PDGFRB	Weighted mode	188	0.0301129	0.0190385	0.115412	207.964	187	0.14004	-0.0123928	0.00535717	0.0217988
FinnGEN R11 Dry AMD	ADGRD1	MR Egger	65	0.0302314	0.0298997	0.315839	49.1441	64	0.914805	-0.0102177	0.00554917	0.0702855
FinnGEN R11 Dry AMD	ADGRD1	Inverse variance weighted	65	-0.00903908	0.0209554	0.666215	49.1441	64	0.914805	-0.0102177	0.00554917	0.0702855
FinnGEN R11 Dry AMD	ADGRD1	Weighted median	65	0.021979	0.0308671	0.476431	49.1441	64	0.914805	-0.0102177	0.00554917	0.0702855
FinnGEN R11 Dry AMD	ADGRD1	Inverse variance weighted (multiplicative random effects)	65	-0.00903908	0.0183629	0.622545	49.1441	64	0.914805	-0.0102177	0.00554917	0.0702855
FinnGEN R11 Dry AMD	ADGRD1	Simple mode	65	0.0349066	0.0479766	0.469526	49.1441	64	0.914805	-0.0102177	0.00554917	0.0702855
FinnGEN R11 Dry AMD	ADGRD1	Weighted mode	65	0.014669	0.0289856	0.61454	49.1441	64	0.914805	-0.0102177	0.00554917	0.0702855
FinnGEN R11 Dry AMD	PFKFB2	MR Egger	15	-0.116667	0.177482	0.522427	20.3874	14	0.118392	-0.0026993	0.0183552	0.885341
FinnGEN R11 Dry AMD	PFKFB2	Inverse variance weighted	15	-0.139913	0.0778419	0.0722727	20.3874	14	0.118392	-0.0026993	0.0183552	0.885341
FinnGEN R11 Dry AMD	PFKFB2	Weighted median	15	-0.117881	0.0841987	0.161502	20.3874	14	0.118392	-0.0026993	0.0183552	0.885341
FinnGEN R11 Dry AMD	PFKFB2	Inverse variance weighted (multiplicative random effects)	15	-0.139913	0.0778419	0.0722727	20.3874	14	0.118392	-0.0026993	0.0183552	0.885341
FinnGEN R11 Dry AMD	PFKFB2	Simple mode	15	0.0604453	0.207748	0.775351	20.3874	14	0.118392	-0.0026993	0.0183552	0.885341
FinnGEN R11 Dry AMD	PFKFB2	Weighted mode	15	-0.120774	0.0850184	0.177331	20.3874	14	0.118392	-0.0026993	0.0183552	0.885341
FinnGEN R11 Dry AMD	SORCS2	MR Egger	88	0.105696	0.0424646	0.0147353	105.688	87	0.0844009	-0.00670608	0.00560428	0.234751
FinnGEN R11 Dry AMD	SORCS2	Inverse variance weighted	88	0.0650127	0.0255053	0.0108035	105.688	87	0.0844009	-0.00670608	0.00560428	0.234751
FinnGEN R11 Dry AMD	SORCS2	Weighted median	88	0.0752433	0.03705	0.0422696	105.688	87	0.0844009	-0.00670608	0.00560428	0.234751
FinnGEN R11 Dry AMD	SORCS2	Inverse variance weighted (multiplicative random effects)	88	0.0650127	0.0255053	0.0108035	105.688	87	0.0844009	-0.00670608	0.00560428	0.234751
FinnGEN R11 Dry AMD	SORCS2	Simple mode	88	0.0647591	0.0672301	0.338094	105.688	87	0.0844009	-0.00670608	0.00560428	0.234751
FinnGEN R11 Dry AMD	SORCS2	Weighted mode	88	0.0874814	0.0357735	0.0164833	105.688	87	0.0844009	-0.00670608	0.00560428	0.234751
FinnGEN R11 Dry AMD	C1R	MR Egger	28	0.0547344	0.0713401	0.449856	31.3457	27	0.257183	-0.000865991	0.0119824	0.942939
FinnGEN R11 Dry AMD	C1R	Inverse variance weighted	28	0.0505172	0.0402803	0.20979	31.3457	27	0.257183	-0.000865991	0.0119824	0.942939
FinnGEN R11 Dry AMD	C1R	Weighted median	28	0.090196	0.0545557	0.0982734	31.3457	27	0.257183	-0.000865991	0.0119824	0.942939
FinnGEN R11 Dry AMD	C1R	Inverse variance weighted (multiplicative random effects)	28	0.0505172	0.0402803	0.20979	31.3457	27	0.257183	-0.000865991	0.0119824	0.942939
FinnGEN R11 Dry AMD	C1R	Simple mode	28	0.0206403	0.122336	0.867276	31.3457	27	0.257183	-0.000865991	0.0119824	0.942939
FinnGEN R11 Dry AMD	C1R	Weighted mode	28	0.0913562	0.0544658	0.105023	31.3457	27	0.257183	-0.000865991	0.0119824	0.942939
FinnGEN R11 Dry AMD	PVR	MR Egger	123	-0.031574	0.0318109	0.32291	198.95	122	1.34224e-05	-0.00517596	0.00651635	0.428574
FinnGEN R11 Dry AMD	PVR	Inverse variance weighted	123	-0.0503671	0.0212315	0.0176784	198.95	122	1.34224e-05	-0.00517596	0.00651635	0.428574
FinnGEN R11 Dry AMD	PVR	Weighted median	123	-0.0239577	0.02662	0.368127	198.95	122	1.34224e-05	-0.00517596	0.00651635	0.428574
FinnGEN R11 Dry AMD	PVR	Inverse variance weighted (multiplicative random effects)	123	-0.0503671	0.0212315	0.0176784	198.95	122	1.34224e-05	-0.00517596	0.00651635	0.428574
FinnGEN R11 Dry AMD	PVR	Simple mode	123	-0.0884361	0.0517024	0.0897184	198.95	122	1.34224e-05	-0.00517596	0.00651635	0.428574
FinnGEN R11 Dry AMD	PVR	Weighted mode	123	-0.0150954	0.0275192	0.584324	198.95	122	1.34224e-05	-0.00517596	0.00651635	0.428574
FinnGEN R11 Dry AMD	ITPA	MR Egger	84	0.0155162	0.027641	0.576091	81.0946	83	0.5387	-0.00978882	0.00598631	0.10584
FinnGEN R11 Dry AMD	ITPA	Inverse variance weighted	84	-0.0196205	0.0173868	0.25912	81.0946	83	0.5387	-0.00978882	0.00598631	0.10584
FinnGEN R11 Dry AMD	ITPA	Weighted median	84	0.023197	0.028641	0.417983	81.0946	83	0.5387	-0.00978882	0.00598631	0.10584
FinnGEN R11 Dry AMD	ITPA	Inverse variance weighted (multiplicative random effects)	84	-0.0196205	0.0171861	0.253598	81.0946	83	0.5387	-0.00978882	0.00598631	0.10584
FinnGEN R11 Dry AMD	ITPA	Simple mode	84	0.0672179	0.0550294	0.225359	81.0946	83	0.5387	-0.00978882	0.00598631	0.10584
FinnGEN R11 Dry AMD	ITPA	Weighted mode	84	0.053991	0.0311967	0.0872283	81.0946	83	0.5387	-0.00978882	0.00598631	0.10584
FinnGEN R11 Dry AMD	MCFD2	MR Egger	8	-0.122484	0.199334	0.561469	3.37079	7	0.848716	0.0265866	0.0179012	0.188036
FinnGEN R11 Dry AMD	MCFD2	Inverse variance weighted	8	0.141608	0.0900827	0.115956	3.37079	7	0.848716	0.0265866	0.0179012	0.188036
FinnGEN R11 Dry AMD	MCFD2	Weighted median	8	0.104584	0.108389	0.334598	3.37079	7	0.848716	0.0265866	0.0179012	0.188036
FinnGEN R11 Dry AMD	MCFD2	Inverse variance weighted (multiplicative random effects)	8	0.141608	0.0625112	0.023493	3.37079	7	0.848716	0.0265866	0.0179012	0.188036
FinnGEN R11 Dry AMD	MCFD2	Simple mode	8	0.0316084	0.155778	0.84498	3.37079	7	0.848716	0.0265866	0.0179012	0.188036
FinnGEN R11 Dry AMD	MCFD2	Weighted mode	8	0.108858	0.115252	0.376355	3.37079	7	0.848716	0.0265866	0.0179012	0.188036
FinnGEN R11 Dry AMD	AMPD3	MR Egger	27	-0.0317133	0.044513	0.482784	21.9657	26	0.690574	-0.0019948	0.00699075	0.777728
FinnGEN R11 Dry AMD	AMPD3	Inverse variance weighted	27	-0.0395942	0.0349088	0.256703	21.9657	26	0.690574	-0.0019948	0.00699075	0.777728
FinnGEN R11 Dry AMD	AMPD3	Weighted median	27	-0.0173848	0.0493738	0.724759	21.9657	26	0.690574	-0.0019948	0.00699075	0.777728
FinnGEN R11 Dry AMD	AMPD3	Inverse variance weighted (multiplicative random effects)	27	-0.0395942	0.0320863	0.217207	21.9657	26	0.690574	-0.0019948	0.00699075	0.777728
FinnGEN R11 Dry AMD	AMPD3	Simple mode	27	0.0820194	0.0883187	0.361599	21.9657	26	0.690574	-0.0019948	0.00699075	0.777728
FinnGEN R11 Dry AMD	AMPD3	Weighted mode	27	-0.0180625	0.0489077	0.714881	21.9657	26	0.690574	-0.0019948	0.00699075	0.777728
FinnGEN R11 Dry AMD	XRCC4	Wald ratio	1	-0.147701	0.211524	0.485008
FinnGEN R11 Dry AMD	MASP1	MR Egger	28	0.233957	0.125196	0.0729679	30.6513	27	0.285697	-0.00398796	0.0172501	0.818981
FinnGEN R11 Dry AMD	MASP1	Inverse variance weighted	28	0.207279	0.0476902	1.38418e-05	30.6513	27	0.285697	-0.00398796	0.0172501	0.818981
FinnGEN R11 Dry AMD	MASP1	Weighted median	28	0.162458	0.0677896	0.0165522	30.6513	27	0.285697	-0.00398796	0.0172501	0.818981
FinnGEN R11 Dry AMD	MASP1	Inverse variance weighted (multiplicative random effects)	28	0.207279	0.0476902	1.38418e-05	30.6513	27	0.285697	-0.00398796	0.0172501	0.818981
FinnGEN R11 Dry AMD	MASP1	Simple mode	28	0.214148	0.110761	0.0637322	30.6513	27	0.285697	-0.00398796	0.0172501	0.818981
FinnGEN R11 Dry AMD	MASP1	Weighted mode	28	0.163175	0.0644478	0.0174726	30.6513	27	0.285697	-0.00398796	0.0172501	0.818981
FinnGEN R11 Dry AMD	ITGB7	MR Egger	7	-0.157472	0.115641	0.231427	13.0253	6	0.0426361	0.0403782	0.0258714	0.179339
FinnGEN R11 Dry AMD	ITGB7	Inverse variance weighted	7	-0.0285463	0.0900902	0.751347	13.0253	6	0.0426361	0.0403782	0.0258714	0.179339
FinnGEN R11 Dry AMD	ITGB7	Weighted median	7	-0.0428566	0.0743783	0.564481	13.0253	6	0.0426361	0.0403782	0.0258714	0.179339
FinnGEN R11 Dry AMD	ITGB7	Inverse variance weighted (multiplicative random effects)	7	-0.0285463	0.0900902	0.751347	13.0253	6	0.0426361	0.0403782	0.0258714	0.179339
FinnGEN R11 Dry AMD	ITGB7	Simple mode	7	-0.00891211	0.143901	0.952628	13.0253	6	0.0426361	0.0403782	0.0258714	0.179339
FinnGEN R11 Dry AMD	ITGB7	Weighted mode	7	-0.0480936	0.0710788	0.523858	13.0253	6	0.0426361	0.0403782	0.0258714	0.179339
FinnGEN R11 Dry AMD	FCER2	MR Egger	36	0.0402987	0.0545445	0.465084	37.7977	35	0.342684	0.00193677	0.0109414	0.860549
FinnGEN R11 Dry AMD	FCER2	Inverse variance weighted	36	0.0482142	0.0307975	0.11746	37.7977	35	0.342684	0.00193677	0.0109414	0.860549
FinnGEN R11 Dry AMD	FCER2	Weighted median	36	0.0180804	0.0414748	0.662882	37.7977	35	0.342684	0.00193677	0.0109414	0.860549
FinnGEN R11 Dry AMD	FCER2	Inverse variance weighted (multiplicative random effects)	36	0.0482142	0.0307975	0.11746	37.7977	35	0.342684	0.00193677	0.0109414	0.860549
FinnGEN R11 Dry AMD	FCER2	Simple mode	36	0.0164377	0.0671818	0.808137	37.7977	35	0.342684	0.00193677	0.0109414	0.860549
FinnGEN R11 Dry AMD	FCER2	Weighted mode	36	0.0220706	0.0399757	0.584389	37.7977	35	0.342684	0.00193677	0.0109414	0.860549
FinnGEN R11 Dry AMD	CRNN	MR Egger	65	0.0406843	0.0316095	0.202773	76.0692	64	0.143585	0.00169949	0.00765439	0.82501
FinnGEN R11 Dry AMD	CRNN	Inverse variance weighted	65	0.0457727	0.0216074	0.0341424	76.0692	64	0.143585	0.00169949	0.00765439	0.82501
FinnGEN R11 Dry AMD	CRNN	Weighted median	65	0.0516821	0.0289331	0.0740575	76.0692	64	0.143585	0.00169949	0.00765439	0.82501
FinnGEN R11 Dry AMD	CRNN	Inverse variance weighted (multiplicative random effects)	65	0.0457727	0.0216074	0.0341424	76.0692	64	0.143585	0.00169949	0.00765439	0.82501
FinnGEN R11 Dry AMD	CRNN	Simple mode	65	0.0851166	0.0545496	0.123608	76.0692	64	0.143585	0.00169949	0.00765439	0.82501
FinnGEN R11 Dry AMD	CRNN	Weighted mode	65	0.0482914	0.0305642	0.119038	76.0692	64	0.143585	0.00169949	0.00765439	0.82501
FinnGEN R11 Dry AMD	DPP10	MR Egger	58	0.0777857	0.0636688	0.22693	47.3577	57	0.814953	-0.00909895	0.00919796	0.326803
FinnGEN R11 Dry AMD	DPP10	Inverse variance weighted	58	0.023182	0.0317319	0.465049	47.3577	57	0.814953	-0.00909895	0.00919796	0.326803
FinnGEN R11 Dry AMD	DPP10	Weighted median	58	0.0246353	0.0514427	0.632018	47.3577	57	0.814953	-0.00909895	0.00919796	0.326803
FinnGEN R11 Dry AMD	DPP10	Inverse variance weighted (multiplicative random effects)	58	0.023182	0.0289237	0.422849	47.3577	57	0.814953	-0.00909895	0.00919796	0.326803
FinnGEN R11 Dry AMD	DPP10	Simple mode	58	0.00846183	0.0754293	0.911073	47.3577	57	0.814953	-0.00909895	0.00919796	0.326803
FinnGEN R11 Dry AMD	DPP10	Weighted mode	58	0.00846183	0.0476937	0.859807	47.3577	57	0.814953	-0.00909895	0.00919796	0.326803
FinnGEN R11 Dry AMD	FSTL1	MR Egger	14	-0.102337	0.1816	0.583452	12.9044	13	0.455225	0.00882409	0.019161	0.653374
FinnGEN R11 Dry AMD	FSTL1	Inverse variance weighted	14	-0.0248105	0.0662582	0.708068	12.9044	13	0.455225	0.00882409	0.019161	0.653374
FinnGEN R11 Dry AMD	FSTL1	Weighted median	14	-0.0439085	0.104501	0.674359	12.9044	13	0.455225	0.00882409	0.019161	0.653374
FinnGEN R11 Dry AMD	FSTL1	Inverse variance weighted (multiplicative random effects)	14	-0.0248105	0.0660141	0.707038	12.9044	13	0.455225	0.00882409	0.019161	0.653374
FinnGEN R11 Dry AMD	FSTL1	Simple mode	14	0.132304	0.188129	0.494297	12.9044	13	0.455225	0.00882409	0.019161	0.653374
FinnGEN R11 Dry AMD	FSTL1	Weighted mode	14	-0.224651	0.156651	0.175163	12.9044	13	0.455225	0.00882409	0.019161	0.653374
FinnGEN R11 Dry AMD	FIS1	MR Egger	8	0.138776	0.108704	0.248909	2.92132	7	0.892184	-0.0210857	0.0251436	0.433818
FinnGEN R11 Dry AMD	FIS1	Inverse variance weighted	8	0.0688883	0.069795	0.323639	2.92132	7	0.892184	-0.0210857	0.0251436	0.433818
FinnGEN R11 Dry AMD	FIS1	Weighted median	8	0.0823599	0.078552	0.294419	2.92132	7	0.892184	-0.0210857	0.0251436	0.433818
FinnGEN R11 Dry AMD	FIS1	Inverse variance weighted (multiplicative random effects)	8	0.0688883	0.0450884	0.12655	2.92132	7	0.892184	-0.0210857	0.0251436	0.433818
FinnGEN R11 Dry AMD	FIS1	Simple mode	8	0.0964624	0.120853	0.450992	2.92132	7	0.892184	-0.0210857	0.0251436	0.433818
FinnGEN R11 Dry AMD	FIS1	Weighted mode	8	0.087141	0.0768434	0.29413	2.92132	7	0.892184	-0.0210857	0.0251436	0.433818
FinnGEN R11 Dry AMD	HMBS	MR Egger	16	-0.00866811	0.118626	0.942784	12.745	15	0.621987	0.00268739	0.0158652	0.867914
FinnGEN R11 Dry AMD	HMBS	Inverse variance weighted	16	0.00828556	0.0636765	0.896472	12.745	15	0.621987	0.00268739	0.0158652	0.867914
FinnGEN R11 Dry AMD	HMBS	Weighted median	16	0.0251786	0.0917287	0.783708	12.745	15	0.621987	0.00268739	0.0158652	0.867914
FinnGEN R11 Dry AMD	HMBS	Inverse variance weighted (multiplicative random effects)	16	0.00828556	0.0586953	0.887742	12.745	15	0.621987	0.00268739	0.0158652	0.867914
FinnGEN R11 Dry AMD	HMBS	Simple mode	16	-0.0116503	0.149641	0.938973	12.745	15	0.621987	0.00268739	0.0158652	0.867914
FinnGEN R11 Dry AMD	HMBS	Weighted mode	16	0.0627551	0.130307	0.637044	12.745	15	0.621987	0.00268739	0.0158652	0.867914
FinnGEN R11 Dry AMD	SPRR3	MR Egger	29	0.0227746	0.0830264	0.785938	40.089	28	0.06493	0.00122609	0.0113382	0.914686
FinnGEN R11 Dry AMD	SPRR3	Inverse variance weighted	29	0.0299418	0.0491152	0.542111	40.089	28	0.06493	0.00122609	0.0113382	0.914686
FinnGEN R11 Dry AMD	SPRR3	Weighted median	29	0.00834863	0.0572452	0.884048	40.089	28	0.06493	0.00122609	0.0113382	0.914686
FinnGEN R11 Dry AMD	SPRR3	Inverse variance weighted (multiplicative random effects)	29	0.0299418	0.0491152	0.542111	40.089	28	0.06493	0.00122609	0.0113382	0.914686
FinnGEN R11 Dry AMD	SPRR3	Simple mode	29	-0.0734952	0.120289	0.546137	40.089	28	0.06493	0.00122609	0.0113382	0.914686
FinnGEN R11 Dry AMD	SPRR3	Weighted mode	29	-0.00961705	0.0546008	0.861457	40.089	28	0.06493	0.00122609	0.0113382	0.914686
FinnGEN R11 Dry AMD	PSME2	Wald ratio	1	-0.261997	0.220463	0.234679
FinnGEN R11 Dry AMD	DBN1	Wald ratio	1	-0.558952	0.369141	0.129976
[truncated: 7,433 more rows]
