# Supplementary material for: Genetically Prioritized Plasma Proteins as Candidate Therapeutic Targets for Dry Age-Related Macular Degeneration
Source: J Ophthalmol. 2025 Sep 30;2025:3972293. doi: 10.1155/joph/3972293 (PMC12503973; doi:10.1155/joph/3972293)
Supplement: Supporting Information 2 — Supporting Table 2. Summary of 22 putative causal proteins identified by proteome-wide Mendelian randomization analysis in Discovery cohort. [file 3972293.f2.xlsx]

## Sheet: Supplementary_table2
Suplementary Table 2. Summary of 22 putative causal proteins identified by proteome-wide mendelian randomization analysis in discovery cohort
Exposure	Outcome	Method	Nsnp	Beta	SE	P	Q	Q_df	Q_pval	Egger_intercept	Egger_se	Egger_pval	FDR
A1BG	FinnGEN R11 Dry AMD	Inverse variance weighted	13	0.0689008	0.0684037	0.313806	18.4842	12	0.101759	0.0182644	0.0133935	0.199924	0.663186
AARSD1	FinnGEN R11 Dry AMD	Inverse variance weighted	5	-0.0323107	0.113625	0.776133	2.7209	4	0.605563	0.000440557	0.0282074	0.988519	0.936566
ABCA2	FinnGEN R11 Dry AMD	Wald ratio	1	-0.74556	0.300885	0.0132161							0.138668
ABHD14B	FinnGEN R11 Dry AMD	Inverse variance weighted	14	-0.0068067	0.0427748	0.873568	19.6756	13	0.1036	0.00246199	0.0124774	0.846882	0.968007
ABL1	FinnGEN R11 Dry AMD	Wald ratio	1	-0.102211	0.259184	0.693318							0.905991
ABO	FinnGEN R11 Dry AMD	Inverse variance weighted	178	0.0418203	0.0116053	0.000313916	200.299	177	0.110687	-0.00320325	0.00481244	0.506527	0.0124644
ACAA1	FinnGEN R11 Dry AMD	Inverse variance weighted	5	-0.231112	0.104045	0.026332	2.52822	4	0.63959	-0.0142558	0.0226266	0.573383	0.210974
ACADM	FinnGEN R11 Dry AMD	Inverse variance weighted	6	-0.243613	0.112467	0.0303044	3.3232	5	0.650292	0.0512636	0.0673743	0.489115	0.229299
ACADSB	FinnGEN R11 Dry AMD	Inverse variance weighted (multiplicative random effects)	20	-0.402749	0.0773501	1.92089e-07	51.2035	19	8.69842e-05	-0.0235317	0.020243	0.260228	4.23317e-05
ACAN	FinnGEN R11 Dry AMD	Inverse variance weighted	6	0.152002	0.135067	0.260427	3.84826	5	0.571464	-0.0214154	0.0237884	0.41889	0.611887
ACE	FinnGEN R11 Dry AMD	Inverse variance weighted	77	-0.00216982	0.0273415	0.936746	80.7173	76	0.334029	0.00165214	0.0109096	0.880037	0.984198
ACOT13	FinnGEN R11 Dry AMD	Inverse variance weighted	4	0.253047	0.176866	0.152509	0.171572	3	0.982043	0.000542911	0.0328872	0.988328	0.496076
ACOX1	FinnGEN R11 Dry AMD	Wald ratio	1	0.182502	0.256429	0.476648							0.775213
ACP1	FinnGEN R11 Dry AMD	Inverse variance weighted	38	0.0629729	0.0286357	0.0278708	44.3473	37	0.189503	-0.00239405	0.00896304	0.790915	0.217417
ACP5	FinnGEN R11 Dry AMD	Inverse variance weighted	56	0.0251024	0.027292	0.357692	49.1567	55	0.696371	-0.0045672	0.00826076	0.582628	0.687232
ACP6	FinnGEN R11 Dry AMD	Inverse variance weighted	147	-0.00932605	0.0125817	0.458548	114.504	146	0.974743	0.0092153	0.00688745	0.182996	0.759793
ACRBP	FinnGEN R11 Dry AMD	Inverse variance weighted	12	0.000849559	0.0770659	0.991204	8.23601	11	0.692019	-0.017655	0.0151109	0.269758	0.999139
ACRV1	FinnGEN R11 Dry AMD	Wald ratio	1	0.0516245	0.540743	0.923942							0.981759
ACTA2	FinnGEN R11 Dry AMD	Inverse variance weighted	3	0.233462	0.195306	0.231944	0.593148	2	0.743361	-0.0669457	0.127238	0.691657	0.584166
ACVRL1	FinnGEN R11 Dry AMD	Inverse variance weighted	34	-0.100143	0.0366286	0.00625666	37.654	33	0.264605	0.00476642	0.0100813	0.639566	0.0911611
ACY1	FinnGEN R11 Dry AMD	Inverse variance weighted	8	0.0650309	0.0603715	0.281401	4.84766	7	0.678548	0.00837394	0.0187446	0.670737	0.631986
ACY3	FinnGEN R11 Dry AMD	Inverse variance weighted	47	-0.00171361	0.0333472	0.959017	28.7289	46	0.978385	-0.00284867	0.00853	0.739962	0.990742
ACYP1	FinnGEN R11 Dry AMD	Inverse variance weighted	14	0.159092	0.0566091	0.00494851	14.2346	13	0.357533	0.0111408	0.0128068	0.401415	0.0801427
ADA	FinnGEN R11 Dry AMD	MR Egger	68	-0.05413	0.0271131	0.0500125	84.3979	67	0.0740787	0.0194457	0.00566708	0.00104083	0.291602
ADA2	FinnGEN R11 Dry AMD	Inverse variance weighted	26	-0.0590447	0.0456759	0.196119	27.5556	25	0.328714	0.00291042	0.0135777	0.832082	0.549491
ADAM12	FinnGEN R11 Dry AMD	Inverse variance weighted	18	-0.00109201	0.0633713	0.986252	20.3671	17	0.255886	0.0125828	0.0214362	0.565405	0.996425
ADAM15	FinnGEN R11 Dry AMD	Inverse variance weighted	107	0.0162667	0.0154165	0.291356	112.72	106	0.309359	0.00571028	0.00579454	0.326664	0.64576
ADAM22	FinnGEN R11 Dry AMD	Inverse variance weighted	115	-0.00391687	0.0151933	0.796559	110.935	114	0.563772	-0.0091126	0.00593065	0.127204	0.943139
ADAM23	FinnGEN R11 Dry AMD	Inverse variance weighted	125	-0.0201335	0.0151556	0.184027	103.922	124	0.904588	-0.00539876	0.00502586	0.284837	0.538945
ADAM8	FinnGEN R11 Dry AMD	Inverse variance weighted	59	-0.00344892	0.0252845	0.891501	54.5713	58	0.603566	-3.12546e-05	0.00735273	0.996623	0.971921
ADAM9	FinnGEN R11 Dry AMD	Inverse variance weighted	18	-0.0319091	0.0808209	0.692982	18.7379	17	0.343782	0.00938795	0.0176403	0.601909	0.905991
ADAMTS1	FinnGEN R11 Dry AMD	Wald ratio	1	0.285594	0.476164	0.548652							0.827437
ADAMTS13	FinnGEN R11 Dry AMD	Inverse variance weighted	50	0.0125084	0.0255857	0.624926	37.6428	49	0.881282	0.00123078	0.00650049	0.850627	0.871633
ADAMTS15	FinnGEN R11 Dry AMD	Inverse variance weighted	7	-0.101222	0.106437	0.341603	3.59428	6	0.731387	0.00952376	0.0201467	0.656327	0.682868
ADAMTS16	FinnGEN R11 Dry AMD	Inverse variance weighted	23	-0.087138	0.0604536	0.149471	24.4377	22	0.32471	0.0118981	0.0121148	0.337223	0.490102
ADAMTS4	FinnGEN R11 Dry AMD	Inverse variance weighted	4	0.0265931	0.117406	0.820808	0.86151	3	0.834705	-0.000986264	0.0308886	0.977428	0.952752
ADAMTS8	FinnGEN R11 Dry AMD	Inverse variance weighted	90	-0.0736152	0.0211235	0.000492158	94.1075	89	0.335238	-0.00642685	0.00717618	0.37292	0.0173704
ADAMTSL2	FinnGEN R11 Dry AMD	Inverse variance weighted	9	-0.149073	0.108657	0.170075	10.4602	8	0.2342	0.0323121	0.0212225	0.171689	0.52291
ADAMTSL4	FinnGEN R11 Dry AMD	Weighted median	29	-0.0173122	0.0562609	0.758301	41.6889	28	0.0463724	-0.00959651	0.0132797	0.47611	0.927023
ADD1	FinnGEN R11 Dry AMD	Inverse variance weighted	7	0.262225	0.0898764	0.00352709	3.83043	6	0.699611	0.021815	0.0219627	0.366182	0.0654555
ADGRB3	FinnGEN R11 Dry AMD	Inverse variance weighted	243	0.0267527	0.0105474	0.0111991	213.865	242	0.903452	0.00174487	0.00426554	0.682857	0.126419
ADGRD1	FinnGEN R11 Dry AMD	Inverse variance weighted	65	-0.00903908	0.0209554	0.666215	49.1441	64	0.914805	-0.0102177	0.00554917	0.0702855	0.891897
ADGRE1	FinnGEN R11 Dry AMD	Inverse variance weighted	36	0.0838474	0.0310205	0.00687236	48.8724	35	0.0598132	0.00100184	0.00777373	0.898216	0.0965634
ADGRE2	FinnGEN R11 Dry AMD	Inverse variance weighted	34	-0.0153942	0.0336592	0.647417	39.0726	33	0.215643	-0.0126675	0.00837276	0.140109	0.882849
ADGRE5	FinnGEN R11 Dry AMD	MR Egger	24	0.125634	0.0738676	0.103074	24.0805	23	0.39936	-0.0292015	0.00970757	0.0064717	0.410274
ADGRG1	FinnGEN R11 Dry AMD	Inverse variance weighted	9	-0.0370075	0.10964	0.735712	3.62479	8	0.889292	-0.00928966	0.0169523	0.600729	0.920796
ADH1B	FinnGEN R11 Dry AMD	Inverse variance weighted	4	-0.085305	0.0626273	0.173165	2.51355	3	0.472848	0.015792	0.0182556	0.478195	0.530017
ADH4	FinnGEN R11 Dry AMD	Inverse variance weighted	5	-0.177935	0.103652	0.0860398	0.70116	4	0.951186	0.0110502	0.0299998	0.737074	0.375466
ADIPOQ	FinnGEN R11 Dry AMD	Inverse variance weighted	31	-0.0463144	0.0435911	0.28802	23.0914	30	0.811485	-0.0103271	0.00901565	0.261382	0.641014
ADM	FinnGEN R11 Dry AMD	Inverse variance weighted	16	0.0108187	0.0617118	0.860836	7.71171	15	0.93482	0.00668778	0.0121439	0.590512	0.965055
AFAP1	FinnGEN R11 Dry AMD	Inverse variance weighted	183	0.0157865	0.0124584	0.205107	212.127	182	0.0625172	-0.000843312	0.00465844	0.856548	0.561497
AFM	FinnGEN R11 Dry AMD	Inverse variance weighted	8	-0.0912594	0.147068	0.534912	13.5284	7	0.0602332	0.0185185	0.0270243	0.518769	0.819275
AFP	FinnGEN R11 Dry AMD	Inverse variance weighted	20	0.0772127	0.0475534	0.104439	11.3776	19	0.910482	0.00187126	0.0107957	0.864323	0.410274
AGRN	FinnGEN R11 Dry AMD	Inverse variance weighted	41	-0.0259506	0.0258956	0.316284	35.4024	40	0.677171	-0.00433058	0.0109009	0.693335	0.663186
AGRP	FinnGEN R11 Dry AMD	Inverse variance weighted	5	0.173751	0.208859	0.40546	8.2624	4	0.0824254	0.0427469	0.0290431	0.237452	0.719312
AGT	FinnGEN R11 Dry AMD	Inverse variance weighted	65	-0.00923843	0.0214507	0.6667	63.626	64	0.48968	-0.00778627	0.00547441	0.159871	0.891897
AGXT	FinnGEN R11 Dry AMD	Inverse variance weighted	28	0.185652	0.0383397	1.28348e-06	18.5984	27	0.884168	-0.00984904	0.0146143	0.506303	0.000205706
AHNAK	FinnGEN R11 Dry AMD	Inverse variance weighted	7	-0.103189	0.124065	0.405557	7.62974	6	0.266504	-0.000620982	0.0174834	0.973041	0.719312
AHNAK2	FinnGEN R11 Dry AMD	Inverse variance weighted	25	-0.0160148	0.0421641	0.704079	16.4218	24	0.872252	0.00813347	0.0124617	0.520435	0.912714
AHSG	FinnGEN R11 Dry AMD	Inverse variance weighted	113	-0.0334748	0.0160402	0.0368939	73.8094	112	0.997961	3.06685e-05	0.00518513	0.995291	0.252614
AHSP	FinnGEN R11 Dry AMD	Wald ratio	1	-0.0397941	0.350784	0.909679							0.978114
AIF1L	FinnGEN R11 Dry AMD	Inverse variance weighted	38	0.0266923	0.0355366	0.45258	41.6064	37	0.277067	0.00190731	0.00904	0.834088	0.75702
AK2	FinnGEN R11 Dry AMD	Wald ratio	1	0.614209	0.555693	0.269028							0.616771
AKAP12	FinnGEN R11 Dry AMD	Wald ratio	1	0.44342	0.501963	0.377035							0.701488
AKR1B1	FinnGEN R11 Dry AMD	Inverse variance weighted	3	0.0290146	0.153465	0.850043	4.19148	2	0.122979	-0.155784	0.0767161	0.291311	0.961109
AKR1C4	FinnGEN R11 Dry AMD	Wald ratio	1	-0.377358	0.345938	0.27535							0.626349
AKR7L	FinnGEN R11 Dry AMD	Inverse variance weighted	20	-0.00564773	0.0538424	0.91646	17.4568	19	0.558953	0.00609373	0.0115538	0.604342	0.978813
AKT3	FinnGEN R11 Dry AMD	Wald ratio	1	0.56378	0.313777	0.0723748							0.350541
ALCAM	FinnGEN R11 Dry AMD	Inverse variance weighted	12	0.136618	0.0814012	0.0932837	8.20823	11	0.694538	0.0011555	0.0139055	0.935415	0.388793
ALDH1A1	FinnGEN R11 Dry AMD	Inverse variance weighted	4	-0.0888707	0.152554	0.560195	0.749551	3	0.861492	0.0560747	0.0946905	0.613755	0.837229
ALDH3A1	FinnGEN R11 Dry AMD	Inverse variance weighted	68	0.0278319	0.021342	0.192202	67.6914	67	0.453387	0.0050808	0.0105674	0.632249	0.545655
ALDH5A1	FinnGEN R11 Dry AMD	Inverse variance weighted	11	-0.333651	0.0781938	1.98143e-05	10.4642	10	0.400753	0.00693683	0.0166411	0.686556	0.00174663
ALPP	FinnGEN R11 Dry AMD	Inverse variance weighted	101	0.00798224	0.0172586	0.643717	92.1404	100	0.699704	-0.0079364	0.0060947	0.195876	0.881072
AMBN	FinnGEN R11 Dry AMD	Inverse variance weighted	3	0.151859	0.15817	0.337003	2.041	2	0.360414	0.204952	0.154364	0.410955	0.680568
AMBP	FinnGEN R11 Dry AMD	Inverse variance weighted	9	-0.0373805	0.105226	0.722411	10.9913	8	0.20219	0.0136535	0.0173979	0.458316	0.917246
AMFR	FinnGEN R11 Dry AMD	Wald ratio	1	-0.179698	0.438387	0.681873							0.90036
AMIGO1	FinnGEN R11 Dry AMD	Wald ratio	1	-0.0168778	0.373855	0.963991							0.99206
AMIGO2	FinnGEN R11 Dry AMD	Inverse variance weighted	30	-0.0558579	0.0531894	0.29364	22.3847	29	0.803918	0.00731406	0.0131741	0.583178	0.649545
AMOTL2	FinnGEN R11 Dry AMD	Wald ratio	1	-0.153121	0.28786	0.594774							0.855216
AMPD3	FinnGEN R11 Dry AMD	Inverse variance weighted	27	-0.0395942	0.0349088	0.256703	21.9657	26	0.690574	-0.0019948	0.00699075	0.777728	0.608163
AMY2A	FinnGEN R11 Dry AMD	Inverse variance weighted	94	-0.0200271	0.0162664	0.218251	59.0989	93	0.997629	0.00114995	0.00624591	0.854331	0.57636
AMY2B	FinnGEN R11 Dry AMD	Inverse variance weighted	86	-0.0301569	0.0157286	0.0551957	59.9938	85	0.981881	0.000743437	0.00611671	0.903552	0.30892
ANG	FinnGEN R11 Dry AMD	Inverse variance weighted	57	0.0279644	0.0214399	0.192125	50.7479	56	0.673338	0.00926236	0.00729438	0.209504	0.545655
ANGPT2	FinnGEN R11 Dry AMD	Inverse variance weighted	17	0.0450936	0.0580555	0.437317	10.6748	16	0.829097	0.030954	0.0150338	0.0572995	0.744198
ANGPTL1	FinnGEN R11 Dry AMD	Inverse variance weighted	53	-0.00392424	0.0258451	0.879316	53.5978	52	0.412791	-0.00175844	0.00812487	0.829518	0.970716
ANGPTL3	FinnGEN R11 Dry AMD	Inverse variance weighted	33	0.0152915	0.039466	0.698417	31.6076	32	0.486324	-0.00782834	0.00820426	0.347374	0.909386
ANGPTL4	FinnGEN R11 Dry AMD	Inverse variance weighted	25	0.0869441	0.0405715	0.0321144	28.5335	24	0.238184	-0.000505094	0.0128119	0.968893	0.236894
ANGPTL7	FinnGEN R11 Dry AMD	Inverse variance weighted	40	0.0374674	0.0293066	0.201087	35.5618	39	0.627495	0.00322986	0.00858865	0.708962	0.558292
ANKMY2	FinnGEN R11 Dry AMD	Inverse variance weighted	3	0.277292	0.162559	0.0880464	1.49548	2	0.473436	-0.0427886	0.0568175	0.589078	0.376921
ANKRD54	FinnGEN R11 Dry AMD	Wald ratio	1	0.00083208	0.249679	0.997341							0.999588
ANPEP	FinnGEN R11 Dry AMD	Inverse variance weighted	67	0.0788377	0.0245204	0.00130361	59.0539	66	0.715189	0.0150686	0.0115577	0.196911	0.0343025
ANXA10	FinnGEN R11 Dry AMD	Wald ratio	1	-0.0357047	0.339715	0.916295							0.978813
ANXA11	FinnGEN R11 Dry AMD	Inverse variance weighted	3	0.176081	0.189636	0.353137	0.787978	2	0.674361	0.0264127	0.0303184	0.543759	0.686852
ANXA2	FinnGEN R11 Dry AMD	Inverse variance weighted	71	-0.101309	0.0216031	2.73812e-06	66.9339	70	0.581771	0.0010112	0.00658736	0.878447	0.000402275
ANXA3	FinnGEN R11 Dry AMD	Inverse variance weighted	6	0.200837	0.146446	0.17025	6.12486	5	0.294258	0.0204039	0.0313153	0.550223	0.52291
ANXA4	FinnGEN R11 Dry AMD	Wald ratio	1	-0.0374314	0.339964	0.912327							0.978114
ANXA5	FinnGEN R11 Dry AMD	Inverse variance weighted	3	-0.129746	0.166096	0.434714	2.66692	2	0.263564	0.0332151	0.29662	0.929008	0.7412
AOC1	FinnGEN R11 Dry AMD	Inverse variance weighted	23	0.0410155	0.0410839	0.318117	21.6836	22	0.478904	-0.00332254	0.0113369	0.772342	0.663626
AOC3	FinnGEN R11 Dry AMD	Inverse variance weighted (multiplicative random effects)	55	0.00175764	0.0290351	0.951729	90.3092	54	0.00142518	0.000408402	0.00847369	0.961741	0.990742
AP1G2	FinnGEN R11 Dry AMD	Inverse variance weighted	6	-0.0117618	0.0796481	0.882601	5.66721	5	0.339959	-0.00178163	0.0243026	0.945079	0.9708
AP3B1	FinnGEN R11 Dry AMD	Wald ratio	1	0.0276485	0.383333	0.942501							0.987122
APBB1IP	FinnGEN R11 Dry AMD	Inverse variance weighted	12	0.066902	0.0567062	0.238079	7.28063	11	0.775923	-0.0104322	0.0160571	0.530529	0.58863
APCS	FinnGEN R11 Dry AMD	Inverse variance weighted	15	0.0517155	0.0692815	0.455393	22.1019	14	0.076544	0.0218107	0.012642	0.108157	0.758129
APOA1	FinnGEN R11 Dry AMD	Inverse variance weighted (multiplicative random effects)	4	-0.000855203	0.372959	0.99817	9.70837	3	0.0212149	-0.095311	0.0368143	0.122397	0.999588
APOA2	FinnGEN R11 Dry AMD	Wald ratio	1	0.139754	0.261627	0.593221							0.854033
APOA4	FinnGEN R11 Dry AMD	Inverse variance weighted	9	-0.113749	0.105963	0.283057	9.16136	8	0.328867	0.0461784	0.0299035	0.166441	0.633286
APOBR	FinnGEN R11 Dry AMD	MR Egger	210	0.0150798	0.0156669	0.336905	234.368	209	0.110071	-0.0117699	0.00553011	0.0344859	0.680568
APOC1	FinnGEN R11 Dry AMD	Inverse variance weighted (multiplicative random effects)	30	-0.119269	0.0732166	0.103315	87.4162	29	9.04733e-08	-0.00928743	0.0230326	0.689843	0.410274
APOD	FinnGEN R11 Dry AMD	Inverse variance weighted	22	-0.0443224	0.0430181	0.30286	17.0738	21	0.706622	-0.00627867	0.00820553	0.453103	0.657564
APOE	FinnGEN R11 Dry AMD	Weighted median	116	0.169995	0.0266729	1.8499e-10	197.891	115	2.4825e-06	-0.00877816	0.00677671	0.197819	8.15343e-08
APOF	FinnGEN R11 Dry AMD	Inverse variance weighted	13	-0.102861	0.0758408	0.17501	14.6681	12	0.260094	-0.00600495	0.0150108	0.696784	0.532888
APOH	FinnGEN R11 Dry AMD	Inverse variance weighted	53	0.00287827	0.0223097	0.897346	45.5668	52	0.723332	9.7987e-05	0.00552603	0.985922	0.975352
APOL1	FinnGEN R11 Dry AMD	Weighted median	11	0.00223166	0.0672386	0.973523	21.5294	10	0.0176898	0.0182854	0.0187885	0.355872	0.99245
APP	FinnGEN R11 Dry AMD	Inverse variance weighted	3	0.211994	0.147107	0.14956	0.194189	2	0.90747	-0.00892245	0.0275749	0.800777	0.490102
APPL2	FinnGEN R11 Dry AMD	Inverse variance weighted	6	0.0232114	0.0869374	0.789477	2.58146	5	0.76418	0.0439558	0.0298774	0.2152	0.939726
APRT	FinnGEN R11 Dry AMD	Inverse variance weighted	4	0.0281967	0.169899	0.868187	3.19353	3	0.362738	0.0285764	0.0333964	0.48233	0.96559
AREG	FinnGEN R11 Dry AMD	Inverse variance weighted	17	0.0381673	0.0623507	0.540445	7.85733	16	0.953001	-0.00880949	0.0155454	0.579303	0.819576
ARFIP1	FinnGEN R11 Dry AMD	Inverse variance weighted	7	0.0666486	0.104395	0.523196	8.2078	6	0.223271	0.00439204	0.0272166	0.878117	0.809828
ARG1	FinnGEN R11 Dry AMD	Inverse variance weighted	15	-0.0745357	0.0543332	0.170118	9.29042	14	0.812009	-0.00182331	0.0135793	0.895245	0.52291
ARG2	FinnGEN R11 Dry AMD	Wald ratio	1	-0.00131931	0.284746	0.996303							0.999588
ARHGAP25	FinnGEN R11 Dry AMD	Inverse variance weighted	5	-0.0362235	0.125475	0.772818	1.72454	4	0.786256	-0.0137333	0.0509598	0.805024	0.935234
ARHGAP45	FinnGEN R11 Dry AMD	Inverse variance weighted	3	0.350368	0.229215	0.126374	2.84299	2	0.241352	-0.132489	0.383525	0.788249	0.449067
ARHGEF10	FinnGEN R11 Dry AMD	Inverse variance weighted	57	-0.0520945	0.0260614	0.0456175	51.5388	56	0.644239	0.0119585	0.00862909	0.171391	0.2816
ARHGEF5	FinnGEN R11 Dry AMD	Inverse variance weighted	82	0.0149939	0.020951	0.474197	89.9084	81	0.233389	-0.000929582	0.006859	0.892535	0.774083
ARL2BP	FinnGEN R11 Dry AMD	Inverse variance weighted	10	-0.160251	0.107133	0.1347	9.5059	9	0.391943	0.0446696	0.023436	0.0930997	0.462917
ARSB	FinnGEN R11 Dry AMD	Inverse variance weighted	43	-0.0251413	0.0346152	0.467649	41.3319	42	0.500146	0.0071321	0.0100348	0.481271	0.76909
ART3	FinnGEN R11 Dry AMD	Inverse variance weighted	49	0.126511	0.041819	0.00248472	41.1317	48	0.748117	-0.00561505	0.00920993	0.545014	0.0519222
ART5	FinnGEN R11 Dry AMD	Inverse variance weighted	12	-0.0819511	0.0651555	0.208472	5.3995	11	0.910288	0.00291467	0.0125311	0.820767	0.568942
ASAH1	FinnGEN R11 Dry AMD	Inverse variance weighted	51	-0.0165154	0.023847	0.488587	56.5136	50	0.244756	0.0122499	0.00763099	0.114857	0.780941
ASAH2	FinnGEN R11 Dry AMD	Inverse variance weighted	84	0.0274393	0.0167416	0.101215	87.1607	83	0.355971	0.0052745	0.0069928	0.452845	0.410212
ASGR1	FinnGEN R11 Dry AMD	Inverse variance weighted	6	-0.0662216	0.0802098	0.409028	0.772568	5	0.97875	0.0108277	0.0197006	0.611828	0.720396
ASGR2	FinnGEN R11 Dry AMD	Inverse variance weighted	33	-0.0499978	0.0335415	0.13606	37.6678	32	0.225787	-0.00137517	0.010585	0.897472	0.465244
ASPN	FinnGEN R11 Dry AMD	Inverse variance weighted	35	-0.0157859	0.0400228	0.693269	30.4954	34	0.640157	0.00298974	0.010203	0.771338	0.905991
ASPSCR1	FinnGEN R11 Dry AMD	Inverse variance weighted	16	0.02416	0.05239	0.644686	11.0898	15	0.7462	-0.00495526	0.0126285	0.700682	0.881072
ASRGL1	FinnGEN R11 Dry AMD	Inverse variance weighted	43	0.0273546	0.0319661	0.392143	36.6002	42	0.706392	0.0112813	0.00856282	0.194996	0.713519
ATP5IF1	FinnGEN R11 Dry AMD	Inverse variance weighted	4	-0.051457	0.127137	0.685671	2.2011	3	0.531731	-0.0416983	0.0373325	0.3802	0.900773
ATRAID	FinnGEN R11 Dry AMD	Inverse variance weighted	39	-0.0700932	0.0337673	0.0379154	25.0715	38	0.946984	0.00484714	0.00995384	0.629158	0.256111
ATXN10	FinnGEN R11 Dry AMD	Wald ratio	1	-0.0927783	0.184186	0.614458							0.864691
ATXN2L	FinnGEN R11 Dry AMD	Wald ratio	1	-0.200788	0.352502	0.568943							0.842189
ATXN3	FinnGEN R11 Dry AMD	Inverse variance weighted	43	-0.0600388	0.0331034	0.0697275	40.8947	42	0.519417	0.000910725	0.00767438	0.906116	0.343967
AXL	FinnGEN R11 Dry AMD	Inverse variance weighted	21	0.0121446	0.0496841	0.806892	16.3282	20	0.696066	0.00228464	0.0111473	0.839791	0.947907
AZU1	FinnGEN R11 Dry AMD	Inverse variance weighted	16	0.0875185	0.0572889	0.126595	10.7868	15	0.767559	-0.000512935	0.0115305	0.965146	0.449067
B3GNT7	FinnGEN R11 Dry AMD	Inverse variance weighted	96	-0.0228478	0.0174609	0.1907	104.411	95	0.239029	-0.00338963	0.00681212	0.619937	0.544055
B4GALT1	FinnGEN R11 Dry AMD	Inverse variance weighted	22	0.163112	0.0483401	0.000740115	13.6925	21	0.882443	-0.00509086	0.0104462	0.631315	0.0213905
B4GAT1	FinnGEN R11 Dry AMD	Inverse variance weighted	35	-0.0083269	0.0374608	0.824094	31.1718	34	0.606974	-0.000982509	0.00963909	0.919429	0.952822
BACH1	FinnGEN R11 Dry AMD	Wald ratio	1	0.294596	0.418887	0.48188							0.775848
BAIAP2	FinnGEN R11 Dry AMD	Wald ratio	1	0.0930815	0.21083	0.65885							0.890772
BANK1	FinnGEN R11 Dry AMD	Inverse variance weighted	7	0.0170935	0.104414	0.869961	2.76539	6	0.837665	0.00497084	0.0159108	0.767332	0.96559
BAP18	FinnGEN R11 Dry AMD	Wald ratio	1	0.00113864	0.219361	0.995858							0.999588
BCAM	FinnGEN R11 Dry AMD	Inverse variance weighted (multiplicative random effects)	31	0.0367317	0.0591066	0.534305	49.3098	30	0.0146128	0.00699573	0.0107054	0.518598	0.819275
BCAN	FinnGEN R11 Dry AMD	Inverse variance weighted	20	-0.0859301	0.0486516	0.0773565	14.0283	19	0.782039	-0.00132388	0.0104474	0.900568	0.360792
BCAT1	FinnGEN R11 Dry AMD	Inverse variance weighted	57	-0.0432764	0.0326475	0.184983	73.3452	56	0.059789	-0.00166023	0.00909106	0.855766	0.539898
BCHE	FinnGEN R11 Dry AMD	Inverse variance weighted	86	0.00102112	0.0183232	0.955558	83.801	85	0.516423	-0.00498429	0.00768482	0.518373	0.990742
BCL2L15	FinnGEN R11 Dry AMD	Inverse variance weighted	18	-0.0727002	0.0684692	0.288329	24.3911	17	0.109191	0.0178697	0.016329	0.290003	0.641014
BDNF	FinnGEN R11 Dry AMD	Wald ratio	1	0.216478	0.230509	0.347666							0.682868
BGLAP	FinnGEN R11 Dry AMD	Inverse variance weighted	6	0.0327432	0.155236	0.832945	6.50651	5	0.260002	0.0498606	0.0325553	0.200387	0.956043
BID	FinnGEN R11 Dry AMD	Wald ratio	1	-0.0796928	0.181739	0.661023							0.891204
BIRC2	FinnGEN R11 Dry AMD	Wald ratio	1	-0.00782036	0.244952	0.974531							0.99245
BLMH	FinnGEN R11 Dry AMD	Inverse variance weighted	95	-0.0304339	0.0205606	0.138819	102.507	94	0.257542	-0.00854549	0.0112244	0.448387	0.47065
BLNK	FinnGEN R11 Dry AMD	Wald ratio	1	0.168317	0.263543	0.523038							0.809828
BLVRB	FinnGEN R11 Dry AMD	Inverse variance weighted	10	-0.178117	0.0685099	0.00932603	7.29913	9	0.606006	-0.0108685	0.0128877	0.423545	0.113729
BMP10	FinnGEN R11 Dry AMD	Inverse variance weighted	24	0.0235917	0.046405	0.611182	26.6755	23	0.270027	0.000203566	0.0110452	0.985462	0.864085
BMP6	FinnGEN R11 Dry AMD	Inverse variance weighted	12	-0.196283	0.083183	0.0182918	7.85891	11	0.725884	-0.00567813	0.018909	0.770108	0.167961
BMPER	FinnGEN R11 Dry AMD	Inverse variance weighted	32	0.0352714	0.041743	0.39813	34.8133	31	0.29126	-0.00960282	0.0118483	0.424045	0.718709
BNIP3L	FinnGEN R11 Dry AMD	Wald ratio	1	0.0284893	0.343211	0.933845							0.98232
BOC	FinnGEN R11 Dry AMD	Inverse variance weighted	26	0.112327	0.0539781	0.0374367	30.0038	25	0.224148	-0.00915723	0.0101346	0.375207	0.254829
BOLA1	FinnGEN R11 Dry AMD	Wald ratio	1	-0.135196	0.193004	0.483625							0.777238
BPIFA2	FinnGEN R11 Dry AMD	Inverse variance weighted	12	-0.0277281	0.0680827	0.683809	8.05732	11	0.70816	0.0184783	0.0186955	0.346276	0.900773
BPIFB1	FinnGEN R11 Dry AMD	Inverse variance weighted	82	0.00729831	0.0216833	0.736428	76.6609	81	0.615832	0.0113322	0.00717608	0.118246	0.920796
BPIFB2	FinnGEN R11 Dry AMD	Inverse variance weighted	54	-0.0310943	0.0274316	0.256994	45.4233	53	0.760718	0.00508996	0.00985491	0.607702	0.608163
BRSK2	FinnGEN R11 Dry AMD	Inverse variance weighted	85	0.0316104	0.0200797	0.11543	101.085	84	0.0987504	-0.00240783	0.00610382	0.694239	0.432937
BSG	FinnGEN R11 Dry AMD	Inverse variance weighted	8	0.120929	0.0837387	0.148703	1.45642	7	0.98378	0.0123435	0.0175068	0.507201	0.490025
BST1	FinnGEN R11 Dry AMD	Inverse variance weighted	159	-0.0278812	0.0129047	0.0307302	181.457	158	0.0974067	-0.000933013	0.00511243	0.855427	0.231051
BST2	FinnGEN R11 Dry AMD	Inverse variance weighted	10	-0.101722	0.0699675	0.145987	11.391	9	0.249859	0.0213887	0.0166004	0.233602	0.486533
BTC	FinnGEN R11 Dry AMD	Inverse variance weighted	59	0.0281192	0.0210156	0.180891	42.5373	58	0.93628	0.00765698	0.00736529	0.302914	0.537536
BTD	FinnGEN R11 Dry AMD	Inverse variance weighted	81	-0.00610247	0.0200206	0.760511	63.4385	80	0.912882	0.00136776	0.00525117	0.795182	0.927876
BTN2A1	FinnGEN R11 Dry AMD	Weighted median	40	-0.00538256	0.047473	0.909728	63.5531	39	0.00777447	-5.2058e-05	0.0110678	0.996272	0.978114
BTN3A2	FinnGEN R11 Dry AMD	Inverse variance weighted (multiplicative random effects)	82	0.00418626	0.0187595	0.823416	115.766	81	0.0068088	0.00338139	0.0080482	0.675508	0.952822
C19orf12	FinnGEN R11 Dry AMD	Wald ratio	1	-0.0409428	0.433217	0.924705							0.981759
C1QA	FinnGEN R11 Dry AMD	Inverse variance weighted	51	-0.00346595	0.0252212	0.890697	45.4524	50	0.656188	0.0120129	0.00820277	0.149445	0.971921
C1QL2	FinnGEN R11 Dry AMD	Inverse variance weighted	43	0.040288	0.0358935	0.261679	50.1358	42	0.181992	-0.0155263	0.00862927	0.0793416	0.611887
C1QTNF1	FinnGEN R11 Dry AMD	Inverse variance weighted	16	0.0423873	0.0364762	0.245214	21.6829	15	0.116392	-0.00189412	0.0105839	0.860531	0.594392
C1QTNF5	FinnGEN R11 Dry AMD	Inverse variance weighted	3	-0.0409342	0.117084	0.726628	0.292741	2	0.863838	-0.00174207	0.0303398	0.963486	0.918136
C1QTNF6	FinnGEN R11 Dry AMD	Wald ratio	1	-0.548113	0.302179	0.0696982							0.343967
C1QTNF9	FinnGEN R11 Dry AMD	Inverse variance weighted	151	-0.0515032	0.0140029	0.000235029	161.832	150	0.240648	-0.00635542	0.0045748	0.166837	0.0109572
C1R	FinnGEN R11 Dry AMD	Inverse variance weighted	28	0.0505172	0.0402803	0.20979	31.3457	27	0.257183	-0.000865991	0.0119824	0.942939	0.569805
C1RL	FinnGEN R11 Dry AMD	Inverse variance weighted	58	0.00806679	0.0251288	0.748197	48.5171	57	0.780661	0.00616466	0.00675054	0.365047	0.923731
C1S	FinnGEN R11 Dry AMD	Inverse variance weighted	42	0.0544755	0.0300767	0.0701073	53.1876	41	0.0961516	0.00623843	0.0100339	0.537645	0.343967
C2CD2L	FinnGEN R11 Dry AMD	Wald ratio	1	0.10614	0.320909	0.740834							0.921729
C2orf69	FinnGEN R11 Dry AMD	Wald ratio	1	0.204808	0.255888	0.423488							0.729824
C3	FinnGEN R11 Dry AMD	Wald ratio	1	0.711877	0.136595	1.87236e-07							4.23317e-05
C4BPB	FinnGEN R11 Dry AMD	Inverse variance weighted	23	0.12171	0.0482576	0.011666	19.894	22	0.589669	0.0131005	0.010925	0.243834	0.129354
C5	FinnGEN R11 Dry AMD	Inverse variance weighted	7	0.279634	0.118213	0.0180052	11.609	6	0.0712816	0.0542702	0.0354755	0.186619	0.167961
C7	FinnGEN R11 Dry AMD	Inverse variance weighted	128	0.0198521	0.0127592	0.119729	91.7647	127	0.992103	0.00102897	0.00483247	0.831727	0.437025
C7orf50	FinnGEN R11 Dry AMD	Inverse variance weighted	39	-0.102073	0.0293362	0.000502491	48.6344	38	0.115735	-0.0160522	0.00939541	0.095919	0.0173704
C8B	FinnGEN R11 Dry AMD	Inverse variance weighted	78	-0.0122488	0.0227911	0.590965	81.7809	77	0.33322	0.000941698	0.00688182	0.89152	0.854033
C9	FinnGEN R11 Dry AMD	Inverse variance weighted	13	-0.126662	0.0956912	0.185617	15.3092	12	0.224959	0.0136797	0.0277527	0.631764	0.540005
CA1	FinnGEN R11 Dry AMD	Inverse variance weighted	5	-0.0920024	0.139159	0.508528	1.84364	4	0.764488	-0.0390619	0.0472879	0.469343	0.799051
CA11	FinnGEN R11 Dry AMD	Wald ratio	1	-0.294017	0.240335	0.221193							0.57636
CA12	FinnGEN R11 Dry AMD	Inverse variance weighted	46	-0.0543174	0.032537	0.0950373	50.6773	45	0.259588	0.00573687	0.011378	0.616632	0.394237
CA13	FinnGEN R11 Dry AMD	Inverse variance weighted	26	0.0244508	0.0417124	0.557757	13.4489	25	0.97051	0.00653704	0.00999638	0.519367	0.835451
CA14	FinnGEN R11 Dry AMD	Inverse variance weighted	31	0.244321	0.0554201	1.04076e-05	33.2651	30	0.311155	-0.0123536	0.011548	0.293549	0.0010525
CA2	FinnGEN R11 Dry AMD	Inverse variance weighted	5	0.0560269	0.151913	0.712269	5.82475	4	0.212624	-0.0960622	0.0465745	0.131175	0.915014
CA3	FinnGEN R11 Dry AMD	Inverse variance weighted	20	-0.0258513	0.0630686	0.681885	7.71033	19	0.989356	0.00293782	0.0127195	0.819944	0.90036
CA4	FinnGEN R11 Dry AMD	Inverse variance weighted	29	-0.00583048	0.0357045	0.870284	36.7561	28	0.124338	0.0172342	0.0103939	0.108871	0.96559
CA6	FinnGEN R11 Dry AMD	Inverse variance weighted	101	-0.0179055	0.0198139	0.366163	113.949	100	0.16096	0.0124231	0.00638001	0.0543454	0.695615
CA9	FinnGEN R11 Dry AMD	Inverse variance weighted	10	-0.0495521	0.0806703	0.539047	4.33796	9	0.887796	-0.00505089	0.0128317	0.70414	0.819275
CACNB3	FinnGEN R11 Dry AMD	Inverse variance weighted	7	-0.100883	0.115723	0.383339	1.3831	6	0.966879	-0.0233863	0.0234729	0.364842	0.707695
CACYBP	FinnGEN R11 Dry AMD	Inverse variance weighted	4	-0.237184	0.148888	0.111151	0.465852	3	0.926327	-0.0206116	0.164942	0.911981	0.425076
CALB1	FinnGEN R11 Dry AMD	Inverse variance weighted	4	-0.191367	0.145456	0.188297	2.54068	3	0.467983	-0.0130437	0.0268605	0.675236	0.542432
CALCA	FinnGEN R11 Dry AMD	Inverse variance weighted	8	0.201676	0.115187	0.0799699	9.59453	7	0.212739	-0.00406306	0.0340804	0.908993	0.363368
CALCB	FinnGEN R11 Dry AMD	Inverse variance weighted	15	0.0485714	0.0795153	0.541303	13.0193	14	0.525005	0.0255714	0.0137006	0.0846944	0.81986
CALCOCO1	FinnGEN R11 Dry AMD	Wald ratio	1	-0.0120613	0.135588	0.929117							0.981759
CAMKK1	FinnGEN R11 Dry AMD	Inverse variance weighted	11	-0.0180696	0.0470339	0.700843	7.18532	10	0.707842	0.00378598	0.0168289	0.827028	0.910381
CANT1	FinnGEN R11 Dry AMD	Inverse variance weighted	8	-0.0234387	0.0803194	0.770425	0.770957	7	0.997729	0.0125174	0.0217541	0.585933	0.933511
CAPG	FinnGEN R11 Dry AMD	Inverse variance weighted	146	-0.0115858	0.0138478	0.402787	133.008	145	0.753373	-0.000463332	0.00519214	0.929018	0.719312
CAPN3	FinnGEN R11 Dry AMD	Wald ratio	1	-0.477116	0.773991	0.537606							0.819275
CAPS	FinnGEN R11 Dry AMD	Inverse variance weighted	12	-0.240208	0.0862384	0.00534622	9.58064	11	0.568456	-0.0293311	0.0231968	0.234744	0.0834105
CARHSP1	FinnGEN R11 Dry AMD	Inverse variance weighted	4	-0.122864	0.140996	0.383536	0.374876	3	0.945382	0.0335883	0.0591901	0.627603	0.707695
CASP1	FinnGEN R11 Dry AMD	Wald ratio	1	-0.206736	0.316017	0.512988							0.801596
CASP10	FinnGEN R11 Dry AMD	Inverse variance weighted (multiplicative random effects)	11	-0.271106	0.093605	0.00377624	21.417	10	0.0183662	-0.00771082	0.0272588	0.783672	0.067454
CASP3	FinnGEN R11 Dry AMD	Inverse variance weighted	9	-0.0683802	0.0832974	0.411694	6.40939	8	0.601474	0.02117	0.0174316	0.263948	0.721648
CASP7	FinnGEN R11 Dry AMD	Inverse variance weighted	8	0.0942899	0.0722198	0.19169	13.1192	7	0.0692575	0.0137375	0.0141407	0.368826	0.545655
CASP8	FinnGEN R11 Dry AMD	Inverse variance weighted	22	-0.123923	0.0586126	0.0344917	32.5633	21	0.0512889	0.00160335	0.0124431	0.89876	0.24701
CAT	FinnGEN R11 Dry AMD	Inverse variance weighted	18	0.00823713	0.0552021	0.881382	13.2161	17	0.721606	0.0136803	0.0233393	0.565952	0.9708
CBLIF	FinnGEN R11 Dry AMD	Inverse variance weighted	3	-0.237639	0.151435	0.116589	0.555244	2	0.757583	-0.0752327	0.10106	0.592606	0.432937
CBLN4	FinnGEN R11 Dry AMD	Inverse variance weighted	48	0.0294283	0.0358176	0.411296	41.7233	47	0.690255	-0.00348254	0.009683	0.720751	0.721648
CC2D1A	FinnGEN R11 Dry AMD	Inverse variance weighted	4	0.00896866	0.182954	0.960902	3.46207	3	0.325715	-0.0339798	0.0293563	0.366627	0.990742
CCDC134	FinnGEN R11 Dry AMD	Wald ratio	1	-0.483406	0.302987	0.110607							0.424375
CCDC50	FinnGEN R11 Dry AMD	Inverse variance weighted	10	0.00260054	0.0769709	0.973048	10.9192	9	0.281289	-0.00409162	0.0165203	0.810627	0.99245
CCDC80	FinnGEN R11 Dry AMD	Inverse variance weighted (multiplicative random effects)	5	0.204605	0.273419	0.454267	12.2577	4	0.0155342	-0.0132847	0.0872766	0.888679	0.757752
CCER2	FinnGEN R11 Dry AMD	Inverse variance weighted	3	-0.0967411	0.0568306	0.0887046	0.987229	2	0.610416	-0.0425869	0.0746894	0.670098	0.376921
CCL11	FinnGEN R11 Dry AMD	Inverse variance weighted	4	0.1136	0.14813	0.443142	4.53139	3	0.209507	0.139319	0.132719	0.403978	0.749769
CCL13	FinnGEN R11 Dry AMD	Inverse variance weighted	26	0.136395	0.0454074	0.00266623	29.0024	25	0.263818	-0.0015034	0.0100632	0.88249	0.0528154
CCL14	FinnGEN R11 Dry AMD	Inverse variance weighted	32	-0.0542722	0.0262968	0.0390334	26.7471	31	0.684813	0.0105308	0.00929612	0.266262	0.260666
CCL15	FinnGEN R11 Dry AMD	Inverse variance weighted	73	0.00297041	0.0179731	0.868731	65.5659	72	0.690411	0.00357699	0.00557417	0.523129	0.96559
CCL16	FinnGEN R11 Dry AMD	Inverse variance weighted	72	-0.024103	0.0193526	0.212962	62.2801	71	0.760369	0.00589696	0.00715749	0.412802	0.569888
CCL17	FinnGEN R11 Dry AMD	Inverse variance weighted	19	-0.0720058	0.0580935	0.215167	21.5042	18	0.254741	-0.0122001	0.0162101	0.461972	0.572157
CCL18	FinnGEN R11 Dry AMD	Inverse variance weighted	50	0.0295308	0.0242257	0.222849	37.9581	49	0.873589	0.00160251	0.00754522	0.832705	0.57636
CCL20	FinnGEN R11 Dry AMD	Inverse variance weighted	3	-0.295116	0.172669	0.0874247	0.975969	2	0.613863	0.0765345	0.0893939	0.549239	0.376921
CCL21	FinnGEN R11 Dry AMD	Inverse variance weighted	7	0.0867388	0.139611	0.53441	12.0462	6	0.060947	0.0619748	0.0527219	0.292715	0.819275
CCL22	FinnGEN R11 Dry AMD	Inverse variance weighted	14	0.0405179	0.0801108	0.613016	18.138	13	0.15235	0.0100703	0.0258592	0.70378	0.864439
CCL23	FinnGEN R11 Dry AMD	Inverse variance weighted	50	0.0276436	0.0222655	0.214405	43.3961	49	0.698869	0.0146442	0.00800265	0.0734757	0.570991
CCL24	FinnGEN R11 Dry AMD	Inverse variance weighted	163	-0.0172459	0.0111789	0.122899	117.69	162	0.996455	0.00558905	0.00561672	0.321194	0.443847
CCL25	FinnGEN R11 Dry AMD	Inverse variance weighted	113	0.00384769	0.0158078	0.807692	88.7954	112	0.94816	0.00288656	0.00538528	0.593024	0.947907
CCL26	FinnGEN R11 Dry AMD	Inverse variance weighted	17	0.0384375	0.0514186	0.454737	19.8025	16	0.22925	-0.0148932	0.0109751	0.194849	0.757752
CCL27	FinnGEN R11 Dry AMD	Inverse variance weighted	18	-0.0268225	0.0565195	0.635093	20.8813	17	0.231644	0.014629	0.0164363	0.386632	0.879325
CCL3	FinnGEN R11 Dry AMD	Inverse variance weighted	40	-0.0210991	0.0324524	0.515592	29.4626	39	0.86561	0.00437003	0.0114856	0.705709	0.803703
CCL4	FinnGEN R11 Dry AMD	Inverse variance weighted	52	0.00690813	0.0289551	0.811431	65.8569	51	0.0788209	0.00250801	0.00914824	0.785097	0.948677
CCL5	FinnGEN R11 Dry AMD	Inverse variance weighted	6	-0.00690214	0.0813226	0.932362	1.54256	5	0.908107	-0.0147563	0.0175197	0.447051	0.981759
CCL7	FinnGEN R11 Dry AMD	Inverse variance weighted	5	0.119312	0.118905	0.315658	1.90155	4	0.753861	-0.027688	0.0434083	0.568922	0.663186
CCL8	FinnGEN R11 Dry AMD	Inverse variance weighted	100	-0.0164194	0.0172083	0.340005	117.491	99	0.0990694	0.00888571	0.00611473	0.149372	0.682868
CCN1	FinnGEN R11 Dry AMD	Inverse variance weighted	11	-0.0873299	0.0925185	0.345212	6.39081	10	0.78143	0.0017368	0.0220476	0.938935	0.682868
CCN2	FinnGEN R11 Dry AMD	Inverse variance weighted	34	-0.00999268	0.0353346	0.777329	27.9672	33	0.715954	-0.0113306	0.00905695	0.219988	0.936707
CCN3	FinnGEN R11 Dry AMD	Inverse variance weighted	51	-0.0409553	0.0330961	0.215914	37.3945	50	0.906115	0.0153717	0.0105291	0.150691	0.573277
CCN4	FinnGEN R11 Dry AMD	Inverse variance weighted	93	0.00436898	0.0198377	0.825687	72.5501	92	0.933122	0.00105042	0.00690677	0.879456	0.952822
CCN5	FinnGEN R11 Dry AMD	Inverse variance weighted	31	-0.0309554	0.0411933	0.452372	21.3182	30	0.877675	-0.0184229	0.0177613	0.30819	0.75702
CCS	FinnGEN R11 Dry AMD	Inverse variance weighted	77	-0.0316549	0.0206195	0.124738	56.6916	76	0.952279	-0.0079683	0.00882023	0.3692	0.44607
CD101	FinnGEN R11 Dry AMD	Inverse variance weighted	141	0.0124533	0.0127851	0.330033	143.219	140	0.408783	0.00109983	0.00432833	0.799794	0.674217
CD109	FinnGEN R11 Dry AMD	MR Egger	194	-0.0705681	0.0210093	0.000943778	182.553	193	0.694107	0.0161007	0.00535684	0.00300419	0.0264108
CD163	FinnGEN R11 Dry AMD	Inverse variance weighted	10	-0.112691	0.0843825	0.181719	7.48939	9	0.586304	0.00274072	0.0191772	0.889891	0.537536
CD164	FinnGEN R11 Dry AMD	Inverse variance weighted	13	0.170379	0.0687021	0.0131392	6.12715	12	0.909537	-0.0180456	0.0207089	0.402158	0.138668
CD164L2	FinnGEN R11 Dry AMD	Inverse variance weighted	40	-0.0226453	0.0246193	0.357668	26.8357	39	0.930067	-0.00394675	0.00734113	0.593973	0.687232
CD177	FinnGEN R11 Dry AMD	Inverse variance weighted	165	0.0105852	0.0104227	0.309825	161.35	164	0.543888	0.00733974	0.00499079	0.143311	0.66295
CD1C	FinnGEN R11 Dry AMD	Inverse variance weighted	14	0.0615751	0.0814658	0.449745	5.25287	13	0.969196	-0.000343938	0.0129913	0.979314	0.753837
CD2	FinnGEN R11 Dry AMD	Wald ratio	1	-0.951195	0.450178	0.0346066							0.24701
CD200	FinnGEN R11 Dry AMD	Inverse variance weighted	33	-0.102353	0.0441019	0.0202961	24.7869	32	0.814565	0.000788469	0.0102795	0.939353	0.178452
CD200R1	FinnGEN R11 Dry AMD	Inverse variance weighted	103	0.0135175	0.0161274	0.401936	100.4	102	0.526252	0.00371982	0.00553017	0.502711	0.719312
CD207	FinnGEN R11 Dry AMD	Inverse variance weighted	70	-0.00154916	0.023957	0.948441	55.9427	69	0.871354	-0.00606925	0.00668123	0.366874	0.989177
CD209	FinnGEN R11 Dry AMD	Inverse variance weighted	41	0.00503	0.0327744	0.878025	46.4818	40	0.222869	-0.0064949	0.00834588	0.441137	0.970716
CD22	FinnGEN R11 Dry AMD	Inverse variance weighted	26	0.0915303	0.0463235	0.048167	28.5702	25	0.282279	-0.00271327	0.00959861	0.779851	0.287859
CD226	FinnGEN R11 Dry AMD	Inverse variance weighted	32	-0.00306336	0.0498187	0.950969	31.3539	31	0.448484	0.0160881	0.0132082	0.232704	0.990742
CD244	FinnGEN R11 Dry AMD	Inverse variance weighted	37	-0.0389812	0.0269109	0.14747	26.7916	36	0.867389	0.00135475	0.0087453	0.87778	0.487785
CD248	FinnGEN R11 Dry AMD	Inverse variance weighted	7	-0.0102236	0.211901	0.961519	1.23346	6	0.9752	0.0259678	0.0666178	0.712734	0.990742
CD27	FinnGEN R11 Dry AMD	Inverse variance weighted	28	0.0440016	0.0377538	0.243822	22.522	27	0.710407	0.00668628	0.0111114	0.552553	0.594392
CD274	FinnGEN R11 Dry AMD	Inverse variance weighted	62	-0.00586279	0.0273406	0.830208	55.7151	61	0.667198	-0.00602939	0.0067125	0.372652	0.954224
CD276	FinnGEN R11 Dry AMD	MR Presso		0.00459296	0.0189375	0.808913	114.16	91	0.0507127	0.0159008	0.00549462	0.0047729	0.947907
CD28	FinnGEN R11 Dry AMD	Inverse variance weighted	19	-0.101089	0.0584404	0.0836711	17.3877	18	0.496618	0.00443369	0.0110885	0.694248	0.369705
CD2AP	FinnGEN R11 Dry AMD	Inverse variance weighted	32	0.119785	0.0417087	0.00407967	37.8339	31	0.1855	-0.00033654	0.0113481	0.976538	0.0712125
CD300A	FinnGEN R11 Dry AMD	Inverse variance weighted	22	0.143299	0.0474828	0.00254524	28.5563	21	0.125067	-0.0175428	0.0143013	0.234199	0.0521773
CD300C	FinnGEN R11 Dry AMD	Inverse variance weighted	46	-0.0673819	0.0240562	0.00509423	40.0857	45	0.679809	0.00282001	0.00782758	0.720372	0.080911
CD300E	FinnGEN R11 Dry AMD	Inverse variance weighted	61	0.0174749	0.0247233	0.479679	70.6107	60	0.164326	0.00352168	0.00905239	0.698652	0.775848
CD300LF	FinnGEN R11 Dry AMD	Inverse variance weighted	132	-0.00509908	0.0143059	0.721517	148.73	131	0.137798	0.00350598	0.00502396	0.486517	0.917246
CD300LG	FinnGEN R11 Dry AMD	Inverse variance weighted	23	0.158927	0.0318683	6.13259e-07	18.3078	22	0.687592	0.00601061	0.00852994	0.488771	0.000120131
CD302	FinnGEN R11 Dry AMD	Inverse variance weighted	33	-0.0579138	0.039022	0.137774	24.3719	32	0.830645	-0.0190458	0.0116227	0.111393	0.468909
CD33	FinnGEN R11 Dry AMD	Inverse variance weighted	164	0.0302874	0.012211	0.0131254	176.566	163	0.221202	-0.0028503	0.00489617	0.561275	0.138668
CD34	FinnGEN R11 Dry AMD	Inverse variance weighted (multiplicative random effects)	2	0.0432851	0.551432	0.937434	6.25518	1	0.0123831				0.984333
CD38	FinnGEN R11 Dry AMD	Inverse variance weighted	70	0.0683872	0.0258512	0.00815894	56.983	69	0.848861	0.00942526	0.00761588	0.220128	0.10655
CD4	FinnGEN R11 Dry AMD	Inverse variance weighted	24	-0.11978	0.0343329	0.000485205	18.0387	23	0.755386	0.00249449	0.00897367	0.783625	0.0173704
CD40	FinnGEN R11 Dry AMD	Inverse variance weighted	31	0.0653016	0.0293196	0.0259318	27.8674	30	0.577464	-0.0118948	0.0110753	0.291678	0.209715
CD46	FinnGEN R11 Dry AMD	Inverse variance weighted	5	-0.0572921	0.119813	0.632522	3.55888	4	0.468983	0.0307484	0.029568	0.374821	0.87806
CD48	FinnGEN R11 Dry AMD	MR Egger	49	0.0929201	0.0490524	0.0643476	50.8894	48	0.360564	-0.0187623	0.00847914	0.0318081	0.336632
CD5	FinnGEN R11 Dry AMD	Inverse variance weighted	16	-0.00310109	0.0738131	0.966489	15.3566	15	0.426047	-0.00988691	0.0191563	0.613827	0.99245
CD55	FinnGEN R11 Dry AMD	Inverse variance weighted	55	0.00457072	0.0230344	0.842708	54.9731	54	0.437547	0.0054765	0.00722783	0.451989	0.958668
CD58	FinnGEN R11 Dry AMD	Inverse variance weighted	10	-0.0504247	0.0635185	0.427278	6.90588	9	0.646918	-0.00940933	0.0169561	0.594118	0.731705
CD59	FinnGEN R11 Dry AMD	Inverse variance weighted	15	-0.105047	0.0604082	0.0820426	21.9157	14	0.0803632	-0.052456	0.031684	0.121729	0.367166
CD5L	FinnGEN R11 Dry AMD	Inverse variance weighted	23	0.133089	0.0530851	0.0121733	25.7276	22	0.26356	-0.0105804	0.016323	0.523888	0.132479
CD6	FinnGEN R11 Dry AMD	Inverse variance weighted	137	0.0387474	0.0155366	0.0126335	118.023	136	0.864597	0.00843382	0.00616233	0.173394	0.13581
CD63	FinnGEN R11 Dry AMD	Wald ratio	1	-0.290323	0.405107	0.473585							0.7738
CD69	FinnGEN R11 Dry AMD	Wald ratio	1	0.291614	0.316761	0.357253							0.687232
CD7	FinnGEN R11 Dry AMD	Inverse variance weighted	32	-0.0220359	0.0357127	0.537212	27.6701	31	0.638143	-0.00656497	0.00678798	0.341203	0.819275
CD70	FinnGEN R11 Dry AMD	Weighted median	109	0.0030229	0.0276738	0.913018	224.49	108	3.5634e-10	-0.0366291	0.00908802	0.000104474	0.978114
CD72	FinnGEN R11 Dry AMD	Inverse variance weighted	10	-0.0377676	0.0888414	0.670754	11.6396	9	0.2344	0.0237937	0.0196087	0.259575	0.891897
CD74	FinnGEN R11 Dry AMD	Wald ratio	1	0.878506	0.398065	0.0273181							0.215972
CD79B	FinnGEN R11 Dry AMD	Inverse variance weighted	10	0.123473	0.0794923	0.120358	10.2715	9	0.328954	0.0118937	0.0212752	0.591434	0.438412
CD80	FinnGEN R11 Dry AMD	Inverse variance weighted	54	-0.0689732	0.0307411	0.0248528	65.7537	53	0.11219	-0.005179	0.00883502	0.560284	0.205706
CD83	FinnGEN R11 Dry AMD	Inverse variance weighted	19	-0.108952	0.0539491	0.0434311	16.3901	18	0.565342	-0.0131078	0.0121181	0.294506	0.272487
CD84	FinnGEN R11 Dry AMD	Inverse variance weighted	3	0.111827	0.124174	0.367817	0.231133	2	0.890861	0.0170538	0.266405	0.959303	0.695615
CD86	FinnGEN R11 Dry AMD	Inverse variance weighted	17	0.00720875	0.066135	0.913202	17.1882	16	0.373519	-0.00538046	0.0133366	0.692321	0.978114
CD8A	FinnGEN R11 Dry AMD	Inverse variance weighted	24	-0.019385	0.0466599	0.677809	15.3413	23	0.881987	0.0126897	0.0130422	0.341145	0.897805
CDA	FinnGEN R11 Dry AMD	Inverse variance weighted	71	0.0108853	0.0214845	0.612395	64.2644	70	0.670712	-0.0096857	0.00780208	0.218652	0.864439
CDC27	FinnGEN R11 Dry AMD	Wald ratio	1	-0.0461877	0.235446	0.844476							0.958668
CDCP1	FinnGEN R11 Dry AMD	Inverse variance weighted	42	-0.0728485	0.0377598	0.0536987	31.9184	41	0.844499	0.00499381	0.00739544	0.503398	0.303432
CDH1	FinnGEN R11 Dry AMD	Wald ratio	1	0.164733	0.37313	0.658858							0.890772
CDH17	FinnGEN R11 Dry AMD	Inverse variance weighted	58	0.0158222	0.0282106	0.574893	56.2541	57	0.503033	-0.00569478	0.00768992	0.46206	0.844401
CDH2	FinnGEN R11 Dry AMD	Inverse variance weighted (multiplicative random effects)	7	0.18594	0.170833	0.276404	13.856	6	0.0312873	0.0316795	0.0276503	0.303769	0.626349
CDH23	FinnGEN R11 Dry AMD	Inverse variance weighted	9	0.0985592	0.0955045	0.302079	1.71601	8	0.988515	0.0105342	0.0170469	0.556168	0.657489
CDH3	FinnGEN R11 Dry AMD	Inverse variance weighted	6	-0.112895	0.192385	0.557324	7.41675	5	0.191445	0.00723623	0.0299411	0.820911	0.835451
CDH5	FinnGEN R11 Dry AMD	Inverse variance weighted	16	0.0939768	0.0511434	0.066134	12.9768	15	0.604088	0.017739	0.0150413	0.257911	0.337661
CDH6	FinnGEN R11 Dry AMD	Inverse variance weighted	142	0.0419361	0.0152685	0.00602203	129.124	141	0.754295	0.00131881	0.00581015	0.820767	0.0899733
CDHR2	FinnGEN R11 Dry AMD	Inverse variance weighted	6	0.115608	0.144036	0.422189	8.02588	5	0.154815	0.0233709	0.0387252	0.578725	0.728296
CDHR5	FinnGEN R11 Dry AMD	Inverse variance weighted	107	-0.0367015	0.016475	0.0258998	121.505	106	0.144061	-0.00875272	0.00596489	0.145263	0.209715
CDKN1A	FinnGEN R11 Dry AMD	Inverse variance weighted	10	-0.146395	0.0851044	0.0853992	7.72732	9	0.561843	-0.00714707	0.0169749	0.684812	0.375466
CDNF	FinnGEN R11 Dry AMD	Inverse variance weighted	42	0.00145661	0.0372762	0.96883	49.1199	41	0.179812	0.0136852	0.00707424	0.0601459	0.99245
CDON	FinnGEN R11 Dry AMD	Inverse variance weighted	27	0.162759	0.0495067	0.0010104	21.013	26	0.741291	-0.0148951	0.00879231	0.102669	0.0278334
CEACAM1	FinnGEN R11 Dry AMD	MR Egger	30	-0.0531769	0.0386233	0.179481	36.4464	29	0.16092	-0.028133	0.0101293	0.0096669	0.537536
CEACAM16	FinnGEN R11 Dry AMD	Weighted median	71	0.0120376	0.0389131	0.757059	151.881	70	5.43891e-08	-0.0114514	0.0106956	0.288047	0.926872
CEACAM19	FinnGEN R11 Dry AMD	Inverse variance weighted (multiplicative random effects)	19	0.198839	0.0864077	0.0213818	35.1093	18	0.00915737	-0.0200907	0.0155126	0.21259	0.183884
CEACAM20	FinnGEN R11 Dry AMD	Inverse variance weighted	6	-0.0840888	0.115893	0.468099	7.49828	5	0.186141	-0.0704073	0.0269861	0.0594814	0.769114
CEACAM8	FinnGEN R11 Dry AMD	Inverse variance weighted	9	-0.209684	0.097682	0.0318251	7.95321	8	0.438054	0.00586555	0.0248575	0.820214	0.235746
CEBPB	FinnGEN R11 Dry AMD	Wald ratio	1	0.181933	0.347223	0.600301							0.858896
CELA2A	FinnGEN R11 Dry AMD	Inverse variance weighted	8	-0.105074	0.121132	0.385705	5.90246	7	0.551183	0.0322684	0.0255897	0.254125	0.708413
CELA3A	FinnGEN R11 Dry AMD	Inverse variance weighted	27	0.0805374	0.0452169	0.0748905	27.5319	26	0.38187	0.0141453	0.0103088	0.182201	0.354867
CELSR2	FinnGEN R11 Dry AMD	Inverse variance weighted	68	-0.00664769	0.0296999	0.822891	84.5654	67	0.0723547	-0.0141751	0.00867127	0.10687	0.952822
CEMIP2	FinnGEN R11 Dry AMD	Inverse variance weighted	13	0.0965798	0.0508597	0.0575718	10.8384	12	0.542815	0.00649202	0.0119486	0.597743	0.315215
CENPF	FinnGEN R11 Dry AMD	Wald ratio	1	-0.146066	0.394197	0.71098							0.915014
CEP112	FinnGEN R11 Dry AMD	Inverse variance weighted	17	0.0576316	0.0611458	0.345922	11.0868	16	0.804098	0.00197476	0.0223839	0.930867	0.682868
CEP152	FinnGEN R11 Dry AMD	Wald ratio	1	0.336575	0.259942	0.195386							0.549331
CEP20	FinnGEN R11 Dry AMD	Inverse variance weighted	4	0.209581	0.204411	0.305225	5.05281	3	0.167971	0.010016	0.0386716	0.819854	0.659876
CEP43	FinnGEN R11 Dry AMD	Inverse variance weighted	3	0.327201	0.284722	0.250475	3.82232	2	0.147908	0.062547	0.0860933	0.600016	0.599984
CEP85	FinnGEN R11 Dry AMD	Inverse variance weighted	4	0.175118	0.126367	0.165812	1.12232	3	0.77169	-0.0362242	0.053827	0.570306	0.520154
CERT	FinnGEN R11 Dry AMD	Wald ratio	1	0.548473	0.334612	0.101186							0.410212
CES2	FinnGEN R11 Dry AMD	Weighted median	4	-0.0368855	0.199764	0.853507	8.29754	3	0.0402466	0.157393	0.0959226	0.242522	0.963161
CES3	FinnGEN R11 Dry AMD	Inverse variance weighted (multiplicative random effects)	14	0.0263135	0.0713994	0.712471	22.7303	13	0.0450292	-0.0104683	0.0237375	0.667051	0.915014
CETN3	FinnGEN R11 Dry AMD	Inverse variance weighted (multiplicative random effects)	12	0.210077	0.120976	0.0824717	22.018	11	0.0242341	0.0114989	0.0264607	0.673105	0.367166
CFH	FinnGEN R11 Dry AMD	Weighted median	24	-0.207497	0.129033	0.107816	58.0786	23	7.2068e-05	-0.0314678	0.029993	0.305489	0.417756
CFHR2	FinnGEN R11 Dry AMD	Weighted median	144	0.304564	0.0332135	4.73428e-20	365.476	143	2.00849e-21	0.0175342	0.0134143	0.193283	8.34653e-17
CFHR4	FinnGEN R11 Dry AMD	Weighted median	169	0.228203	0.0299989	2.80436e-14	411.078	168	2.14789e-22	-0.0421331	0.0102985	6.66463e-05	1.64803e-11
CFHR5	FinnGEN R11 Dry AMD	Inverse variance weighted (multiplicative random effects)	33	0.270648	0.0869457	0.00185293	103.726	32	1.68408e-09	0.041907	0.0227286	0.0747899	0.0435339
CFI	FinnGEN R11 Dry AMD	Weighted median	21	-0.255025	0.0908531	0.00500039	33.858	20	0.0271013	-0.0078631	0.0195912	0.692634	0.0801427
CGA	FinnGEN R11 Dry AMD	Wald ratio	1	0.68201	0.505567	0.177337							0.537176
CGREF1	FinnGEN R11 Dry AMD	Inverse variance weighted	112	0.0115233	0.0174983	0.51019	104.786	111	0.648079	-0.0120102	0.00621863	0.0560166	0.799751
CHAC2	FinnGEN R11 Dry AMD	Inverse variance weighted	9	-0.0182631	0.0829872	0.825815	6.49801	8	0.591628	-0.0103686	0.0220051	0.651835	0.952822
CHAD	FinnGEN R11 Dry AMD	Inverse variance weighted	10	0.0406589	0.0567063	0.473369	13.9357	9	0.12463	0.018256	0.0175472	0.328576	0.7738
CHCHD10	FinnGEN R11 Dry AMD	Inverse variance weighted	5	0.498035	0.125636	7.36684e-05	4.15175	4	0.385858	0.0163531	0.0328241	0.652572	0.00499528
CHCHD6	FinnGEN R11 Dry AMD	Inverse variance weighted	20	0.0246815	0.0454064	0.586738	13.0564	19	0.835671	-0.00274139	0.015167	0.858586	0.853481
CHGA	FinnGEN R11 Dry AMD	Inverse variance weighted	14	-0.0142618	0.0689629	0.836163	14.4906	13	0.340221	-0.0164067	0.0151163	0.299085	0.957865
CHGB	FinnGEN R11 Dry AMD	Inverse variance weighted	74	0.00724813	0.0210283	0.730331	62.4677	73	0.805546	-0.00706638	0.0100406	0.483839	0.918383
CHI3L1	FinnGEN R11 Dry AMD	Inverse variance weighted	80	-0.0271517	0.0223896	0.225248	80.1729	79	0.442018	0.00391744	0.0072726	0.591657	0.57636
CHIT1	FinnGEN R11 Dry AMD	Inverse variance weighted	130	0.0111979	0.0150387	0.456509	131.477	129	0.422811	0.00110518	0.00523735	0.833208	0.758474
CHL1	FinnGEN R11 Dry AMD	Inverse variance weighted	68	0.0121834	0.0218704	0.577477	56.916	67	0.805306	0.00438299	0.00620053	0.482134	0.845309
CHMP1A	FinnGEN R11 Dry AMD	Inverse variance weighted	6	0.142064	0.1241	0.252311	7.4872	5	0.186854	0.042939	0.0191411	0.0882988	0.603562
CHMP6	FinnGEN R11 Dry AMD	Inverse variance weighted	9	0.0230781	0.0788633	0.769802	2.88635	8	0.941286	-0.00567546	0.0162729	0.737519	0.933398
CIAPIN1	FinnGEN R11 Dry AMD	Wald ratio	1	0.415233	0.306586	0.175616							0.532894
CILP	FinnGEN R11 Dry AMD	Inverse variance weighted	20	0.0377079	0.053408	0.480167	29.5791	19	0.0574059	0.00508302	0.0213217	0.814266	0.775848
CIT	FinnGEN R11 Dry AMD	Inverse variance weighted	3	0.187979	0.265385	0.478741	1.85025	2	0.396482	0.119317	0.107837	0.467852	0.775848
CKAP4	FinnGEN R11 Dry AMD	Inverse variance weighted	23	-0.0784004	0.0555361	0.158038	31.9029	22	0.0790668	-0.00372353	0.0155123	0.812629	0.503895
CLEC10A	FinnGEN R11 Dry AMD	Inverse variance weighted	73	0.00173516	0.02307	0.940045	92.1014	72	0.0553621	0.0057568	0.00923071	0.534851	0.986488
CLEC11A	FinnGEN R11 Dry AMD	Inverse variance weighted	10	0.0175683	0.0476502	0.712357	8.82984	9	0.453128	0.0048241	0.0131042	0.722324	0.915014
CLEC12A	FinnGEN R11 Dry AMD	Inverse variance weighted	65	0.0841935	0.0232647	0.00029581	62.2481	64	0.538707	-0.00449427	0.00715123	0.531974	0.0124644
CLEC14A	FinnGEN R11 Dry AMD	Inverse variance weighted	5	0.134324	0.198276	0.498115	9.10622	4	0.0584985	-0.0433797	0.0742111	0.599909	0.789308
CLEC1A	FinnGEN R11 Dry AMD	Inverse variance weighted	41	0.0266928	0.0309208	0.387993	51.4434	40	0.106121	0.00944801	0.00853826	0.275268	0.710259
CLEC1B	FinnGEN R11 Dry AMD	Inverse variance weighted	8	-0.274311	0.0911088	0.00260555	2.94853	7	0.889722	0.0493446	0.0335472	0.191725	0.0523878
CLEC3B	FinnGEN R11 Dry AMD	Inverse variance weighted	23	0.0566725	0.0461218	0.219163	21.1302	22	0.512705	0.00591709	0.0122662	0.63452	0.57636
CLEC4A	FinnGEN R11 Dry AMD	Inverse variance weighted	27	0.066763	0.0395214	0.0911648	18.1571	26	0.869984	-0.00407471	0.0102251	0.693643	0.383588
CLEC4C	FinnGEN R11 Dry AMD	Inverse variance weighted	145	0.0240666	0.0140729	0.0872412	136.754	144	0.65354	0.0050292	0.00629	0.425295	0.376921
CLEC4D	FinnGEN R11 Dry AMD	Inverse variance weighted	63	0.0008476	0.02116	0.968048	57.1803	62	0.64961	0.0125905	0.00747591	0.0972648	0.99245
CLEC4G	FinnGEN R11 Dry AMD	Inverse variance weighted	13	-0.07426	0.055558	0.181346	10.8256	12	0.543924	-0.0151927	0.0163776	0.373495	0.537536
CLEC4M	FinnGEN R11 Dry AMD	Inverse variance weighted	52	-0.00771894	0.0259955	0.766517	49.1987	51	0.545475	-0.00834523	0.00793703	0.298116	0.931979
CLEC5A	FinnGEN R11 Dry AMD	Inverse variance weighted	31	0.00236823	0.0450727	0.958096	43.2579	30	0.0555956	-0.00935733	0.0124446	0.45816	0.990742
CLEC6A	FinnGEN R11 Dry AMD	Inverse variance weighted	55	0.0297831	0.0231445	0.198152	59.0467	54	0.29633	-0.00113901	0.00801676	0.887557	0.552756
CLEC7A	FinnGEN R11 Dry AMD	MR Egger	96	-0.00288075	0.0212365	0.892387	113.156	95	0.0986646	-0.0100733	0.00451106	0.0279207	0.971921
CLGN	FinnGEN R11 Dry AMD	Inverse variance weighted	64	0.0162047	0.0243596	0.505904	74.2122	63	0.157765	0.0114856	0.00873338	0.193306	0.797059
CLIC5	FinnGEN R11 Dry AMD	Inverse variance weighted	5	-0.0467729	0.123759	0.705479	6.79242	4	0.147273	-0.0165551	0.0389543	0.699486	0.913857
CLIP2	FinnGEN R11 Dry AMD	Inverse variance weighted	6	-0.0878653	0.091417	0.336478	3.63157	5	0.60358	-0.0218625	0.0199256	0.334168	0.680568
CLMP	FinnGEN R11 Dry AMD	Inverse variance weighted	38	0.0176065	0.0355648	0.620562	38.9918	37	0.380272	0.00138556	0.00942426	0.883936	0.868984
CLPS	FinnGEN R11 Dry AMD	Inverse variance weighted	143	-0.0329042	0.0157425	0.0366048	131.584	142	0.723768	0.00764741	0.00616097	0.216568	0.252614
CLSTN2	FinnGEN R11 Dry AMD	Inverse variance weighted	106	0.0119407	0.0193017	0.536156	106.598	105	0.438132	0.00303154	0.00584033	0.604815	0.819275
CLSTN3	FinnGEN R11 Dry AMD	Inverse variance weighted	76	-0.0237693	0.0230145	0.301699	84.762	75	0.206452	0.00698861	0.0091547	0.447657	0.657472
CLU	FinnGEN R11 Dry AMD	Inverse variance weighted	15	-0.0615019	0.0755243	0.415455	15.683	14	0.333114	-0.00979784	0.0150178	0.525503	0.721648
CLUL1	FinnGEN R11 Dry AMD	Inverse variance weighted (multiplicative random effects)	70	0.00129531	0.0237317	0.956472	91.8489	69	0.0344158	0.00652571	0.00836995	0.438297	0.990742
CMC1	FinnGEN R11 Dry AMD	Wald ratio	1	-0.366404	0.291857	0.209325							0.569805
CNDP1	FinnGEN R11 Dry AMD	Inverse variance weighted	56	0.0458738	0.023698	0.0528961	44.2407	55	0.850106	0.0014053	0.00670225	0.834709	0.300825
CNPY4	FinnGEN R11 Dry AMD	Inverse variance weighted	22	0.0579973	0.0555511	0.296469	25.9389	21	0.208787	-0.00156046	0.0148314	0.917254	0.652607
CNTN1	FinnGEN R11 Dry AMD	Inverse variance weighted	64	-0.0305145	0.0272599	0.262974	56.7839	63	0.696087	-0.0138032	0.00725732	0.0618231	0.612247
CNTN3	FinnGEN R11 Dry AMD	Inverse variance weighted	47	-0.00545885	0.0341749	0.873091	44.3345	46	0.542205	0.0119883	0.00849939	0.165271	0.968007
CNTN4	FinnGEN R11 Dry AMD	Inverse variance weighted	73	0.0398678	0.0245667	0.104624	65.9276	72	0.679039	-0.00313161	0.0056874	0.583621	0.410274
CNTN5	FinnGEN R11 Dry AMD	Inverse variance weighted	149	0.0191403	0.0143076	0.180972	136.641	148	0.738565	0.00367943	0.00394763	0.352833	0.537536
CNTNAP2	FinnGEN R11 Dry AMD	Inverse variance weighted	106	-0.0131463	0.0200001	0.51098	87.4191	105	0.892827	0.00133559	0.00662535	0.840633	0.800051
CNTNAP4	FinnGEN R11 Dry AMD	Wald ratio	1	0.530446	0.367875	0.149325							0.490102
COCH	FinnGEN R11 Dry AMD	Inverse variance weighted	43	0.0114008	0.0246455	0.643656	42.6444	42	0.443272	-0.00106169	0.0091963	0.908654	0.881072
COL15A1	FinnGEN R11 Dry AMD	Inverse variance weighted	26	-0.0318985	0.0469195	0.496596	32.1746	25	0.153021	0.0122648	0.0145726	0.408301	0.788368
COL18A1	FinnGEN R11 Dry AMD	Inverse variance weighted	19	-0.0142132	0.0569414	0.802889	10.4364	18	0.916728	0.00606633	0.0180298	0.740641	0.946125
COL1A1	FinnGEN R11 Dry AMD	Wald ratio	1	-0.946723	0.397685	0.0172852							0.16665
COL24A1	FinnGEN R11 Dry AMD	Inverse variance weighted	21	0.00519071	0.0456188	0.909409	12.9355	20	0.880136	-0.00211822	0.00867124	0.809631	0.978114
COL28A1	FinnGEN R11 Dry AMD	Inverse variance weighted	112	-0.0309478	0.0146346	0.0344561	101.876	111	0.720708	0.0014929	0.00425506	0.726371	0.24701
COL2A1	FinnGEN R11 Dry AMD	Inverse variance weighted	139	0.0340892	0.0144214	0.0180891	162.533	138	0.075374	0.0112831	0.00620954	0.0713928	0.167961
COL3A1	FinnGEN R11 Dry AMD	Inverse variance weighted	4	0.536006	0.288663	0.063331	1.06513	3	0.785498	0.0423832	0.046682	0.459758	0.333291
COL4A1	FinnGEN R11 Dry AMD	Inverse variance weighted	13	0.0133552	0.0675089	0.843179	10.2635	12	0.592858	-0.0128958	0.0123107	0.317326	0.958668
COL5A1	FinnGEN R11 Dry AMD	Inverse variance weighted	25	0.0791102	0.0452772	0.0805954	28.3202	24	0.246765	-0.0087411	0.0103049	0.405042	0.364333
COL6A3	FinnGEN R11 Dry AMD	Inverse variance weighted	3	-0.201827	0.172188	0.241143	2.49789	2	0.286808	-0.0482914	0.0386963	0.430061	0.590465
COL9A1	FinnGEN R11 Dry AMD	Inverse variance weighted	25	0.00513265	0.0419822	0.902695	8.29896	24	0.998757	-0.00515296	0.0128168	0.69136	0.978114
COLEC12	FinnGEN R11 Dry AMD	Inverse variance weighted	34	-0.0299662	0.0415353	0.470625	35.3223	33	0.359005	0.00021804	0.00895352	0.980723	0.772544
COMMD1	FinnGEN R11 Dry AMD	Inverse variance weighted	12	-0.055528	0.0482178	0.249483	3.90834	11	0.972522	-0.0128255	0.0131545	0.352562	0.599984
COMP	FinnGEN R11 Dry AMD	Inverse variance weighted	19	0.128988	0.0541566	0.0172296	13.9161	18	0.734547	0.0104048	0.0100366	0.314406	0.16665
COMT	FinnGEN R11 Dry AMD	Inverse variance weighted	61	-0.01465	0.023878	0.539522	58.7336	60	0.522098	0.00511828	0.0090617	0.574334	0.819275
COQ7	FinnGEN R11 Dry AMD	Inverse variance weighted	3	-0.0958303	0.137455	0.485692	2.04481	2	0.35973	-0.0851862	0.0696596	0.436378	0.777699
CPA1	FinnGEN R11 Dry AMD	Inverse variance weighted	10	0.105862	0.0738848	0.151916	3.40928	9	0.94584	-0.00850678	0.0138814	0.557012	0.495699
CPA2	FinnGEN R11 Dry AMD	Inverse variance weighted	59	-0.0106903	0.0235226	0.649492	54.4882	58	0.606658	-0.00517436	0.00802785	0.521804	0.882849
CPA4	FinnGEN R11 Dry AMD	Inverse variance weighted	83	0.0218212	0.0220491	0.322339	93.8014	82	0.175618	-0.00276805	0.00621234	0.657095	0.665428
CPB1	FinnGEN R11 Dry AMD	Inverse variance weighted	3	0.075584	0.142408	0.595588	0.0228919	2	0.988619	0.00232937	0.0285335	0.948144	0.855216
CPB2	FinnGEN R11 Dry AMD	Inverse variance weighted	97	0.0104948	0.0194357	0.589213	89.0435	96	0.679492	-0.0067322	0.00622696	0.282373	0.854033
CPE	FinnGEN R11 Dry AMD	Inverse variance weighted	31	0.0996504	0.0360342	0.00568464	36.6922	30	0.186284	-0.0158049	0.00884695	0.0844803	0.0863967
CPM	FinnGEN R11 Dry AMD	Inverse variance weighted	16	-0.113662	0.0698693	0.103783	12.2441	15	0.660463	-0.014396	0.0146389	0.342096	0.410274
CPOX	FinnGEN R11 Dry AMD	Inverse variance weighted	6	-0.0574125	0.08841	0.516087	1.34301	5	0.930444	-0.00899674	0.0187955	0.657167	0.803764
CPPED1	FinnGEN R11 Dry AMD	Inverse variance weighted	111	0.00133759	0.0164891	0.935347	110.311	110	0.473735	-0.0111489	0.00573978	0.0546692	0.983313
CPQ	FinnGEN R11 Dry AMD	Inverse variance weighted	68	0.0521508	0.0199168	0.0088336	57.8424	67	0.779944	0.00311368	0.00550989	0.573916	0.110869
CPVL	FinnGEN R11 Dry AMD	Inverse variance weighted	112	0.00924631	0.0181454	0.610354	113.856	111	0.407204	0.000879562	0.00572105	0.878095	0.863606
CPXM1	FinnGEN R11 Dry AMD	Inverse variance weighted	39	0.031267	0.0282298	0.268038	34.4531	38	0.634228	0.008248	0.00736248	0.269816	0.615766
CR1	FinnGEN R11 Dry AMD	MR Egger	70	-0.084989	0.0364497	0.0226879	75.8672	69	0.266785	0.0199329	0.00939611	0.0375362	0.191382
CR2	FinnGEN R11 Dry AMD	Inverse variance weighted	25	-0.0416703	0.0500872	0.405435	17.6026	24	0.82185	-0.000409502	0.0112627	0.97131	0.719312
CRACR2A	FinnGEN R11 Dry AMD	Inverse variance weighted	19	-0.0430275	0.0700023	0.53878	14.2031	18	0.715761	-0.0125807	0.013652	0.369668	0.819275
CRADD	FinnGEN R11 Dry AMD	Wald ratio	1	0.205774	0.247224	0.405218							0.719312
CREG1	FinnGEN R11 Dry AMD	Inverse variance weighted	14	-0.046888	0.071553	0.51228	14.3826	13	0.34746	0.00883631	0.0172901	0.618581	0.801375
CRELD1	FinnGEN R11 Dry AMD	Inverse variance weighted	163	-0.0269864	0.0128666	0.0359577	146.642	162	0.80078	0.000179516	0.00496857	0.971223	0.252614
CRELD2	FinnGEN R11 Dry AMD	Inverse variance weighted	48	-0.082661	0.0284141	0.00362405	36.1002	47	0.875944	0.00367164	0.00693197	0.59889	0.0665541
CRH	FinnGEN R11 Dry AMD	Inverse variance weighted	34	-0.0769976	0.0325049	0.0178461	22.7458	33	0.909691	0.00433588	0.00845821	0.611735	0.167961
CRHBP	FinnGEN R11 Dry AMD	Inverse variance weighted	90	0.0111126	0.0209432	0.595692	100.604	89	0.188332	0.00624429	0.00644851	0.335533	0.855216
CRIP2	FinnGEN R11 Dry AMD	Inverse variance weighted	12	0.0851008	0.0731256	0.244521	11.8989	11	0.371289	-0.004062	0.0233209	0.865201	0.594392
CRISP2	FinnGEN R11 Dry AMD	Inverse variance weighted	119	0.00501558	0.0182205	0.783108	91.38	118	0.967059	-0.000758467	0.00656414	0.90821	0.937282
CRISP3	FinnGEN R11 Dry AMD	Inverse variance weighted	116	-0.00852891	0.0162951	0.600694	87.9844	115	0.971209	0.00478665	0.00745457	0.522091	0.858896
CRNN	FinnGEN R11 Dry AMD	Inverse variance weighted	65	0.0457727	0.0216074	0.0341424	76.0692	64	0.143585	0.00169949	0.00765439	0.82501	0.247003
CRTAC1	FinnGEN R11 Dry AMD	Inverse variance weighted	144	0.0182095	0.0181035	0.314483	124.493	143	0.865544	0.00568101	0.00515323	0.272145	0.663186
CRTAM	FinnGEN R11 Dry AMD	Inverse variance weighted	59	-0.00602784	0.0278632	0.828725	65.0018	58	0.246044	-0.0107492	0.00695154	0.127565	0.954224
CRYBB1	FinnGEN R11 Dry AMD	Inverse variance weighted	10	-0.114357	0.0714339	0.109404	7.63808	9	0.570989	-0.000576204	0.0182393	0.975572	0.421135
CRYBB2	FinnGEN R11 Dry AMD	Wald ratio	1	-0.412413	0.252534	0.102448							0.410274
CRYGD	FinnGEN R11 Dry AMD	Inverse variance weighted	125	-0.0120334	0.0156418	0.441708	104.526	124	0.897082	-0.000355855	0.00571796	0.950477	0.748061
CRYM	FinnGEN R11 Dry AMD	Inverse variance weighted	44	-0.0310515	0.0315074	0.324364	31.8191	43	0.895431	-0.00508531	0.00940296	0.591489	0.665721
CRYZL1	FinnGEN R11 Dry AMD	Inverse variance weighted	8	-0.0318709	0.132366	0.809727	11.1907	7	0.130515	-0.0184228	0.0257905	0.501857	0.947907
CSF1	FinnGEN R11 Dry AMD	Inverse variance weighted	16	0.0812861	0.049733	0.102164	6.02049	15	0.979401	0.00178014	0.0143263	0.902879	0.410274
CSF1R	FinnGEN R11 Dry AMD	Inverse variance weighted	21	0.0434989	0.0571834	0.446841	24.4616	20	0.222812	-0.00258572	0.013506	0.850204	0.751699
CSF2	FinnGEN R11 Dry AMD	Inverse variance weighted	15	0.141938	0.0471598	0.00261493	6.26386	14	0.959396	0.00313009	0.0170262	0.856976	0.0523878
CSF2RB	FinnGEN R11 Dry AMD	Inverse variance weighted	131	-0.0434029	0.014332	0.00245857	128.577	130	0.518816	0.00152311	0.00575802	0.791802	0.0519222
CSF3	FinnGEN R11 Dry AMD	Inverse variance weighted	5	0.125595	0.14878	0.398578	3.14657	4	0.533604	-0.0303025	0.0383575	0.487213	0.718709
CSF3R	FinnGEN R11 Dry AMD	Inverse variance weighted	24	0.0215177	0.0269792	0.425122	29.6815	23	0.158766	0.00484233	0.0109838	0.663617	0.730497
CSPG4	FinnGEN R11 Dry AMD	Inverse variance weighted	8	-0.0238434	0.107916	0.825135	13.9633	7	0.0518373	-0.0297867	0.0311879	0.37642	0.952822
CST1	FinnGEN R11 Dry AMD	Inverse variance weighted	101	0.0732184	0.0194237	0.000163545	105.914	100	0.323792	0.0077229	0.00673598	0.254346	0.00873728
CST3	FinnGEN R11 Dry AMD	Inverse variance weighted	32	0.0521955	0.0514265	0.310128	39.9346	31	0.130522	0.0137805	0.0124991	0.279002	0.66295
CST5	FinnGEN R11 Dry AMD	MR Egger	154	0.0312622	0.0257274	0.2262	178.646	153	0.0765043	-0.0113662	0.00557918	0.0433591	0.57712
CST6	FinnGEN R11 Dry AMD	Inverse variance weighted	16	0.0196428	0.0561449	0.726445	10.5437	15	0.784222	-0.000719092	0.00940326	0.940125	0.918136
CST7	FinnGEN R11 Dry AMD	Inverse variance weighted	148	0.015015	0.0146962	0.306928	133.38	147	0.782629	-0.00519287	0.00554417	0.350492	0.661844
CSTB	FinnGEN R11 Dry AMD	Inverse variance weighted	108	-0.0143471	0.0163361	0.379811	99.3917	107	0.686903	-0.00935866	0.00658021	0.157891	0.703369
CTBS	FinnGEN R11 Dry AMD	Inverse variance weighted	50	0.00377252	0.0175497	0.829796	25.6613	49	0.9976	0.00238281	0.00582024	0.684066	0.954224
CTF1	FinnGEN R11 Dry AMD	Wald ratio	1	0.300772	0.330757	0.363167							0.692177
CTHRC1	FinnGEN R11 Dry AMD	Inverse variance weighted	15	-0.172287	0.0842924	0.0409609	14.4877	14	0.414047	-0.0208821	0.0150929	0.189789	0.26452
CTRB1	FinnGEN R11 Dry AMD	Weighted median	90	-0.0757546	0.0376511	0.0442181	137.436	89	0.000755045	-0.00228333	0.00804251	0.777149	0.276442
CTRC	FinnGEN R11 Dry AMD	Inverse variance weighted	41	-0.0459083	0.0308451	0.136659	42.9128	40	0.347434	-0.00922992	0.00850609	0.284541	0.466014
CTSB	FinnGEN R11 Dry AMD	Inverse variance weighted	142	0.0142996	0.0151829	0.346285	143.655	141	0.421993	-0.000365334	0.00579654	0.949835	0.682868
CTSC	FinnGEN R11 Dry AMD	Inverse variance weighted	84	-0.0197582	0.0176605	0.263235	76.3402	83	0.684132	-0.00939773	0.00680674	0.171138	0.612247
CTSE	FinnGEN R11 Dry AMD	Inverse variance weighted	18	0.0393954	0.0962417	0.682292	24.4874	17	0.106785	0.000289808	0.0172884	0.986833	0.90036
CTSF	FinnGEN R11 Dry AMD	Inverse variance weighted	24	-0.0555464	0.0552128	0.314395	26.3889	23	0.282852	-0.00010299	0.00963967	0.991572	0.663186
CTSH	FinnGEN R11 Dry AMD	Inverse variance weighted	134	-0.0229712	0.0112329	0.0408567	126.547	133	0.641014	0.00179532	0.00474419	0.705723	0.26452
CTSL	FinnGEN R11 Dry AMD	Inverse variance weighted	7	-0.152487	0.132111	0.248403	7.55944	6	0.272188	-0.0553804	0.0582276	0.385229	0.599237
CTSO	FinnGEN R11 Dry AMD	Inverse variance weighted	24	0.0386979	0.0412063	0.347666	12.4087	23	0.963671	-0.0128085	0.00750472	0.101952	0.682868
CTSV	FinnGEN R11 Dry AMD	Inverse variance weighted	36	0.0817908	0.0387853	0.0349613	42.7459	35	0.172689	-0.0108814	0.0103936	0.30252	0.248535
CTSZ	FinnGEN R11 Dry AMD	Inverse variance weighted	12	-0.0468812	0.049619	0.344749	10.4797	11	0.487818	0.0187005	0.0108094	0.114309	0.682868
CWC15	FinnGEN R11 Dry AMD	Wald ratio	1	-0.591201	0.316367	0.0616618							0.329872
CX3CL1	FinnGEN R11 Dry AMD	Inverse variance weighted	23	-0.0376229	0.0421143	0.371669	19.8645	22	0.591517	-0.0107567	0.0126901	0.406191	0.698563
CXADR	FinnGEN R11 Dry AMD	Inverse variance weighted	5	0.104759	0.110532	0.343247	1.55394	4	0.817046	-0.00727441	0.0196476	0.735796	0.682868
CXCL1	FinnGEN R11 Dry AMD	Inverse variance weighted	92	-0.0113767	0.021309	0.593415	70.1421	91	0.948724	-0.0104381	0.00854759	0.225209	0.854033
CXCL10	FinnGEN R11 Dry AMD	Inverse variance weighted	8	0.00278928	0.0576418	0.961406	3.5097	7	0.834197	-0.00959382	0.01134	0.429985	0.990742
CXCL11	FinnGEN R11 Dry AMD	Inverse variance weighted	21	0.106077	0.0474724	0.0254502	21.6275	20	0.361063	0.00144118	0.0123914	0.908632	0.209338
CXCL12	FinnGEN R11 Dry AMD	Inverse variance weighted	21	0.0187006	0.0519324	0.718776	21.6594	20	0.359273	-0.0193068	0.0135212	0.169555	0.916866
CXCL13	FinnGEN R11 Dry AMD	Wald ratio	1	-0.382143	0.31642	0.227159							0.57742
CXCL14	FinnGEN R11 Dry AMD	Wald ratio	1	0.221761	0.35133	0.527907							0.81441
CXCL16	FinnGEN R11 Dry AMD	Inverse variance weighted	25	0.0163496	0.0415211	0.693754	24.9732	24	0.407217	-0.017285	0.010709	0.120149	0.905991
CXCL5	FinnGEN R11 Dry AMD	Inverse variance weighted	38	0.0163477	0.0325979	0.616022	32.6719	37	0.67214	0.00241169	0.00779023	0.758666	0.865545
CXCL6	FinnGEN R11 Dry AMD	Inverse variance weighted	81	0.028515	0.0220704	0.196358	58.5974	80	0.965465	-0.00121524	0.00778005	0.876275	0.549491
CXCL9	FinnGEN R11 Dry AMD	Inverse variance weighted	5	0.113639	0.102138	0.26588	2.67406	4	0.613761	0.0140684	0.0203706	0.53944	0.614658
CYB5R2	FinnGEN R11 Dry AMD	Inverse variance weighted	34	0.019072	0.0338378	0.573006	34.7244	33	0.385718	-0.0086768	0.00665634	0.201692	0.842667
CYTL1	FinnGEN R11 Dry AMD	Inverse variance weighted	49	-0.0263332	0.0322471	0.414153	53.8343	48	0.26097	-0.00589956	0.00692922	0.398863	0.721648
DAG1	FinnGEN R11 Dry AMD	Wald ratio	1	-0.780142	0.291932	0.00753242							0.100992
DAPP1	FinnGEN R11 Dry AMD	Inverse variance weighted	5	-0.128642	0.129842	0.321803	1.62118	4	0.804981	-0.0367633	0.0359198	0.381406	0.665428
DBH	FinnGEN R11 Dry AMD	Inverse variance weighted	142	-0.00115313	0.013666	0.932755	150.948	141	0.268119	-0.00324045	0.00546093	0.553879	0.981759
DBI	FinnGEN R11 Dry AMD	Inverse variance weighted	28	-0.11697	0.0410751	0.00440334	23.8318	27	0.639627	-0.0117374	0.00857289	0.182671	0.0746451
DBN1	FinnGEN R11 Dry AMD	Wald ratio	1	-0.558952	0.369141	0.129976							0.45445
DCC	FinnGEN R11 Dry AMD	Inverse variance weighted	28	0.116939	0.0449966	0.00935378	20.5074	27	0.808802	-0.00318049	0.0107233	0.769131	0.113729
DCN	FinnGEN R11 Dry AMD	Wald ratio	1	0.657877	0.430526	0.126494							0.449067
DCTD	FinnGEN R11 Dry AMD	Inverse variance weighted (multiplicative random effects)	3	0.169538	0.415543	0.68328	7.57041	2	0.0227042	-0.943016	1.17432	0.569272	0.900773
DCTPP1	FinnGEN R11 Dry AMD	Inverse variance weighted	3	0.277996	0.18601	0.135039	0.80416	2	0.668927	0.00826484	0.0264777	0.807385	0.463178
DCXR	FinnGEN R11 Dry AMD	Inverse variance weighted	3	-0.207236	0.0996616	0.0375812	0.771666	2	0.679884	0.0119877	0.0166133	0.602077	0.254829
DDAH1	FinnGEN R11 Dry AMD	Inverse variance weighted	25	0.100485	0.0586351	0.0865766	24.5172	24	0.43236	-0.0215738	0.0116534	0.0770122	0.376876
DDI2	FinnGEN R11 Dry AMD	Wald ratio	1	-0.0946609	0.540829	0.861057							0.965055
DDT	FinnGEN R11 Dry AMD	Inverse variance weighted	12	0.00386826	0.0738635	0.958234	16.5442	11	0.122099	0.00619653	0.0277997	0.828101	0.990742
DDX58	FinnGEN R11 Dry AMD	Inverse variance weighted	37	-0.0523521	0.0389152	0.178533	49.7024	36	0.063938	0.00862856	0.011339	0.451775	0.537536
DECR1	FinnGEN R11 Dry AMD	Inverse variance weighted	3	0.141648	0.246279	0.565187	0.738405	2	0.691285	0.0343822	0.145192	0.851972	0.839537
DGCR6	FinnGEN R11 Dry AMD	Wald ratio	1	0.200126	0.407954	0.623737							0.871141
DHRS4L2	FinnGEN R11 Dry AMD	Inverse variance weighted	27	0.0321118	0.0468911	0.49346	11.5837	26	0.993284	-4.20129e-05	0.00942969	0.99648	0.785171
DKK1	FinnGEN R11 Dry AMD	Inverse variance weighted	10	0.0854324	0.102301	0.403656	12.111	9	0.207122	-0.0475713	0.0254387	0.0984014	0.719312
DKK3	FinnGEN R11 Dry AMD	Inverse variance weighted	55	0.00876719	0.0271073	0.746373	45.409	54	0.791028	-0.00524098	0.00696548	0.455126	0.923636
DKK4	FinnGEN R11 Dry AMD	Inverse variance weighted	18	0.0950296	0.0552921	0.0856723	12.1251	17	0.792501	-0.000394486	0.0126969	0.975598	0.375466
DKKL1	FinnGEN R11 Dry AMD	Inverse variance weighted	204	-0.0160912	0.0121471	0.185274	207.662	203	0.396414	-0.0034436	0.00458584	0.453575	0.539898
DLK1	FinnGEN R11 Dry AMD	Weighted median	79	-0.0140251	0.0338757	0.678861	100.003	78	0.0473507	0.0150811	0.00827059	0.0721134	0.898523
DLL1	FinnGEN R11 Dry AMD	MR Egger	26	-0.191588	0.0829965	0.0299049	29.1628	25	0.257168	0.028685	0.00870575	0.00304922	0.227251
DNAJA4	FinnGEN R11 Dry AMD	Inverse variance weighted	14	-0.00049048	0.0983663	0.996022	21.5511	13	0.0627195	-0.0342069	0.0161408	0.0556057	0.999588
DNAJB1	FinnGEN R11 Dry AMD	Wald ratio	1	-0.287041	0.345783	0.406472							0.720211
DNAJB14	FinnGEN R11 Dry AMD	Wald ratio	1	0.561366	0.349334	0.108063							0.417797
DNAJB6	FinnGEN R11 Dry AMD	Inverse variance weighted	15	0.058647	0.0640558	0.359897	10.8564	14	0.69728	-0.00414793	0.0144555	0.778677	0.688176
DNAJC21	FinnGEN R11 Dry AMD	Inverse variance weighted	3	-0.0504525	0.183272	0.783095	3.1273	2	0.209371	0.160701	0.18113	0.538	0.937282
DNM1	FinnGEN R11 Dry AMD	Inverse variance weighted	24	0.0943742	0.0394104	0.0166361	23.9075	23	0.408946	0.0200284	0.0160521	0.225254	0.162941
DNMBP	FinnGEN R11 Dry AMD	Inverse variance weighted	10	0.00579026	0.0892268	0.948259	12.6627	9	0.17847	0.00357766	0.0189238	0.854757	0.989177
DNPH1	FinnGEN R11 Dry AMD	Inverse variance weighted	25	0.0320004	0.0497091	0.519735	34.7668	24	0.0719336	-0.00598989	0.011796	0.616437	0.808019
DOC2B	FinnGEN R11 Dry AMD	Wald ratio	1	-0.340996	0.278901	0.221465							0.57636
DOK2	FinnGEN R11 Dry AMD	Inverse variance weighted	3	-0.159583	0.19571	0.41484	0.243406	2	0.885411	0.00100532	0.0600866	0.98935	0.721648
DPEP1	FinnGEN R11 Dry AMD	MR Egger	195	-0.0416968	0.0213407	0.0521627	222.711	194	0.077115	0.0122011	0.00493048	0.0142001	0.299557
DPP10	FinnGEN R11 Dry AMD	Inverse variance weighted	58	0.023182	0.0317319	0.465049	47.3577	57	0.814953	-0.00909895	0.00919796	0.326803	0.768399
DPP4	FinnGEN R11 Dry AMD	Inverse variance weighted	20	-0.0638519	0.0512192	0.21253	15.1393	19	0.713706	-0.0106866	0.0125649	0.406209	0.569888
DPP6	FinnGEN R11 Dry AMD	Inverse variance weighted	14	0.0586608	0.0660926	0.37478	18.6169	13	0.135468	0.0115495	0.0131596	0.397367	0.699934
DPP7	FinnGEN R11 Dry AMD	MR Egger	78	-0.0145907	0.0303579	0.632166	145.069	77	4.42763e-06	0.0276731	0.00617351	2.5674e-05	0.87806
DPT	FinnGEN R11 Dry AMD	Inverse variance weighted	71	0.015213	0.0229213	0.50688	70.0173	70	0.476938	-0.0115321	0.007928	0.150312	0.797495
DPY30	FinnGEN R11 Dry AMD	Inverse variance weighted	3	-0.216462	0.231285	0.34932	0.943822	2	0.623809	0.0017437	0.0333437	0.966738	0.682868
DRAXIN	FinnGEN R11 Dry AMD	Inverse variance weighted	40	-0.00345589	0.022637	0.878662	36.5714	39	0.581188	0.0101113	0.00913734	0.275426	0.970716
DSC2	FinnGEN R11 Dry AMD	Inverse variance weighted	21	0.113777	0.0405199	0.00498622	13.3676	20	0.86106	0.0233435	0.011183	0.0505582	0.0801427
DSCAM	FinnGEN R11 Dry AMD	Inverse variance weighted	48	-0.00903282	0.0283939	0.75039	47.6548	47	0.44592	0.0103575	0.00612957	0.0978427	0.924305
DSG2	FinnGEN R11 Dry AMD	Inverse variance weighted	28	0.0730809	0.0454422	0.107788	28.4791	27	0.386601	0.00180878	0.0136435	0.89555	0.417756
DSG3	FinnGEN R11 Dry AMD	Inverse variance weighted	30	-0.073801	0.047107	0.117193	38.0013	29	0.122307	-0.0159552	0.00992179	0.119033	0.432937
DSG4	FinnGEN R11 Dry AMD	Inverse variance weighted	4	-0.127289	0.220981	0.564602	1.00617	3	0.79976	0.0279483	0.0290871	0.438016	0.839537
DTD1	FinnGEN R11 Dry AMD	Inverse variance weighted	9	0.0352069	0.0785673	0.654073	3.5011	8	0.899105	-0.00430602	0.0215389	0.847228	0.887782
DTX3	FinnGEN R11 Dry AMD	Inverse variance weighted	8	-0.00907376	0.107418	0.932682	1.46613	7	0.983459	0.00774245	0.0339349	0.827102	0.981759
DTYMK	FinnGEN R11 Dry AMD	Inverse variance weighted	4	0.264827	0.198566	0.182304	0.468115	3	0.925839	-0.148829	0.229458	0.583116	0.538361
DUSP13	FinnGEN R11 Dry AMD	Inverse variance weighted	22	-0.164735	0.0448038	0.000236174	17.9161	21	0.654305	0.0151402	0.0117031	0.210514	0.0109572
DUSP29	FinnGEN R11 Dry AMD	Inverse variance weighted	7	-0.263424	0.10153	0.00947158	2.38855	6	0.880726	0.0116947	0.019541	0.575605	0.114373
DYNLT1	FinnGEN R11 Dry AMD	Wald ratio	1	-0.480093	0.523117	0.358747							0.68793
EBAG9	FinnGEN R11 Dry AMD	Wald ratio	1	-0.11037	0.258332	0.669205							0.891897
ECE1	FinnGEN R11 Dry AMD	Inverse variance weighted	8	0.217166	0.117935	0.065561	4.52088	7	0.718201	0.0210222	0.019168	0.314814	0.337661
ECHDC3	FinnGEN R11 Dry AMD	Weighted median	70	0.0814458	0.0352244	0.0207667	90.4391	69	0.042743	-0.00647622	0.00689918	0.351211	0.180353
ECHS1	FinnGEN R11 Dry AMD	Inverse variance weighted	15	-0.160159	0.0687614	0.0198482	16.2627	14	0.297596	0.0209385	0.0151685	0.19074	0.176729
ECI2	FinnGEN R11 Dry AMD	Inverse variance weighted	19	0.0201919	0.0464345	0.663673	11.1259	18	0.888938	0.013422	0.0148439	0.37852	0.891811
ECM1	FinnGEN R11 Dry AMD	Inverse variance weighted	111	0.0880663	0.016496	9.3652e-08	118.69	110	0.269021	-0.0148939	0.00977493	0.130485	2.75181e-05
EDAR	FinnGEN R11 Dry AMD	Inverse variance weighted	51	0.074611	0.0276878	0.00704471	36.8726	50	0.91635	-0.005715	0.00703184	0.420304	0.0970299
EDDM3B	FinnGEN R11 Dry AMD	Inverse variance weighted	20	0.0744999	0.0901282	0.408464	25.5131	19	0.144336	-0.0205599	0.0141875	0.164493	0.720396
EDF1	FinnGEN R11 Dry AMD	Wald ratio	1	-0.501913	0.410629	0.221594							0.57636
EDIL3	FinnGEN R11 Dry AMD	Inverse variance weighted	5	-0.0749839	0.113803	0.509967	2.80341	4	0.591245	-0.0313452	0.0201228	0.217182	0.799751
EDN1	FinnGEN R11 Dry AMD	Inverse variance weighted	9	0.0362967	0.0654679	0.579291	5.31805	8	0.723104	-0.00190822	0.0179053	0.918118	0.84594
EFCAB14	FinnGEN R11 Dry AMD	Inverse variance weighted	7	0.361794	0.126812	0.00433085	5.45874	6	0.486458	0.0103796	0.0553867	0.858712	0.074129
EFCAB2	FinnGEN R11 Dry AMD	Inverse variance weighted	43	0.0724181	0.0320804	0.0239835	52.0393	42	0.137849	0.0170801	0.0127341	0.18721	0.199448
EFEMP1	FinnGEN R11 Dry AMD	Inverse variance weighted	22	0.0172973	0.056615	0.759966	17.016	21	0.710136	0.00738621	0.0121601	0.550411	0.927853
EFHD1	FinnGEN R11 Dry AMD	Inverse variance weighted	22	-0.12314	0.0450984	0.0063243	18.4063	21	0.623169	-0.00975829	0.0124555	0.442543	0.0912594
EFNA1	FinnGEN R11 Dry AMD	Inverse variance weighted	36	-0.018307	0.0430555	0.670695	48.5447	35	0.0636452	0.00267475	0.0125604	0.832637	0.891897
EFNA4	FinnGEN R11 Dry AMD	Inverse variance weighted	3	0.094568	0.165883	0.568617	1.62897	2	0.442868	0.162537	0.145599	0.465041	0.842189
EGF	FinnGEN R11 Dry AMD	Inverse variance weighted	4	-0.361484	0.117119	0.00202547	2.75484	3	0.430988	0.0435507	0.0676934	0.585916	0.0452014
EGFLAM	FinnGEN R11 Dry AMD	Inverse variance weighted	63	-0.0324879	0.0247846	0.189921	60.5624	62	0.527936	-0.00255904	0.00809056	0.752855	0.544055
EGFR	FinnGEN R11 Dry AMD	Inverse variance weighted	29	0.0176268	0.0530638	0.739752	29.8288	28	0.371449	-0.0158192	0.0116439	0.185522	0.921685
EGLN1	FinnGEN R11 Dry AMD	Inverse variance weighted	8	0.0109314	0.0937486	0.907175	4.6569	7	0.70175	0.0182584	0.0179765	0.348973	0.978114
EHBP1	FinnGEN R11 Dry AMD	Inverse variance weighted	12	0.0239734	0.0793159	0.76246	10.469	11	0.488762	-3.31976e-06	0.0122864	0.99979	0.928377
EHD3	FinnGEN R11 Dry AMD	Inverse variance weighted (multiplicative random effects)	8	0.057869	0.11557	0.616563	17.5923	7	0.0139513	0.0314823	0.0350658	0.403873	0.865545
EIF2AK2	FinnGEN R11 Dry AMD	Inverse variance weighted	8	-0.0078878	0.0893067	0.92962	6.45924	7	0.487262	0.010074	0.0167875	0.570402	0.981759
EIF2AK3	FinnGEN R11 Dry AMD	Inverse variance weighted	8	-0.0791693	0.102043	0.437844	9.1031	7	0.245338	-0.0185542	0.029111	0.547426	0.744377
EIF5	FinnGEN R11 Dry AMD	Wald ratio	1	0.217891	0.24586	0.375488							0.700514
ELN	FinnGEN R11 Dry AMD	Inverse variance weighted	4	-0.211413	0.232056	0.362273	4.74176	3	0.191714	-0.0272351	0.0369219	0.537537	0.691219
ELOA	FinnGEN R11 Dry AMD	Inverse variance weighted	3	0.247223	0.15791	0.117444	0.835755	2	0.658443	-0.0305514	0.0436113	0.61097	0.432937
ENAH	FinnGEN R11 Dry AMD	Inverse variance weighted	5	-0.193548	0.126645	0.126446	4.58342	4	0.33277	-0.0139774	0.0287695	0.660356	0.449067
ENDOU	FinnGEN R11 Dry AMD	Inverse variance weighted	49	0.0918146	0.0325912	0.00484507	58.039	48	0.152025	-0.00169743	0.007559	0.823297	0.0798305
ENG	FinnGEN R11 Dry AMD	Inverse variance weighted	25	0.00850108	0.0508642	0.867265	30.9791	24	0.154386	-0.0129167	0.0148094	0.392115	0.96559
ENO1	FinnGEN R11 Dry AMD	Inverse variance weighted	4	-0.139218	0.070442	0.0481158	0.837925	3	0.840376	-0.00767248	0.0240226	0.779708	0.287859
ENO2	FinnGEN R11 Dry AMD	Inverse variance weighted	9	0.105986	0.0964404	0.271776	3.48597	8	0.900276	-0.0122251	0.0164443	0.481425	0.621455
ENPP2	FinnGEN R11 Dry AMD	Inverse variance weighted	73	0.00946089	0.0274041	0.729917	66.8079	72	0.650846	-0.00220379	0.00795551	0.782574	0.918383
ENPP5	FinnGEN R11 Dry AMD	Inverse variance weighted	169	0.0134071	0.0143085	0.348756	165.961	168	0.530007	-0.00125051	0.00495975	0.80125	0.682868
ENPP6	FinnGEN R11 Dry AMD	Inverse variance weighted	39	-0.061552	0.029063	0.0341853	28.9066	38	0.855897	-0.00312374	0.0067734	0.647371	0.247003
ENPP7	FinnGEN R11 Dry AMD	Inverse variance weighted	85	0.0162067	0.0147965	0.273383	71.9805	84	0.822142	0.0110398	0.00841467	0.193146	0.62351
ENSA	FinnGEN R11 Dry AMD	Wald ratio	1	-0.641823	0.355068	0.0706675							0.344352
ENTPD5	FinnGEN R11 Dry AMD	Inverse variance weighted	51	0.0199058	0.0240992	0.408807	65.2016	50	0.0729862	0.00149571	0.00871107	0.864378	0.720396
ENTPD6	FinnGEN R11 Dry AMD	Inverse variance weighted	62	0.0033713	0.0221687	0.879128	69.4986	61	0.212994	-0.0100243	0.00667286	0.138276	0.970716
ENTR1	FinnGEN R11 Dry AMD	Inverse variance weighted	19	-0.0154698	0.0542529	0.775535	11.3645	18	0.878252	0.0134137	0.0160972	0.416234	0.936485
EPGN	FinnGEN R11 Dry AMD	Wald ratio	1	0.153281	0.357004	0.667666							0.891897
EPHA1	FinnGEN R11 Dry AMD	Inverse variance weighted	28	-0.0409631	0.035494	0.248464	16.5558	27	0.941511	-0.0103592	0.00891238	0.255658	0.599237
EPHA2	FinnGEN R11 Dry AMD	Inverse variance weighted	9	-0.0144945	0.0717533	0.839914	8.07074	8	0.426591	0.00600214	0.0147062	0.695369	0.958426
EPHA4	FinnGEN R11 Dry AMD	Inverse variance weighted	18	-0.0166685	0.0631548	0.791833	12.9446	17	0.739889	-0.00936962	0.0163685	0.574994	0.939803
EPHB6	FinnGEN R11 Dry AMD	Inverse variance weighted	27	-0.0538397	0.0408177	0.18716	23.5153	26	0.603662	-0.0156287	0.0112694	0.177738	0.54181
EPHX2	FinnGEN R11 Dry AMD	Inverse variance weighted	8	-0.146377	0.0841799	0.0820584	6.27716	7	0.507785	-0.00705109	0.0165284	0.684549	0.367166
EPO	FinnGEN R11 Dry AMD	Inverse variance weighted (multiplicative random effects)	4	0.157544	0.432523	0.715676	17.0196	3	0.000700228	-0.112875	0.0777474	0.283677	0.916692
EPPK1	FinnGEN R11 Dry AMD	Inverse variance weighted	134	-0.0154603	0.0153873	0.315019	105.908	133	0.959763	0.000253444	0.00554522	0.963615	0.663186
ERBB2	FinnGEN R11 Dry AMD	Inverse variance weighted	28	0.0893574	0.0387336	0.0210562	23.5849	27	0.653229	-0.00320991	0.00820113	0.698692	0.181971
ERBB3	FinnGEN R11 Dry AMD	Inverse variance weighted	16	-0.0768668	0.0728802	0.291563	14.9269	15	0.456694	-0.0209477	0.0178071	0.259064	0.64576
ERBB4	FinnGEN R11 Dry AMD	Inverse variance weighted	41	-0.010879	0.039084	0.780744	32.2137	40	0.804705	-0.00144034	0.00978125	0.883689	0.937282
EREG	FinnGEN R11 Dry AMD	Wald ratio	1	0.0995342	0.258314	0.699999							0.910102
ERMAP	FinnGEN R11 Dry AMD	Inverse variance weighted	7	-0.146887	0.0963449	0.12736	3.83146	6	0.699472	0.0227353	0.0341657	0.53523	0.449304
ERN1	FinnGEN R11 Dry AMD	Inverse variance weighted	6	0.00823081	0.0958068	0.931538	4.33925	5	0.501675	-0.000581275	0.0212285	0.979467	0.981759
ESAM	FinnGEN R11 Dry AMD	Inverse variance weighted	10	0.00374231	0.0722552	0.958694	3.82414	9	0.922601	0.00851287	0.0170702	0.631413	0.990742
ESM1	FinnGEN R11 Dry AMD	Inverse variance weighted	14	0.113567	0.0609952	0.0626174	6.00599	13	0.945935	0.00903983	0.0229536	0.700615	0.331515
ESYT2	FinnGEN R11 Dry AMD	Inverse variance weighted	11	-0.0860123	0.0740536	0.245444	3.9438	10	0.949847	-0.0106195	0.0151152	0.50009	0.594392
EVI5	FinnGEN R11 Dry AMD	Inverse variance weighted	6	0.102226	0.0981367	0.297567	2.53679	5	0.770944	0.013355	0.0248203	0.619074	0.652708
EXTL1	FinnGEN R11 Dry AMD	MR Egger	41	0.0990085	0.0602774	0.108517	29.9776	40	0.875841	-0.0195557	0.00874074	0.0310537	0.418632
EZR	FinnGEN R11 Dry AMD	Inverse variance weighted	3	0.0489801	0.149959	0.743953	0.850272	2	0.653681	0.0468375	0.0535909	0.542746	0.923636
F10	FinnGEN R11 Dry AMD	MR Egger	23	-0.0456895	0.0436809	0.307459	19.8239	22	0.594051	0.0160219	0.00747107	0.0438462	0.661844
F11	FinnGEN R11 Dry AMD	Inverse variance weighted	58	0.0358426	0.025621	0.161826	42.4447	57	0.924562	-0.00538939	0.00685242	0.434894	0.511288
F11R	FinnGEN R11 Dry AMD	Wald ratio	1	-0.0777221	0.283935	0.784291							0.937282
F12	FinnGEN R11 Dry AMD	Inverse variance weighted	193	0.0225229	0.0118968	0.0583328	212.294	192	0.150338	-0.00123189	0.00462121	0.790086	0.31741
F13B	FinnGEN R11 Dry AMD	Weighted median	49	0.611388	0.070377	3.71092e-18	105.768	48	3.12339e-06	-0.0185497	0.0155985	0.240334	3.27117e-15
F2	FinnGEN R11 Dry AMD	Inverse variance weighted	12	-0.297056	0.0804787	0.000223271	9.50754	11	0.57515	-0.0189495	0.0144689	0.219597	0.0109341
F2R	FinnGEN R11 Dry AMD	Inverse variance weighted	10	-0.29771	0.0871299	0.000633511	10.8205	9	0.288217	-0.0217611	0.0178173	0.256723	0.0203069
F3	FinnGEN R11 Dry AMD	Inverse variance weighted	38	0.0218026	0.0358876	0.543503	29.6073	37	0.801062	0.00827796	0.00958773	0.393638	0.821077
F7	FinnGEN R11 Dry AMD	Inverse variance weighted	63	-0.0197597	0.0213668	0.355076	42.2796	62	0.973936	-0.00993175	0.00603281	0.104847	0.687232
FABP1	FinnGEN R11 Dry AMD	Inverse variance weighted	18	0.00900436	0.0520639	0.862692	18.1963	17	0.376561	-0.00947715	0.0105694	0.383194	0.965055
FABP3	FinnGEN R11 Dry AMD	Inverse variance weighted	5	-0.43048	0.13624	0.00157929	1.85843	4	0.761776	-0.0101763	0.0315045	0.767891	0.0386706
FABP6	FinnGEN R11 Dry AMD	Inverse variance weighted	8	0.179666	0.0994081	0.0707064	7.44146	7	0.384405	-0.0493173	0.025739	0.103833	0.344352
FABP9	FinnGEN R11 Dry AMD	Inverse variance weighted	6	0.274429	0.110843	0.0132926	3.13727	5	0.678832	0.0148902	0.0232105	0.556094	0.138668
FADD	FinnGEN R11 Dry AMD	Inverse variance weighted	5	-0.082505	0.175052	0.637414	6.83673	4	0.144772	-0.0274406	0.0385646	0.528083	0.88016
FAM13A	FinnGEN R11 Dry AMD	Inverse variance weighted (multiplicative random effects)	16	0.030891	0.0833981	0.711081	25.2286	15	0.0469559	0.0507225	0.0150725	0.00462172	0.915014
FAM171B	FinnGEN R11 Dry AMD	Inverse variance weighted	43	0.0512035	0.0279692	0.067144	39.8903	42	0.563966	-0.000624767	0.0111013	0.955393	0.339183
FAM172A	FinnGEN R11 Dry AMD	Inverse variance weighted	6	-0.151501	0.176575	0.390895	8.65049	5	0.123844	-0.0280112	0.0458448	0.574215	0.713403
FAM20A	FinnGEN R11 Dry AMD	Inverse variance weighted	43	0.000731638	0.0309084	0.981115	37.163	42	0.682948	-0.00144215	0.00745782	0.847621	0.994655
FAM3B	FinnGEN R11 Dry AMD	Inverse variance weighted	59	-0.022165	0.0230231	0.335683	41.6349	58	0.948263	0.00355972	0.00639577	0.579997	0.680568
FAM3C	FinnGEN R11 Dry AMD	Inverse variance weighted	6	-0.0869948	0.108385	0.42218	3.61796	5	0.605618	0.000574899	0.0288933	0.985078	0.728296
FAM3D	FinnGEN R11 Dry AMD	Inverse variance weighted	44	0.0313102	0.036672	0.393222	55.5685	43	0.0946964	-0.000344146	0.00991519	0.972476	0.71469
FAP	FinnGEN R11 Dry AMD	Inverse variance weighted	13	0.0381034	0.051216	0.456891	10.1252	12	0.604976	-0.0118289	0.0130576	0.384401	0.758474
FARSA	FinnGEN R11 Dry AMD	Wald ratio	1	-0.527909	0.308986	0.0875404							0.376921
FAS	FinnGEN R11 Dry AMD	Weighted median	31	-0.073035	0.0575834	0.204679	44.5441	30	0.0425381	-0.00564828	0.0109311	0.609272	0.561195
FASLG	FinnGEN R11 Dry AMD	Wald ratio	1	0.144276	0.255356	0.572075							0.842667
FBLN2	FinnGEN R11 Dry AMD	Inverse variance weighted	38	-0.0164752	0.030852	0.593337	19.551	37	0.991788	0.00167013	0.00735314	0.821607	0.854033
FBN2	FinnGEN R11 Dry AMD	Inverse variance weighted	34	0.0385462	0.0343426	0.261692	28.9109	33	0.671014	-0.00997375	0.00780377	0.210419	0.611887
FBP1	FinnGEN R11 Dry AMD	Inverse variance weighted	25	0.102943	0.0386987	0.00781106	18.8396	24	0.760487	-0.00070715	0.00909377	0.93869	0.103541
FCAMR	FinnGEN R11 Dry AMD	Inverse variance weighted	46	-0.0163451	0.0316796	0.605888	34.8679	45	0.861908	0.00115926	0.00675352	0.864497	0.862827
FCAR	FinnGEN R11 Dry AMD	Inverse variance weighted	48	-0.0116699	0.0227476	0.607941	40.7355	47	0.728301	-0.000550631	0.00791499	0.944839	0.863606
FCER1A	FinnGEN R11 Dry AMD	Inverse variance weighted	15	0.00774099	0.0693629	0.911139	17.3292	14	0.239059	0.0193944	0.0236734	0.427408	0.978114
FCER2	FinnGEN R11 Dry AMD	Inverse variance weighted	36	0.0482142	0.0307975	0.11746	37.7977	35	0.342684	0.00193677	0.0109414	0.860549	0.432937
FCGR2A	FinnGEN R11 Dry AMD	Inverse variance weighted	124	0.0180405	0.0141682	0.202907	116.303	123	0.652579	0.00247811	0.00616733	0.688525	0.559821
FCGR2B	FinnGEN R11 Dry AMD	Inverse variance weighted	62	-0.0591864	0.0259377	0.022497	50.0444	61	0.840622	-0.00318034	0.00809864	0.695933	0.190684
FCGR3B	FinnGEN R11 Dry AMD	Inverse variance weighted	139	0.0428087	0.0154962	0.00573573	115.207	138	0.921467	0.0040357	0.00599298	0.501824	0.0864281
FCN1	FinnGEN R11 Dry AMD	Inverse variance weighted	61	0.0125765	0.0249741	0.614554	47.7664	60	0.873107	0.000592754	0.00696495	0.932466	0.864691
FCN2	FinnGEN R11 Dry AMD	Inverse variance weighted	101	0.0307253	0.0169122	0.0692552	85.4204	100	0.850369	-0.00176037	0.00596192	0.768406	0.343967
FCRL1	FinnGEN R11 Dry AMD	Inverse variance weighted	62	-0.050884	0.0306721	0.0971225	52.8071	61	0.763227	0.00442956	0.00725854	0.543997	0.400063
FCRL2	FinnGEN R11 Dry AMD	Inverse variance weighted	115	0.000892769	0.0194215	0.963336	125.067	114	0.225328	0.00911611	0.00483834	0.062116	0.992033
FCRL3	FinnGEN R11 Dry AMD	MR Egger	215	-0.0558314	0.0188865	0.00346596	194.897	214	0.821188	0.00906778	0.00457281	0.048655	0.0650052
FCRL5	FinnGEN R11 Dry AMD	Inverse variance weighted	57	-0.0293994	0.028229	0.297662	38.3019	56	0.966038	-0.00857085	0.0077213	0.271817	0.652708
FCRL6	FinnGEN R11 Dry AMD	Inverse variance weighted	79	-0.0330752	0.0218405	0.129926	82.9834	78	0.328547	0.0019578	0.00802324	0.807867	0.45445
FCRLB	FinnGEN R11 Dry AMD	Inverse variance weighted	108	-0.00350853	0.0134731	0.794547	89.796	107	0.884833	-0.00195329	0.00560428	0.728129	0.942021
FDX1	FinnGEN R11 Dry AMD	Wald ratio	1	0.365447	0.328794	0.266363							0.614658
FES	FinnGEN R11 Dry AMD	Inverse variance weighted	7	0.203084	0.0940777	0.0308747	2.49486	6	0.869043	-0.00817333	0.0221882	0.727684	0.231051
FETUB	FinnGEN R11 Dry AMD	Inverse variance weighted	42	-0.0511556	0.0316058	0.105544	42.3401	41	0.41297	0.0122712	0.00707778	0.0906628	0.411667
FGA	FinnGEN R11 Dry AMD	Inverse variance weighted	14	0.0832871	0.0928453	0.369691	16.8422	13	0.206617	0.022543	0.015178	0.16327	0.697075
FGF2	FinnGEN R11 Dry AMD	Inverse variance weighted	116	0.0064942	0.019972	0.745055	99.8622	115	0.84163	0.00235901	0.00692629	0.734041	0.923636
FGF21	FinnGEN R11 Dry AMD	Inverse variance weighted	6	0.151212	0.123969	0.222558	8.37969	5	0.136514	0.00397155	0.0372899	0.92031	0.57636
FGF23	FinnGEN R11 Dry AMD	Inverse variance weighted	4	0.154219	0.117375	0.188878	1.63979	3	0.650402	0.0174233	0.0427883	0.723309	0.543216
FGF5	FinnGEN R11 Dry AMD	Inverse variance weighted	107	0.0417643	0.018017	0.0204465	91.2024	106	0.846491	-0.00147043	0.00898027	0.87025	0.178452
FGFBP1	FinnGEN R11 Dry AMD	Inverse variance weighted	15	-0.0891419	0.068584	0.193687	11.3957	14	0.654711	-0.0148839	0.0185103	0.435804	0.546353
FGFBP2	FinnGEN R11 Dry AMD	Inverse variance weighted	73	-0.00659265	0.0228456	0.772907	63.3616	72	0.756375	0.00217741	0.0055776	0.697421	0.935234
FGFBP3	FinnGEN R11 Dry AMD	Inverse variance weighted	53	0.054609	0.0265173	0.0394587	45.1807	52	0.737027	-0.0069772	0.0112508	0.537921	0.261299
FGFR2	FinnGEN R11 Dry AMD	Inverse variance weighted (multiplicative random effects)	9	-0.0149882	0.211293	0.943449	39.1533	8	4.60365e-06	0.0775457	0.0369488	0.0740091	0.987122
FGFR4	FinnGEN R11 Dry AMD	Inverse variance weighted	186	-0.00872536	0.0124066	0.481878	190.644	185	0.372572	0.00553021	0.00470979	0.241835	0.775848
FGL1	FinnGEN R11 Dry AMD	Inverse variance weighted	113	-0.0110483	0.0158375	0.485425	98.5594	112	0.813719	0.000451543	0.00523408	0.931407	0.777699
FGR	FinnGEN R11 Dry AMD	Inverse variance weighted	3	-0.127437	0.166734	0.444682	0.463668	2	0.793078	-0.0490018	0.236618	0.869999	0.750873
FHIT	FinnGEN R11 Dry AMD	Inverse variance weighted	8	-0.0263164	0.104997	0.802092	2.81277	7	0.901766	0.000679572	0.0221872	0.976559	0.946125
FIS1	FinnGEN R11 Dry AMD	Inverse variance weighted	8	0.0688883	0.069795	0.323639	2.92132	7	0.892184	-0.0210857	0.0251436	0.433818	0.665428
FKBP1B	FinnGEN R11 Dry AMD	Inverse variance weighted	26	-0.0838554	0.0427445	0.049788	22.2931	25	0.618765	-0.00987757	0.0115145	0.399467	0.291602
FKBP4	FinnGEN R11 Dry AMD	Wald ratio	1	-0.241025	0.343152	0.482439							0.776039
FKBP5	FinnGEN R11 Dry AMD	Inverse variance weighted	11	-0.0115229	0.0663465	0.862119	5.6335	10	0.845058	-0.00499239	0.0188518	0.797112	0.965055
FLRT2	FinnGEN R11 Dry AMD	Inverse variance weighted	71	0.0492308	0.0220617	0.0256477	76.8666	70	0.268186	0.00122134	0.00701165	0.862229	0.209338
FLT4	FinnGEN R11 Dry AMD	Inverse variance weighted	52	0.0635062	0.030692	0.0385321	46.1383	51	0.666759	-0.00730273	0.0061241	0.23871	0.259283
FN1	FinnGEN R11 Dry AMD	Inverse variance weighted	49	-0.0644154	0.0289673	0.0261665	46.1788	48	0.547739	-0.00617103	0.00823665	0.457461	0.210646
FNDC1	FinnGEN R11 Dry AMD	Inverse variance weighted	81	0.0190348	0.0253734	0.453143	86.7595	80	0.283521	0.0123225	0.00807861	0.131172	0.757242
FNTA	FinnGEN R11 Dry AMD	Wald ratio	1	-0.170785	0.295486	0.563277							0.839537
FOLH1	FinnGEN R11 Dry AMD	Inverse variance weighted	8	0.216517	0.108645	0.0462748	0.743837	7	0.997976	0.00372843	0.0335289	0.915084	0.281868
FOLR1	FinnGEN R11 Dry AMD	Inverse variance weighted	11	0.1862	0.104335	0.0743201	12.2753	10	0.267054	0.0230398	0.0196037	0.270038	0.35343
FOLR2	FinnGEN R11 Dry AMD	Inverse variance weighted	7	0.234196	0.0863885	0.00670871	4.84468	6	0.563883	-0.0145038	0.0184793	0.46807	0.0953827
FOLR3	FinnGEN R11 Dry AMD	Inverse variance weighted	84	0.0111544	0.0134819	0.408031	80.8351	83	0.546818	-0.00754862	0.00445934	0.0942963	0.720396
FOXJ3	FinnGEN R11 Dry AMD	Wald ratio	1	-0.241232	0.244438	0.323699							0.665428
FOXO1	FinnGEN R11 Dry AMD	Inverse variance weighted	5	0.0924932	0.138946	0.505616	0.578398	4	0.965434	0.00560672	0.0221945	0.816883	0.797059
FRZB	FinnGEN R11 Dry AMD	Inverse variance weighted	75	0.0409623	0.0222732	0.0659025	69.8314	74	0.615704	0.0051042	0.00693554	0.464121	0.337661
FSHB	FinnGEN R11 Dry AMD	Inverse variance weighted	7	-0.172118	0.140809	0.221576	8.00591	6	0.237671	0.0196263	0.020652	0.385583	0.57636
FST	FinnGEN R11 Dry AMD	Inverse variance weighted	14	-0.108339	0.0758654	0.153279	13.688	13	0.396181	0.00487384	0.0148182	0.747893	0.497661
FSTL1	FinnGEN R11 Dry AMD	Inverse variance weighted	14	-0.0248105	0.0662582	0.708068	12.9044	13	0.455225	0.00882409	0.019161	0.653374	0.915014
FSTL3	FinnGEN R11 Dry AMD	Inverse variance weighted	7	-0.137223	0.0996019	0.168293	1.69837	6	0.945247	0.00164297	0.0159589	0.922004	0.522451
FTCD	FinnGEN R11 Dry AMD	Inverse variance weighted	8	0.0789095	0.0790956	0.31845	5.69863	7	0.575345	0.0118098	0.0156256	0.478383	0.663626
FUCA1	FinnGEN R11 Dry AMD	Inverse variance weighted	84	0.0695324	0.031691	0.0282304	61.7188	83	0.96128	1.49512e-05	0.00701109	0.998304	0.2175
FUOM	FinnGEN R11 Dry AMD	Inverse variance weighted	11	0.000278378	0.101287	0.997807	4.27047	10	0.934322	-0.000295476	0.0185005	0.987606	0.999588
FURIN	FinnGEN R11 Dry AMD	Inverse variance weighted	9	-0.101744	0.0738549	0.168322	4.0157	8	0.855704	0.0160961	0.0208673	0.465734	0.522451
FXN	FinnGEN R11 Dry AMD	Inverse variance weighted	3	0.120079	0.201753	0.551723	3.33541	2	0.188679	0.164388	0.0900118	0.318925	0.830647
FXYD5	FinnGEN R11 Dry AMD	Weighted median	19	-0.0179537	0.0505022	0.722213	31.3737	18	0.026049	-0.00753341	0.0195765	0.705143	0.917246
GAL	FinnGEN R11 Dry AMD	Inverse variance weighted	6	0.123417	0.17145	0.471622	6.21523	5	0.285836	-0.00240757	0.0333828	0.945968	0.77346
GALNT10	FinnGEN R11 Dry AMD	Inverse variance weighted	72	-0.000918303	0.0260162	0.971843	84.3488	71	0.133074	0.00656327	0.0075054	0.384851	0.99245
GALNT2	FinnGEN R11 Dry AMD	Inverse variance weighted	46	-0.0304146	0.0352194	0.387821	49.9566	45	0.28293	-0.00195535	0.00956562	0.838972	0.710259
GALNT3	FinnGEN R11 Dry AMD	Inverse variance weighted	75	0.0595237	0.0222848	0.00756151	66.4168	74	0.722633	0.00329719	0.00710537	0.643999	0.100992
GALNT5	FinnGEN R11 Dry AMD	Inverse variance weighted	29	-0.0351281	0.0291342	0.227921	13.1375	28	0.992265	-0.00854493	0.00945754	0.374249	0.57742
GART	FinnGEN R11 Dry AMD	Inverse variance weighted	3	0.225317	0.14307	0.115287	1.31748	2	0.517503	0.361186	0.428642	0.554239	0.432937
GAS2	FinnGEN R11 Dry AMD	Wald ratio	1	0.0512807	0.162408	0.75219							0.924305
GAS6	FinnGEN R11 Dry AMD	Inverse variance weighted	31	-0.00543623	0.0367104	0.882276	29.8653	30	0.472567	-0.00205191	0.0103715	0.844551	0.9708
GASK1A	FinnGEN R11 Dry AMD	Inverse variance weighted	132	-0.00419157	0.0146143	0.774256	141.941	131	0.242309	0.00661384	0.00619749	0.287868	0.936223
GBP1	FinnGEN R11 Dry AMD	Inverse variance weighted	32	-0.0881861	0.0390375	0.0238826	43.2522	31	0.0707004	0.000704354	0.00894629	0.937769	0.199448
GBP2	FinnGEN R11 Dry AMD	Inverse variance weighted	5	0.0419827	0.12359	0.734088	4.59617	4	0.331296	0.0140433	0.0292353	0.663829	0.920481
GBP4	FinnGEN R11 Dry AMD	Inverse variance weighted	166	-0.00267331	0.0151449	0.859889	186.845	165	0.117114	-0.00497731	0.0060995	0.415672	0.965055
GC	FinnGEN R11 Dry AMD	MR Egger	198	0.0640346	0.0199176	0.00152582	216.475	197	0.162594	-0.0123128	0.00614448	0.0464601	0.0378877
GCHFR	FinnGEN R11 Dry AMD	Inverse variance weighted	5	0.642014	0.172446	0.000196873	5.08065	4	0.279122	-0.0188448	0.0276174	0.54398	0.0102084
GCLM	FinnGEN R11 Dry AMD	Wald ratio	1	-0.245908	0.282915	0.38474							0.708413
GCNT1	FinnGEN R11 Dry AMD	Inverse variance weighted	72	0.0137164	0.0221142	0.535091	62.3022	71	0.759739	-0.00122067	0.00642989	0.849981	0.819275
GDF15	FinnGEN R11 Dry AMD	Inverse variance weighted	44	0.0598835	0.0393495	0.128051	43.3026	43	0.458396	-0.00983979	0.00927268	0.294682	0.450606
GDNF	FinnGEN R11 Dry AMD	Inverse variance weighted	38	-0.00651501	0.0357517	0.855403	20.7454	37	0.985709	0.00152419	0.00970809	0.876121	0.963161
GFAP	FinnGEN R11 Dry AMD	Inverse variance weighted	6	0.0474875	0.190726	0.803374	9.89868	5	0.0781576	0.0518634	0.0201926	0.0620814	0.946125
GFER	FinnGEN R11 Dry AMD	Wald ratio	1	-0.0610703	0.221823	0.783078							0.937282
GFRA1	FinnGEN R11 Dry AMD	Inverse variance weighted	23	-0.150276	0.0435687	0.000562287	22.0762	22	0.455348	-0.0194549	0.0128259	0.144217	0.018704
GFRA2	FinnGEN R11 Dry AMD	Inverse variance weighted	61	0.00326674	0.0287912	0.909664	75.0469	60	0.0912943	0.0178429	0.00892475	0.0501921	0.978114
GFRAL	FinnGEN R11 Dry AMD	Inverse variance weighted	125	0.0432647	0.0172544	0.0121604	86.2251	124	0.996023	0.00779633	0.0057555	0.178032	0.132479
GGACT	FinnGEN R11 Dry AMD	Inverse variance weighted	55	-0.00583053	0.0225543	0.796013	41.9977	54	0.882617	-0.0135004	0.00852047	0.119038	0.943126
GGCT	FinnGEN R11 Dry AMD	Inverse variance weighted	5	0.0980209	0.12273	0.424481	1.58008	4	0.812369	-0.0281595	0.0260573	0.358969	0.730497
GGT5	FinnGEN R11 Dry AMD	Inverse variance weighted	51	0.0526158	0.0265878	0.0478224	48.9203	50	0.516715	0.00306851	0.00929325	0.742666	0.287751
GHR	FinnGEN R11 Dry AMD	Inverse variance weighted	130	0.0359416	0.0176409	0.0416091	147.06	129	0.132026	0.00235211	0.00904042	0.795145	0.265786
GHRL	FinnGEN R11 Dry AMD	Inverse variance weighted	18	-0.0607832	0.031944	0.0570657	7.1311	17	0.981787	0.00544079	0.00962072	0.57956	0.31366
GIMAP7	FinnGEN R11 Dry AMD	Inverse variance weighted	66	-0.0657396	0.0190509	0.000559051	60.6158	65	0.631065	0.00409412	0.00758256	0.591113	0.018704
GIMAP8	FinnGEN R11 Dry AMD	Inverse variance weighted	14	-0.0872599	0.063551	0.169731	12.3837	13	0.496462	-0.0196162	0.0134782	0.171214	0.52291
GIP	FinnGEN R11 Dry AMD	Wald ratio	1	-0.219385	0.387644	0.571432							0.842667
GIPC2	FinnGEN R11 Dry AMD	Inverse variance weighted	41	-0.0307953	0.0359241	0.391317	43.5651	40	0.322249	0.00816184	0.0099081	0.415088	0.713435
GIPC3	FinnGEN R11 Dry AMD	Inverse variance weighted	18	-0.0191137	0.0595435	0.748207	24.734	17	0.100823	0.0135692	0.0149086	0.376247	0.923731
GIT1	FinnGEN R11 Dry AMD	Inverse variance weighted (multiplicative random effects)	4	0.159271	0.344097	0.64346	8.40346	3	0.0383693	-0.0251881	0.0590181	0.711086	0.881072
GLB1	FinnGEN R11 Dry AMD	Inverse variance weighted	21	0.0618618	0.06014	0.303654	31.1199	20	0.053627	0.0162623	0.0140334	0.260884	0.658476
GLO1	FinnGEN R11 Dry AMD	Inverse variance weighted	43	0.063805	0.0313124	0.0415811	28.6031	42	0.9429	0.00984914	0.0092947	0.295506	0.265786
GLRX	FinnGEN R11 Dry AMD	Inverse variance weighted	95	0.0125789	0.0182781	0.491329	87.9443	94	0.656379	-0.00266138	0.00565598	0.639069	0.784579
GLRX5	FinnGEN R11 Dry AMD	Inverse variance weighted	9	0.0135507	0.0818508	0.868508	7.73685	8	0.459588	-0.000297151	0.0196827	0.988376	0.96559
GLT8D2	FinnGEN R11 Dry AMD	Inverse variance weighted (multiplicative random effects)	8	-0.0873015	0.0865023	0.31286	15.2916	7	0.0324377	0.0117109	0.0187005	0.554224	0.663186
GM2A	FinnGEN R11 Dry AMD	Inverse variance weighted	113	0.0338291	0.0153713	0.0277501	105.556	112	0.653329	0.00683912	0.00597802	0.255066	0.217417
GMFG	FinnGEN R11 Dry AMD	Inverse variance weighted	3	-0.111917	0.208603	0.591609	0.304696	2	0.85869	-0.0718105	0.180313	0.75872	0.854033
GMPR	FinnGEN R11 Dry AMD	Inverse variance weighted	31	0.0260003	0.0317361	0.412635	30.6583	30	0.43234	-0.00590398	0.00704398	0.408796	0.721648
GMPR2	FinnGEN R11 Dry AMD	Inverse variance weighted	6	-0.0726069	0.064308	0.258877	4.34348	5	0.501095	0.0241917	0.0230818	0.353751	0.610733
GNAS	FinnGEN R11 Dry AMD	Wald ratio	1	-0.251764	0.2312	0.276178							0.626349
GNLY	FinnGEN R11 Dry AMD	Inverse variance weighted	93	-0.0178169	0.0187631	0.34233	58.7464	92	0.997282	0.00135013	0.00611429	0.825731	0.682868
GNPDA1	FinnGEN R11 Dry AMD	Inverse variance weighted	6	0.111529	0.120745	0.355655	7.4165	5	0.191461	-0.0112954	0.0391574	0.787324	0.687232
GNPDA2	FinnGEN R11 Dry AMD	Inverse variance weighted	42	-0.0247896	0.0286125	0.386276	36.5773	41	0.667409	-0.00690882	0.00694102	0.325544	0.708642
GOLGA3	FinnGEN R11 Dry AMD	Inverse variance weighted	8	-0.126162	0.113443	0.266087	10.6876	7	0.152837	-0.0295344	0.0328238	0.4029	0.614658
GORASP2	FinnGEN R11 Dry AMD	Wald ratio	1	0.571619	0.335441	0.088366							0.376921
GOT1	FinnGEN R11 Dry AMD	Wald ratio	1	-0.447214	0.427381	0.295374							0.651745
GP1BB	FinnGEN R11 Dry AMD	Inverse variance weighted	3	-0.00357645	0.171521	0.983364	0.46719	2	0.791682	-0.0187428	0.0325299	0.66723	0.994903
GP2	FinnGEN R11 Dry AMD	Inverse variance weighted	17	-0.0311279	0.0493267	0.528004	12.7208	16	0.69305	0.00811398	0.0157319	0.613537	0.81441
GP5	FinnGEN R11 Dry AMD	Inverse variance weighted	5	0.13628	0.103503	0.187947	2.59593	4	0.627544	0.0313055	0.0267384	0.326216	0.542432
GP6	FinnGEN R11 Dry AMD	Inverse variance weighted	20	-0.0339372	0.0384956	0.378	18.678	19	0.477658	0.00757606	0.0121461	0.540619	0.701488
GPA33	FinnGEN R11 Dry AMD	Inverse variance weighted	13	0.048845	0.0520636	0.348152	8.33902	12	0.758108	0.00910693	0.0100573	0.384604	0.682868
GPC1	FinnGEN R11 Dry AMD	Inverse variance weighted	51	-0.00687207	0.0271263	0.800009	32.039	50	0.977403	-0.00162619	0.00761288	0.831738	0.945953
GPC5	FinnGEN R11 Dry AMD	Inverse variance weighted	183	0.0156481	0.0119574	0.190651	175.823	182	0.615034	-0.00342467	0.00461926	0.459419	0.544055
GPHA2	FinnGEN R11 Dry AMD	Inverse variance weighted	16	-0.0250935	0.0584257	0.667563	6.7752	15	0.96359	0.00684101	0.0111641	0.549853	0.891897
GPIHBP1	FinnGEN R11 Dry AMD	Inverse variance weighted	40	-0.0875915	0.0340861	0.0101783	42.3969	39	0.326704	0.0050836	0.00790312	0.523932	0.118054
GPNMB	FinnGEN R11 Dry AMD	Inverse variance weighted	53	-0.0589227	0.0166057	0.000387662	60.8368	52	0.187716	-0.00105868	0.005465	0.847165	0.0145415
GPR158	FinnGEN R11 Dry AMD	Wald ratio	1	0.35751	0.272914	0.190205							0.544055
GPR15L	FinnGEN R11 Dry AMD	Inverse variance weighted (multiplicative random effects)	36	-0.0489504	0.0567486	0.388366	80.7519	35	1.78027e-05	0.0247427	0.0121725	0.0499535	0.710259
GPR37	FinnGEN R11 Dry AMD	Inverse variance weighted	136	0.0286268	0.0160938	0.0752809	158.89	135	0.0783819	0.00517322	0.00735395	0.482989	0.354867
GRAP2	FinnGEN R11 Dry AMD	Inverse variance weighted	3	-0.456317	0.269323	0.0902056	5.35754	2	0.0686476	-0.0396516	0.0279784	0.391189	0.381373
GRHPR	FinnGEN R11 Dry AMD	Inverse variance weighted	26	-0.00303958	0.0416626	0.94184	18.3258	25	0.828252	-0.0115461	0.0109816	0.303547	0.987122
GRIK2	FinnGEN R11 Dry AMD	Inverse variance weighted	18	0.0572457	0.0414043	0.166787	20.1401	17	0.267126	0.00170287	0.0116625	0.885735	0.521204
GRK5	FinnGEN R11 Dry AMD	Inverse variance weighted	19	0.0261946	0.0447515	0.558323	10.0635	18	0.929813	0.0003552	0.0112578	0.975197	0.835589
GRN	FinnGEN R11 Dry AMD	Inverse variance weighted	27	-0.143857	0.0443182	0.00117038	23.8881	26	0.582364	0.00573793	0.0102874	0.581966	0.0312633
GRP	FinnGEN R11 Dry AMD	Inverse variance weighted	42	0.0401836	0.0286099	0.160159	47.3696	41	0.228814	0.00077802	0.00884296	0.93033	0.508739
GRPEL1	FinnGEN R11 Dry AMD	Wald ratio	1	0.1602	0.324219	0.621227							0.869225
GSN	FinnGEN R11 Dry AMD	Inverse variance weighted	14	-0.00368436	0.0660648	0.955526	9.29501	13	0.750315	-0.00410924	0.0118153	0.734022	0.990742
GSR	FinnGEN R11 Dry AMD	Inverse variance weighted	8	-0.129124	0.0953227	0.175545	5.75376	7	0.568778	-0.0245527	0.0288844	0.427916	0.532894
GSTA1	FinnGEN R11 Dry AMD	MR Egger	26	-0.120161	0.0655936	0.0794053	22.2081	25	0.6237	0.03219	0.0115078	0.00999318	0.363368
GSTA3	FinnGEN R11 Dry AMD	MR Egger	22	-0.19132	0.0852888	0.0363688	19.2823	21	0.567035	0.050023	0.0171087	0.00839478	0.252614
GSTM4	FinnGEN R11 Dry AMD	Inverse variance weighted	37	-0.0424667	0.0344729	0.217992	37.5734	36	0.396974	-0.00875033	0.0109228	0.428475	0.57636
GSTP1	FinnGEN R11 Dry AMD	Inverse variance weighted	17	0.0041701	0.0476163	0.930213	8.89467	16	0.917687	0.0128379	0.0136609	0.362233	0.981759
GSTT2B	FinnGEN R11 Dry AMD	Inverse variance weighted	189	0.0021937	0.0126584	0.862415	196.744	188	0.316187	-0.00299317	0.00520252	0.56576	0.965055
GUCA2A	FinnGEN R11 Dry AMD	Inverse variance weighted	24	0.0185533	0.0472991	0.694869	25.3787	23	0.331061	0.00436078	0.0115764	0.71001	0.906776
GUSB	FinnGEN R11 Dry AMD	Inverse variance weighted	19	0.0513889	0.0586719	0.381102	17.4949	18	0.489365	0.0219694	0.012991	0.109064	0.705018
GZMA	FinnGEN R11 Dry AMD	Inverse variance weighted	3	0.166957	0.175168	0.340526	0.876003	2	0.645325	0.081444	0.0918159	0.538065	0.682868
GZMB	FinnGEN R11 Dry AMD	Inverse variance weighted	31	-0.0690103	0.0375425	0.0660345	35.5232	30	0.224101	-0.00574705	0.0101418	0.575298	0.337661
GZMH	FinnGEN R11 Dry AMD	Inverse variance weighted	21	0.0475102	0.0573226	0.407206	20.6224	20	0.419652	-0.0156427	0.0139524	0.276196	0.720396
HADH	FinnGEN R11 Dry AMD	Wald ratio	1	-0.212483	0.413108	0.607006							0.863606
HAGH	FinnGEN R11 Dry AMD	Inverse variance weighted	7	-0.0514705	0.132753	0.698226	7.27803	6	0.295899	0.00199765	0.0287667	0.947329	0.909386
HAVCR1	FinnGEN R11 Dry AMD	Inverse variance weighted (multiplicative random effects)	99	-0.00266445	0.0248725	0.91469	170.407	98	8.15013e-06	0.00615192	0.00729793	0.40132	0.978813
HAVCR2	FinnGEN R11 Dry AMD	Inverse variance weighted	15	-0.0208685	0.0218473	0.339479	10.1077	14	0.754267	0.00646931	0.0122656	0.606776	0.682868
HBEGF	FinnGEN R11 Dry AMD	Inverse variance weighted	3	-0.0865735	0.202451	0.668923	0.343159	2	0.842333	0.014414	0.034233	0.746291	0.891897
HBQ1	FinnGEN R11 Dry AMD	Inverse variance weighted	49	-0.00654226	0.0248255	0.792142	45.4044	48	0.579817	0.000454598	0.00618274	0.941699	0.939803
HBZ	FinnGEN R11 Dry AMD	Inverse variance weighted	153	0.00336212	0.0121038	0.781186	165.005	152	0.222551	0.0053247	0.00734051	0.469338	0.937282
HCLS1	FinnGEN R11 Dry AMD	Inverse variance weighted	4	-0.0611684	0.140227	0.662684	1.96063	3	0.580619	-0.0148529	0.0314396	0.683155	0.891811
HDDC2	FinnGEN R11 Dry AMD	Inverse variance weighted	75	-0.0173263	0.0211348	0.412332	80.2055	74	0.290832	0.00314912	0.0090139	0.727823	0.721648
HDGFL2	FinnGEN R11 Dry AMD	Wald ratio	1	-0.501256	0.389872	0.198549							0.552989
HEG1	FinnGEN R11 Dry AMD	Inverse variance weighted	11	-0.035831	0.0971906	0.712375	3.5233	10	0.966301	-0.0105128	0.0249303	0.683147	0.915014
HEPACAM2	FinnGEN R11 Dry AMD	Wald ratio	1	0.750782	0.921708	0.415327							0.721648
HEXIM1	FinnGEN R11 Dry AMD	Wald ratio	1	-0.385764	0.325492	0.23595							0.587938
HGF	FinnGEN R11 Dry AMD	Inverse variance weighted	7	0.154888	0.124384	0.213046	2.93394	6	0.817092	-0.00497003	0.0218437	0.829025	0.569888
HGFAC	FinnGEN R11 Dry AMD	Inverse variance weighted	99	0.0114913	0.0200859	0.56725	104.287	98	0.313059	-0.0129127	0.00747427	0.0872382	0.841095
HIP1	FinnGEN R11 Dry AMD	Wald ratio	1	-0.0478415	0.407537	0.906549							0.978114
HIP1R	FinnGEN R11 Dry AMD	Weighted median	5	-0.013118	0.126474	0.917391	9.92933	4	0.0416351	-0.0385652	0.0593435	0.562105	0.978813
HMBS	FinnGEN R11 Dry AMD	Inverse variance weighted	16	0.00828556	0.0636765	0.896472	12.745	15	0.621987	0.00268739	0.0158652	0.867914	0.975003
HMCN2	FinnGEN R11 Dry AMD	Inverse variance weighted	111	0.00154987	0.0169033	0.926944	134.09	110	0.059033	0.00293367	0.00540788	0.588595	0.981759
HMOX1	FinnGEN R11 Dry AMD	Inverse variance weighted	5	-0.0278071	0.169314	0.869547	2.26034	4	0.688	0.0169935	0.022821	0.510511	0.96559
HMOX2	FinnGEN R11 Dry AMD	Inverse variance weighted	3	-0.269198	0.220383	0.221897	2.13917	2	0.343151	0.0560577	0.0617334	0.530651	0.57636
HNMT	FinnGEN R11 Dry AMD	Inverse variance weighted	78	-0.0134179	0.016383	0.412778	63.5705	77	0.863857	0.00392661	0.00600349	0.515051	0.721648
HPCAL1	FinnGEN R11 Dry AMD	Inverse variance weighted	9	-0.0760802	0.0749928	0.310344	4.66502	8	0.792705	0.00946491	0.0156426	0.564224	0.66295
HPGDS	FinnGEN R11 Dry AMD	Inverse variance weighted	74	0.0157595	0.0216015	0.465662	64.8546	73	0.740609	0.000636104	0.00645631	0.92179	0.768691
HPSE	FinnGEN R11 Dry AMD	Inverse variance weighted	6	0.056782	0.0606773	0.349374	3.58287	5	0.610887	0.032334	0.0247891	0.262099	0.682868
HRC	FinnGEN R11 Dry AMD	Inverse variance weighted	10	0.0414501	0.0975243	0.67082	5.42918	9	0.795407	-0.0111929	0.0259823	0.677994	0.891897
HRG	FinnGEN R11 Dry AMD	MR Egger	63	0.0453136	0.0367145	0.221857	71.0854	62	0.200918	-0.0186643	0.00736469	0.0138505	0.57636
HS1BP3	FinnGEN R11 Dry AMD	Inverse variance weighted	10	0.0408455	0.0695769	0.557166	8.59716	9	0.475259	-0.0215009	0.0109444	0.0850564	0.835451
HS3ST3B1	FinnGEN R11 Dry AMD	Inverse variance weighted	50	-0.0280632	0.0299417	0.348623	56.53	49	0.214346	-0.00717548	0.00902856	0.430669	0.682868
HS6ST1	FinnGEN R11 Dry AMD	Inverse variance weighted	30	0.0401772	0.0402364	0.318023	22.6016	29	0.794453	0.0126644	0.0100297	0.217114	0.663626
HSBP1	FinnGEN R11 Dry AMD	Inverse variance weighted	103	-0.00553754	0.0165791	0.738374	99.2522	102	0.558568	-0.00286991	0.00596026	0.631198	0.921143
HSD17B14	FinnGEN R11 Dry AMD	Inverse variance weighted	105	-0.00417913	0.0146374	0.775254	101.03	104	0.564187	0.000259642	0.00509532	0.959458	0.936485
HSDL2	FinnGEN R11 Dry AMD	Inverse variance weighted	86	0.00274122	0.0174692	0.87531	95.1903	85	0.210983	-0.000272828	0.00693103	0.968694	0.969329
HSPA2	FinnGEN R11 Dry AMD	Inverse variance weighted	7	0.0323269	0.107341	0.763292	2.57025	6	0.860524	0.00868985	0.0247368	0.739688	0.928699
HSPB1	FinnGEN R11 Dry AMD	Inverse variance weighted	66	0.033455	0.0230573	0.146794	42.8422	65	0.984686	-0.000104885	0.00701032	0.988109	0.487377
HSPB6	FinnGEN R11 Dry AMD	Wald ratio	1	-0.585879	0.434607	0.177637							0.537176
HSPG2	FinnGEN R11 Dry AMD	Inverse variance weighted	17	-0.0264347	0.0572562	0.644303	14.1912	16	0.58447	-0.000353125	0.016153	0.982847	0.881072
HYAL1	FinnGEN R11 Dry AMD	Inverse variance weighted	21	0.0559443	0.0497894	0.261175	24.9575	20	0.203063	0.0155779	0.0098378	0.129817	0.611887
HYOU1	FinnGEN R11 Dry AMD	Inverse variance weighted	15	0.038955	0.0646858	0.547029	9.13957	14	0.822007	-0.0252821	0.014893	0.113382	0.825695
ICAM1	FinnGEN R11 Dry AMD	Inverse variance weighted	78	0.019989	0.0204799	0.32905	69.5494	77	0.714549	-0.0069647	0.00605397	0.253572	0.674217
ICAM2	FinnGEN R11 Dry AMD	Inverse variance weighted	3	-0.216351	0.257848	0.401432	0.528165	2	0.76791	-0.0269143	0.0370478	0.600028	0.719312
ICAM3	FinnGEN R11 Dry AMD	Inverse variance weighted	40	-0.005743	0.0283499	0.839467	37.8982	39	0.520017	0.0117329	0.00878396	0.189588	0.958426
ICAM4	FinnGEN R11 Dry AMD	Inverse variance weighted	10	-0.106341	0.127576	0.404535	16.0248	9	0.0663659	-0.0200077	0.030803	0.534191	0.719312
ICAM5	FinnGEN R11 Dry AMD	Inverse variance weighted	133	-0.0097716	0.0144301	0.498298	127.054	132	0.605306	0.00775764	0.00490001	0.11579	0.789308
ICOSLG	FinnGEN R11 Dry AMD	Inverse variance weighted	56	0.108516	0.0350623	0.00196854	48.8069	55	0.708839	0.00256302	0.00887873	0.773939	0.0444941
IDI2	FinnGEN R11 Dry AMD	Inverse variance weighted	55	0.0576042	0.0232143	0.0130863	42.3575	54	0.874375	-0.00089588	0.0062452	0.886478	0.138668
IDO1	FinnGEN R11 Dry AMD	Inverse variance weighted	34	-0.0218767	0.0394944	0.579634	33.5781	33	0.439276	-0.00845048	0.0120196	0.487102	0.84594
IDUA	FinnGEN R11 Dry AMD	Inverse variance weighted	133	-0.00240544	0.0137269	0.860895	130.158	132	0.529012	-0.00239192	0.0053943	0.658196	0.965055
IFI30	FinnGEN R11 Dry AMD	Inverse variance weighted	44	-0.0391704	0.0261408	0.134019	32.1758	43	0.886678	-0.00290834	0.00778286	0.710518	0.462378
IFNAR1	FinnGEN R11 Dry AMD	Inverse variance weighted	54	-0.0597238	0.0272548	0.0284292	50.7616	53	0.561791	-0.00691245	0.0107141	0.521652	0.217916
IFNG	FinnGEN R11 Dry AMD	Wald ratio	1	-0.101585	0.421166	0.809401							0.947907
IFNGR1	FinnGEN R11 Dry AMD	Inverse variance weighted	14	0.059407	0.0665737	0.372206	11.0159	13	0.609488	-0.00103982	0.0116675	0.930456	0.698827
IFNGR2	FinnGEN R11 Dry AMD	Inverse variance weighted	136	-0.00959987	0.0126342	0.447356	130.421	135	0.59529	0.00374196	0.00460656	0.418055	0.751847
IFNL1	FinnGEN R11 Dry AMD	Wald ratio	1	-0.568509	0.400331	0.155579							0.499611
IFNLR1	FinnGEN R11 Dry AMD	Inverse variance weighted	25	-0.0776485	0.035982	0.0309291	19.4886	24	0.725458	-0.0112064	0.00979405	0.264307	0.231051
IGF1R	FinnGEN R11 Dry AMD	Weighted median	10	-0.000162513	0.149514	0.999133	25.6598	9	0.00232173	0.0395653	0.0280619	0.196233	0.999588
IGF2R	FinnGEN R11 Dry AMD	Inverse variance weighted	85	0.0495127	0.0197831	0.0123222	62.6459	84	0.960772	-0.00571758	0.00641862	0.375622	0.133276
IGFBP1	FinnGEN R11 Dry AMD	Wald ratio	1	0.464048	0.386493	0.229882							0.579803
IGFBP2	FinnGEN R11 Dry AMD	Wald ratio	1	0.107843	0.266402	0.685616							0.900773
IGFBP3	FinnGEN R11 Dry AMD	Inverse variance weighted	97	-0.00679398	0.0250192	0.785968	113.897	96	0.102665	0.00464873	0.007826	0.553916	0.938159
IGFBP4	FinnGEN R11 Dry AMD	Wald ratio	1	-0.0121973	0.409712	0.97625							0.992589
IGFBP6	FinnGEN R11 Dry AMD	Inverse variance weighted	7	-0.255775	0.145892	0.0795716	11.9536	6	0.0630111	0.0179584	0.0486206	0.726987	0.363368
IGFBP7	FinnGEN R11 Dry AMD	MR Egger	55	-0.0644285	0.0475543	0.181216	64.1682	54	0.162005	-0.0159799	0.00756995	0.0395097	0.537536
IGFBPL1	FinnGEN R11 Dry AMD	Inverse variance weighted	78	0.0328806	0.0197926	0.0966623	60.4766	77	0.917128	-0.00247738	0.0060697	0.684307	0.3991
IGHMBP2	FinnGEN R11 Dry AMD	Wald ratio	1	-0.126539	0.220043	0.565247							0.839537
IGLC2	FinnGEN R11 Dry AMD	Inverse variance weighted	6	-0.00284752	0.0678639	0.966531	1.60473	5	0.900676	0.0108721	0.0155541	0.52307	0.99245
IGSF21	FinnGEN R11 Dry AMD	Inverse variance weighted	16	0.00775128	0.056708	0.891278	6.86863	15	0.961193	0.0076234	0.0181293	0.680502	0.971921
IGSF3	FinnGEN R11 Dry AMD	Inverse variance weighted	7	-0.0701194	0.10939	0.52152	2.9158	6	0.819338	0.0129348	0.0277209	0.660405	0.809828
IGSF8	FinnGEN R11 Dry AMD	Inverse variance weighted	5	-0.12984	0.12597	0.302672	5.99217	4	0.199734	0.00395447	0.0231323	0.875142	0.657564
IGSF9	FinnGEN R11 Dry AMD	Inverse variance weighted	20	0.115562	0.0440876	0.00876254	18.6637	19	0.478591	-0.00687794	0.0132781	0.610772	0.110869
IL10RA	FinnGEN R11 Dry AMD	Inverse variance weighted	6	0.0477391	0.0935956	0.610011	2.81231	5	0.728894	-0.0110246	0.01835	0.58036	0.863606
IL10RB	FinnGEN R11 Dry AMD	Inverse variance weighted	85	-0.00626412	0.0214031	0.769772	71.2543	84	0.837903	0.00683116	0.00746879	0.363037	0.933398
IL12B	FinnGEN R11 Dry AMD	Inverse variance weighted	76	-0.00370333	0.02159	0.863807	71.763	75	0.584546	0.00123361	0.00820097	0.88084	0.965588
IL12RB1	FinnGEN R11 Dry AMD	Inverse variance weighted	48	0.0266965	0.0266855	0.317111	44.8951	47	0.560149	-0.00850702	0.0070559	0.234114	0.663186
IL15	FinnGEN R11 Dry AMD	Wald ratio	1	-0.682939	1.52515	0.654308							0.887782
IL15RA	FinnGEN R11 Dry AMD	Inverse variance weighted	50	0.03406	0.0257661	0.186204	39.453	49	0.833155	-0.00258524	0.00703437	0.71485	0.540819
IL16	FinnGEN R11 Dry AMD	Inverse variance weighted	46	-0.0503383	0.0317267	0.112597	43.0902	45	0.553153	-0.00864746	0.00899204	0.341466	0.428746
IL17C	FinnGEN R11 Dry AMD	Inverse variance weighted	7	0.184877	0.10072	0.0664235	3.58451	6	0.732694	0.00572631	0.0253479	0.830217	0.337661
IL17D	FinnGEN R11 Dry AMD	Inverse variance weighted	57	0.0719925	0.0291095	0.0133922	59.2425	56	0.358147	0.00121456	0.00837806	0.885265	0.138885
IL17F	FinnGEN R11 Dry AMD	Inverse variance weighted	9	0.125545	0.0709469	0.0768003	4.37145	8	0.822152	-0.00661066	0.0230576	0.78264	0.359148
IL17RA	FinnGEN R11 Dry AMD	Inverse variance weighted	119	-0.0188514	0.0150907	0.211587	131.465	118	0.187209	-0.00829285	0.00603815	0.172251	0.569805
IL17RB	FinnGEN R11 Dry AMD	Weighted median	138	-0.0587721	0.0239854	0.0142726	170.886	137	0.0262693	-0.00127653	0.00686654	0.852795	0.146294
IL18	FinnGEN R11 Dry AMD	Inverse variance weighted	37	-0.0279223	0.0333715	0.402755	35.9074	36	0.472989	0.00319782	0.0114139	0.780996	0.719312
IL18BP	FinnGEN R11 Dry AMD	Inverse variance weighted	5	-0.0875877	0.110265	0.426998	2.83133	4	0.586437	0.027184	0.0179228	0.226607	0.731705
IL18R1	FinnGEN R11 Dry AMD	Inverse variance weighted	156	0.0183655	0.0135162	0.174217	136.584	155	0.853653	-0.00667625	0.00505013	0.18813	0.532314
IL19	FinnGEN R11 Dry AMD	Inverse variance weighted	22	-0.0594387	0.0403421	0.140652	18.8651	21	0.593795	0.00257991	0.0133762	0.849003	0.474128
IL1R1	FinnGEN R11 Dry AMD	Inverse variance weighted	27	-0.0527164	0.0464269	0.256178	28.7864	26	0.320884	-0.000479138	0.0135675	0.972109	0.607862
IL1RAP	FinnGEN R11 Dry AMD	Inverse variance weighted	95	-0.00482133	0.0134123	0.719243	92.4022	94	0.527299	0.000394711	0.00565048	0.94446	0.916866
IL1RL1	FinnGEN R11 Dry AMD	Inverse variance weighted	148	-0.019065	0.0173307	0.271302	173.015	147	0.0701997	-0.0059049	0.0067336	0.381965	0.621176
IL1RL2	FinnGEN R11 Dry AMD	Inverse variance weighted	95	0.0201468	0.0171243	0.239392	92.6366	94	0.520422	-0.00773315	0.0068298	0.260434	0.58863
IL1RN	FinnGEN R11 Dry AMD	Inverse variance weighted	29	-0.0614532	0.0435333	0.158057	21.2092	28	0.816518	-0.0081498	0.0112007	0.473112	0.503895
IL20RB	FinnGEN R11 Dry AMD	Inverse variance weighted	4	0.466871	0.15607	0.00277676	7.09711	3	0.0688662	0.0368564	0.0418775	0.471636	0.053796
IL22	FinnGEN R11 Dry AMD	Inverse variance weighted	5	0.153879	0.132429	0.245248	1.2546	4	0.86903	0.00282678	0.0269081	0.922964	0.594392
IL22RA1	FinnGEN R11 Dry AMD	Inverse variance weighted	21	-0.0668061	0.0442972	0.131521	19.5399	20	0.487019	-0.0100128	0.0115229	0.395719	0.457339
IL2RA	FinnGEN R11 Dry AMD	Inverse variance weighted	63	-0.0118187	0.0208091	0.570063	52.6813	62	0.794514	-0.0108304	0.0061617	0.083816	0.842432
IL31RA	FinnGEN R11 Dry AMD	Inverse variance weighted	112	-0.029984	0.0160327	0.06146	106.253	111	0.60963	-0.00577718	0.00515699	0.265043	0.329872
IL32	FinnGEN R11 Dry AMD	Inverse variance weighted	23	-0.0146088	0.0622527	0.814466	31.5097	22	0.0861472	-0.00743934	0.0124795	0.557464	0.950929
IL33	FinnGEN R11 Dry AMD	Wald ratio	1	-0.0971153	0.58814	0.868847							0.96559
IL34	FinnGEN R11 Dry AMD	Inverse variance weighted	83	-0.0255485	0.0162222	0.115276	91.9786	82	0.211497	-0.0115479	0.00730238	0.117685	0.432937
IL36A	FinnGEN R11 Dry AMD	Wald ratio	1	0.0333181	0.335836	0.920972							0.980479
IL36G	FinnGEN R11 Dry AMD	Inverse variance weighted	4	0.00404991	0.185743	0.982604	3.65139	3	0.301652	0.0399913	0.0522957	0.524351	0.994903
IL4R	FinnGEN R11 Dry AMD	Inverse variance weighted	39	0.00686952	0.0302262	0.820214	22.4571	38	0.978751	-0.00294033	0.00899564	0.745614	0.952752
IL5RA	FinnGEN R11 Dry AMD	Inverse variance weighted	66	-0.00114993	0.0206379	0.955566	63.998	65	0.511865	0.00529444	0.00630552	0.40423	0.990742
IL6R	FinnGEN R11 Dry AMD	MR Egger	187	-0.0494609	0.0181031	0.00690129	191.15	186	0.382431	0.0107997	0.00503666	0.03332	0.0965634
IL6ST	FinnGEN R11 Dry AMD	Inverse variance weighted	11	-0.0610409	0.0723047	0.398548	6.63583	10	0.759319	-0.0163012	0.012504	0.224703	0.718709
IL7	FinnGEN R11 Dry AMD	Inverse variance weighted	4	-0.149797	0.131922	0.256168	1.70902	3	0.634931	0.0169705	0.025361	0.572295	0.607862
IL7R	FinnGEN R11 Dry AMD	Inverse variance weighted	153	0.0183872	0.0137438	0.180943	132.675	152	0.868745	0.00472285	0.00577107	0.414438	0.537536
IMMT	FinnGEN R11 Dry AMD	Inverse variance weighted	5	-0.000297026	0.120502	0.998033	2.69573	4	0.609962	0.0499357	0.0309114	0.204628	0.999588
IMPA1	FinnGEN R11 Dry AMD	Inverse variance weighted	16	-0.0950323	0.0557644	0.0883483	12.4097	15	0.647791	0.00746312	0.0151037	0.62888	0.376921
ING1	FinnGEN R11 Dry AMD	Wald ratio	1	-0.555264	0.327011	0.0895084							0.379335
INHBB	FinnGEN R11 Dry AMD	MR Egger	33	-0.0789046	0.0751007	0.301541	28.0802	32	0.665387	0.0314101	0.0121688	0.0148	0.657472
INHBC	FinnGEN R11 Dry AMD	Inverse variance weighted	97	0.0107734	0.0186477	0.563444	92.802	96	0.573441	0.00124718	0.00656049	0.849632	0.839537
INPP1	FinnGEN R11 Dry AMD	Inverse variance weighted	5	0.403364	0.129812	0.00188809	1.2835	4	0.864169	0.00897862	0.0511169	0.871757	0.0435339
INPP5D	FinnGEN R11 Dry AMD	Inverse variance weighted	7	-0.030882	0.0957297	0.747001	1.01481	6	0.985044	0.0103851	0.01854	0.599548	0.923636
INSL4	FinnGEN R11 Dry AMD	Inverse variance weighted	5	-0.197675	0.103258	0.0555722	5.00934	4	0.286341	-0.00691401	0.0194011	0.745152	0.310043
INSL5	FinnGEN R11 Dry AMD	Inverse variance weighted	12	0.0275813	0.0652215	0.672378	7.78228	11	0.732664	-0.0174122	0.0163025	0.310593	0.893295
INSR	FinnGEN R11 Dry AMD	Wald ratio	1	-0.647037	0.341173	0.0578934							0.315994
IPCEF1	FinnGEN R11 Dry AMD	Inverse variance weighted	6	0.0135649	0.0971614	0.888967	4.85201	5	0.434207	-0.0235871	0.0189575	0.281352	0.971921
IQGAP2	FinnGEN R11 Dry AMD	Inverse variance weighted	5	0.287671	0.0946401	0.00236868	0.495468	4	0.973941	-0.0165282	0.0518823	0.770942	0.0515554
ISLR2	FinnGEN R11 Dry AMD	Inverse variance weighted (multiplicative random effects)	32	-0.0474853	0.0669678	0.478277	49.6587	31	0.0181238	0.00812979	0.0152225	0.597233	0.775848
ISM1	FinnGEN R11 Dry AMD	Inverse variance weighted	36	-0.0206748	0.0415892	0.619104	36.0087	35	0.421121	-0.0142163	0.00993684	0.161652	0.867632
IST1	FinnGEN R11 Dry AMD	Wald ratio	1	-0.327594	0.163935	0.0456821							0.2816
ITGA11	FinnGEN R11 Dry AMD	Inverse variance weighted	20	0.034125	0.0475735	0.473183	14.1438	19	0.775245	-0.00864223	0.0112698	0.453114	0.7738
ITGA2	FinnGEN R11 Dry AMD	Inverse variance weighted	110	0.000612339	0.0192859	0.974671	130.284	109	0.0805204	0.00495413	0.00699993	0.480631	0.99245
ITGA5	FinnGEN R11 Dry AMD	Wald ratio	1	0.31046	0.291919	0.287548							0.640895
ITGA6	FinnGEN R11 Dry AMD	Inverse variance weighted	33	0.0228015	0.0426393	0.592821	15.8189	32	0.992555	0.00210468	0.0113773	0.854442	0.854033
ITGAM	FinnGEN R11 Dry AMD	Inverse variance weighted	11	0.0296335	0.0879759	0.73624	13.9	10	0.177601	0.0149065	0.0265118	0.587669	0.920796
ITGAV	FinnGEN R11 Dry AMD	Inverse variance weighted	20	-0.207817	0.0665457	0.0017907	23.2505	19	0.226487	-0.00389805	0.0172706	0.823974	0.0432466
ITGB2	FinnGEN R11 Dry AMD	Inverse variance weighted	6	0.0717859	0.0888475	0.419109	1.89537	5	0.863424	0.00936608	0.0169823	0.610636	0.725113
ITGB5	FinnGEN R11 Dry AMD	Inverse variance weighted	4	-0.0760622	0.16034	0.635228	1.0998	3	0.777123	0.0128651	0.028205	0.693041	0.879325
ITGB7	FinnGEN R11 Dry AMD	Inverse variance weighted (multiplicative random effects)	7	-0.0285463	0.0900902	0.751347	13.0253	6	0.0426361	0.0403782	0.0258714	0.179339	0.924305
ITGBL1	FinnGEN R11 Dry AMD	Weighted median	90	-0.0311718	0.0329713	0.344443	112.153	89	0.0491374	-0.0146688	0.0074018	0.0506242	0.682868
ITIH1	FinnGEN R11 Dry AMD	Inverse variance weighted	6	-0.133178	0.0947292	0.159758	1.22663	5	0.942297	-0.0165152	0.0293184	0.603306	0.508401
ITIH3	FinnGEN R11 Dry AMD	Inverse variance weighted	51	0.0511862	0.0326337	0.116762	57.957	50	0.20528	0.0077545	0.00950562	0.418574	0.432937
ITIH4	FinnGEN R11 Dry AMD	Inverse variance weighted	36	0.0795995	0.0387389	0.0399016	44.8483	35	0.123032	0.00623768	0.0140183	0.659163	0.261969
ITIH5	FinnGEN R11 Dry AMD	Wald ratio	1	-0.296347	0.147854	0.0450354							0.280556
ITPA	FinnGEN R11 Dry AMD	Inverse variance weighted	84	-0.0196205	0.0173868	0.25912	81.0946	83	0.5387	-0.00978882	0.00598631	0.10584	0.610733
ITPR1	FinnGEN R11 Dry AMD	Wald ratio	1	0.187448	0.197172	0.341767							0.682868
JAM2	FinnGEN R11 Dry AMD	Inverse variance weighted	5	0.22966	0.171676	0.180976	5.71857	4	0.221175	-0.00141748	0.0484093	0.978479	0.537536
JAM3	FinnGEN R11 Dry AMD	Inverse variance weighted	11	0.0128931	0.0902697	0.886426	6.80734	10	0.7435	-0.0114987	0.0184171	0.547897	0.971921
JPT2	FinnGEN R11 Dry AMD	Wald ratio	1	-0.0855593	0.385368	0.824299							0.952822
KAZALD1	FinnGEN R11 Dry AMD	Inverse variance weighted	82	0.0129374	0.0165905	0.435502	94.6316	81	0.142779	-0.00364242	0.00506986	0.474575	0.741827
KDR	FinnGEN R11 Dry AMD	Inverse variance weighted	50	-0.0452894	0.023084	0.0497702	47.2703	49	0.543484	0.000863313	0.00594455	0.885139	0.291602
KEL	FinnGEN R11 Dry AMD	Inverse variance weighted	25	-0.0389703	0.0452178	0.388778	28.1919	24	0.252028	-5.06145e-05	0.0100783	0.996036	0.710276
KHK	FinnGEN R11 Dry AMD	Inverse variance weighted	55	-0.000998863	0.027584	0.971114	42.231	54	0.877312	0.0145855	0.00974941	0.140575	0.99245
KIF1C	FinnGEN R11 Dry AMD	Wald ratio	1	0.572739	0.531214	0.280958							0.631798
KIR2DL2	FinnGEN R11 Dry AMD	Inverse variance weighted	64	0.0432099	0.0312926	0.167329	47.5667	63	0.92589	0.00313639	0.00675719	0.644161	0.521204
KIR2DL3	FinnGEN R11 Dry AMD	Inverse variance weighted	39	0.0100941	0.0319885	0.752341	23.8431	38	0.964548	-0.00179864	0.00731588	0.807153	0.924305
KIR2DS4	FinnGEN R11 Dry AMD	Inverse variance weighted	82	-0.00270514	0.0165666	0.870291	71.4265	81	0.767635	-0.00158922	0.00693843	0.819417	0.96559
KIR3DL1	FinnGEN R11 Dry AMD	Inverse variance weighted	71	-0.0438868	0.0173152	0.0112579	43.9888	70	0.993662	-0.0016617	0.00639599	0.795789	0.126419
KIR3DL2	FinnGEN R11 Dry AMD	Inverse variance weighted	3	-0.0767003	0.132739	0.56338	2.82977	2	0.242953	-0.00186061	0.0352318	0.966411	0.839537
KIRREL2	FinnGEN R11 Dry AMD	Inverse variance weighted	18	0.0922884	0.063133	0.143794	24.5435	17	0.105405	0.0100752	0.0137899	0.475574	0.481955
KIT	FinnGEN R11 Dry AMD	Inverse variance weighted	5	0.290373	0.170591	0.0887251	3.19241	4	0.526158	0.0128814	0.0243123	0.632935	0.376921
KITLG	FinnGEN R11 Dry AMD	Wald ratio	1	0.361833	0.336692	0.282521							0.63289
KLB	FinnGEN R11 Dry AMD	Inverse variance weighted	128	0.00193981	0.0138729	0.888797	90.3521	127	0.994208	-0.00205803	0.00484212	0.671542	0.971921
KLK10	FinnGEN R11 Dry AMD	Inverse variance weighted	56	0.0106491	0.0218767	0.626417	55.9859	55	0.437635	-0.00560035	0.00675244	0.41054	0.873022
KLK11	FinnGEN R11 Dry AMD	Inverse variance weighted	15	0.00755348	0.0400601	0.850443	8.67701	14	0.851168	-0.00138837	0.00951167	0.886188	0.961109
KLK12	FinnGEN R11 Dry AMD	Inverse variance weighted	84	-0.0367951	0.0210037	0.0798013	87.5332	83	0.345618	-0.00963025	0.00624181	0.126715	0.363368
KLK13	FinnGEN R11 Dry AMD	Inverse variance weighted	38	0.0135074	0.0314132	0.667202	40.3654	37	0.323843	-0.00460431	0.00737945	0.536603	0.891897
KLK14	FinnGEN R11 Dry AMD	Inverse variance weighted	47	-0.00894246	0.0326002	0.783849	59.9598	46	0.081095	-0.00509405	0.0073699	0.492992	0.937282
KLK15	FinnGEN R11 Dry AMD	Inverse variance weighted	66	0.00683571	0.0143402	0.633589	66.6181	65	0.421072	0.00307259	0.00550507	0.578698	0.878849
KLK3	FinnGEN R11 Dry AMD	Inverse variance weighted	4	-0.433367	0.388958	0.265205	7.33239	3	0.0620252	-0.056656	0.0228628	0.13148	0.614658
KLK6	FinnGEN R11 Dry AMD	Inverse variance weighted	6	0.000101495	0.096564	0.999161	8.58202	5	0.126943	-0.0892046	0.0360939	0.0688388	0.999588
KLK7	FinnGEN R11 Dry AMD	Inverse variance weighted	20	0.0803452	0.0330667	0.0151077	16.5087	19	0.623114	0.0100916	0.0137388	0.472086	0.153074
KLKB1	FinnGEN R11 Dry AMD	MR Egger	55	-0.0711625	0.0454339	0.123233	49.3597	54	0.653691	0.018926	0.00745132	0.0140543	0.443847
KLRB1	FinnGEN R11 Dry AMD	Inverse variance weighted	12	0.0239098	0.0688929	0.728548	8.33106	11	0.683377	-0.0126084	0.0212242	0.565669	0.918136
KLRF1	FinnGEN R11 Dry AMD	Inverse variance weighted	20	0.0072925	0.0582897	0.900438	22.0838	19	0.280104	0.0123331	0.0110207	0.277814	0.976906
KLRK1	FinnGEN R11 Dry AMD	Inverse variance weighted	70	-0.00453213	0.0230513	0.844132	65.6946	69	0.590558	-0.0110696	0.00713917	0.125651	0.958668
KRT19	FinnGEN R11 Dry AMD	Inverse variance weighted	5	-0.00895528	0.125507	0.943117	6.25527	4	0.180878	-0.0249144	0.0348037	0.525769	0.987122
KRT5	FinnGEN R11 Dry AMD	Inverse variance weighted	7	-0.0762508	0.0998496	0.445072	1.35928	6	0.968288	-0.0111678	0.0220162	0.63355	0.750873
KYAT1	FinnGEN R11 Dry AMD	Inverse variance weighted	7	-0.162375	0.100302	0.105477	4.6734	6	0.586331	0.00599796	0.0200324	0.776672	0.411667
KYNU	FinnGEN R11 Dry AMD	Inverse variance weighted	22	0.116818	0.0389622	0.00271547	18.7275	21	0.602618	0.000941417	0.0129134	0.942608	0.053193
LACRT	FinnGEN R11 Dry AMD	Wald ratio	1	0.384507	0.279915	0.169549							0.52291
LACTB2	FinnGEN R11 Dry AMD	Inverse variance weighted	8	0.165542	0.0870146	0.05711	2.82872	7	0.900382	-0.00109045	0.0186016	0.955157	0.31366
LAG3	FinnGEN R11 Dry AMD	Inverse variance weighted	12	0.12298	0.0677726	0.0695854	5.27044	11	0.917365	-0.00523269	0.0181705	0.779244	0.343967
LAIR1	FinnGEN R11 Dry AMD	Inverse variance weighted	55	0.0100619	0.0278616	0.717995	46.4996	54	0.755895	0.00503848	0.0061371	0.415331	0.916866
LAIR2	FinnGEN R11 Dry AMD	Inverse variance weighted	127	0.00453621	0.0153552	0.767674	139.377	126	0.195937	0.0051805	0.0055189	0.349704	0.932487
LAMA4	FinnGEN R11 Dry AMD	MR Egger	14	-0.493463	0.152034	0.00701163	16.8743	13	0.205114	0.0440063	0.0161943	0.0186981	0.0970299
LAMB1	FinnGEN R11 Dry AMD	Weighted median	122	0.00931799	0.0287617	0.745959	153.684	121	0.0239095	-0.00527343	0.00704982	0.45591	0.923636
LAMP1	FinnGEN R11 Dry AMD	Inverse variance weighted	3	0.134748	0.280603	0.63108	4.61922	2	0.0992999	-0.0244703	0.088157	0.827629	0.87806
LAMP3	FinnGEN R11 Dry AMD	Inverse variance weighted	29	-0.0228381	0.0401707	0.569679	19.8444	28	0.870072	0.00581407	0.00951142	0.546132	0.842432
LAT	FinnGEN R11 Dry AMD	Wald ratio	1	0.181091	0.412357	0.660545							0.891204
LAT2	FinnGEN R11 Dry AMD	Wald ratio	1	-0.0358693	0.343058	0.916727							0.978813
LATS1	FinnGEN R11 Dry AMD	Wald ratio	1	-0.0704255	0.275082	0.797938							0.944138
LAYN	FinnGEN R11 Dry AMD	Inverse variance weighted	49	0.051773	0.0356475	0.146401	30.6308	48	0.975982	0.0137297	0.0129873	0.295843	0.486992
LBP	FinnGEN R11 Dry AMD	Inverse variance weighted	72	0.0180991	0.0186084	0.330739	62.943	71	0.741188	-0.00790423	0.0056704	0.167743	0.674613
LCAT	FinnGEN R11 Dry AMD	Inverse variance weighted	7	0.265979	0.113724	0.019345	9.60513	6	0.142296	0.000623177	0.0377904	0.987481	0.174899
LCN2	FinnGEN R11 Dry AMD	Wald ratio	1	-0.0166507	0.470153	0.971749							0.99245
LCP1	FinnGEN R11 Dry AMD	Inverse variance weighted	64	-0.00696529	0.0208436	0.738252	52.7238	63	0.818672	-0.00402833	0.00634329	0.52773	0.921143
LDLR	FinnGEN R11 Dry AMD	Wald ratio	1	1.70626	0.727477	0.0190039							0.172701
LECT2	FinnGEN R11 Dry AMD	Inverse variance weighted	166	0.063781	0.0166596	0.000128938	151.853	165	0.760203	0.00335497	0.00520139	0.519819	0.00746873
LEFTY2	FinnGEN R11 Dry AMD	Inverse variance weighted	146	0.00198423	0.0156786	0.899291	153.606	145	0.296436	0.00547131	0.00557855	0.328348	0.976263
LEG1	FinnGEN R11 Dry AMD	Inverse variance weighted	52	0.0790105	0.03018	0.00884531	52.5966	51	0.412014	0.0184961	0.0123508	0.140534	0.110869
LEPR	FinnGEN R11 Dry AMD	Inverse variance weighted	20	0.16163	0.0581623	0.00545365	25.8979	19	0.13306	0.00886696	0.0154649	0.573494	0.0836068
LGALS1	FinnGEN R11 Dry AMD	Inverse variance weighted	33	-0.108076	0.0412835	0.00884758	40.9302	32	0.133864	-0.00104607	0.00893455	0.907551	0.110869
LGALS3	FinnGEN R11 Dry AMD	Inverse variance weighted	102	-0.00483956	0.0180317	0.788398	108.425	101	0.288846	-0.00601863	0.0066023	0.364174	0.939152
LGALS3BP	FinnGEN R11 Dry AMD	Inverse variance weighted	17	0.0490107	0.0736261	0.505622	16.2836	16	0.433352	-0.0147333	0.0128999	0.271307	0.797059
LGALS4	FinnGEN R11 Dry AMD	Inverse variance weighted	11	-0.190612	0.0928678	0.0401201	14.4875	10	0.151894	-0.0147042	0.0195844	0.471939	0.261969
LGALS8	FinnGEN R11 Dry AMD	Inverse variance weighted	23	-0.0643566	0.0543586	0.236442	30.6565	22	0.103361	-0.00738699	0.0163451	0.655946	0.587938
LGALS9	FinnGEN R11 Dry AMD	Inverse variance weighted	82	0.00241429	0.0233763	0.917741	53.6869	81	0.991702	-0.0065649	0.00687496	0.342505	0.978813
LGMN	FinnGEN R11 Dry AMD	Inverse variance weighted	35	-0.0648475	0.0368297	0.0782823	40.7509	34	0.197745	-0.0104704	0.00948608	0.277678	0.363189
LHB	FinnGEN R11 Dry AMD	Wald ratio	1	-0.173374	0.208076	0.404719							0.719312
LHPP	FinnGEN R11 Dry AMD	Inverse variance weighted	68	0.0449416	0.0244069	0.065571	62.6031	67	0.629498	0.000361413	0.00632333	0.954594	0.337661
LIFR	FinnGEN R11 Dry AMD	Inverse variance weighted	7	-0.0668975	0.0677662	0.323554	1.68262	6	0.946455	-0.0142821	0.0173732	0.448445	0.665428
LILRA2	FinnGEN R11 Dry AMD	Inverse variance weighted	60	0.0127284	0.0208904	0.54233	52.6136	59	0.708356	-0.00684379	0.00566828	0.232185	0.820007
LILRA3	FinnGEN R11 Dry AMD	Inverse variance weighted	113	-0.0169155	0.0139691	0.225924	113.067	112	0.453984	7.21119e-05	0.00519922	0.988959	0.57712
LILRA5	FinnGEN R11 Dry AMD	Inverse variance weighted	29	-0.011476	0.0327406	0.725954	27.7686	28	0.476758	0.00376191	0.0101621	0.71413	0.918136
LILRA6	FinnGEN R11 Dry AMD	Inverse variance weighted	120	-0.0164079	0.0122768	0.181385	112.226	119	0.657001	-0.0078964	0.00503593	0.119556	0.537536
LILRB1	FinnGEN R11 Dry AMD	Inverse variance weighted	103	-0.0328511	0.016516	0.0466963	89.8234	102	0.800065	0.00342495	0.00614874	0.578749	0.281937
LILRB2	FinnGEN R11 Dry AMD	Inverse variance weighted	98	-0.00107466	0.0149871	0.942836	81.5128	97	0.870498	0.00321689	0.00579156	0.579884	0.987122
LILRB4	FinnGEN R11 Dry AMD	Inverse variance weighted	40	-0.0540853	0.0354813	0.127426	33.9376	39	0.699738	-0.00142683	0.0103847	0.891442	0.449304
LILRB5	FinnGEN R11 Dry AMD	Inverse variance weighted	148	0.0380198	0.0129963	0.00343984	160.457	147	0.21165	-0.00781552	0.00459839	0.0913319	0.0650052
LIPF	FinnGEN R11 Dry AMD	Inverse variance weighted	39	0.100559	0.0385853	0.00915665	49.5155	38	0.0999501	0.0146725	0.00987125	0.14565	0.113684
LMNB1	FinnGEN R11 Dry AMD	Wald ratio	1	0.0721474	0.395233	0.855156							0.963161
LMNB2	FinnGEN R11 Dry AMD	Wald ratio	1	0.815666	0.42776	0.0565426							0.312491
LMOD1	FinnGEN R11 Dry AMD	Inverse variance weighted	17	0.0238608	0.070106	0.733591	21.1705	16	0.172049	-0.029132	0.0172179	0.111317	0.920481
LONP1	FinnGEN R11 Dry AMD	Inverse variance weighted	11	-0.0655803	0.0901786	0.467087	9.3751	10	0.496913	-0.0310976	0.0185344	0.127691	0.76909
LPA	FinnGEN R11 Dry AMD	Inverse variance weighted	194	-0.0125295	0.0120112	0.296875	209.542	193	0.196893	-0.000939563	0.00449829	0.83477	0.652607
LPCAT2	FinnGEN R11 Dry AMD	Inverse variance weighted (multiplicative random effects)	3	-0.015067	0.378155	0.968218	9.82686	2	0.00734725	0.145035	0.460006	0.805561	0.99245
LPL	FinnGEN R11 Dry AMD	Inverse variance weighted	46	-0.0405619	0.0279912	0.147311	46.2507	45	0.420421	0.00993402	0.00653372	0.135559	0.487785
LPO	FinnGEN R11 Dry AMD	Inverse variance weighted	28	0.0216263	0.0433007	0.617466	37.0737	27	0.0936993	0.0106493	0.0138071	0.447485	0.866024
LRCH4	FinnGEN R11 Dry AMD	Wald ratio	1	0.296277	0.252568	0.240772							0.590377
LRG1	FinnGEN R11 Dry AMD	Inverse variance weighted	75	0.00238913	0.0273524	0.930396	81.444	74	0.25885	-0.00101553	0.00763114	0.894499	0.981759
LRIG1	FinnGEN R11 Dry AMD	Inverse variance weighted	132	0.0134811	0.0149692	0.367808	125.091	131	0.629056	0.00423848	0.00553561	0.445257	0.695615
LRIG3	FinnGEN R11 Dry AMD	Wald ratio	1	0.03043	0.255524	0.905205							0.978114
LRP11	FinnGEN R11 Dry AMD	Inverse variance weighted	108	0.0163535	0.0173949	0.34715	94.9576	107	0.791102	-0.00327965	0.00520668	0.53012	0.682868
LRPAP1	FinnGEN R11 Dry AMD	Inverse variance weighted	25	-0.0521202	0.0630627	0.408531	34.3942	24	0.0779031	0.00512153	0.0115075	0.660438	0.720396
LRRC25	FinnGEN R11 Dry AMD	Inverse variance weighted	39	0.126772	0.0342018	0.00021008	37.2191	38	0.505387	0.0107598	0.0100593	0.291713	0.010582
LRRC37A2	FinnGEN R11 Dry AMD	Inverse variance weighted	135	-0.00267136	0.0119405	0.822974	122.401	134	0.754593	-0.00606087	0.0064999	0.35279	0.952822
LRRC38	FinnGEN R11 Dry AMD	Inverse variance weighted	21	-0.0650353	0.0403705	0.107188	24.7183	20	0.212422	-0.0112609	0.0146123	0.450395	0.417157
LRRFIP1	FinnGEN R11 Dry AMD	Inverse variance weighted	3	-0.32476	0.198925	0.102558	1.04649	2	0.592593	-0.0672787	0.0766781	0.541508	0.410274
LRRN1	FinnGEN R11 Dry AMD	Inverse variance weighted	135	-0.0277105	0.0162583	0.0883085	140.623	134	0.330457	-0.00290722	0.00587578	0.621572	0.376921
LRTM2	FinnGEN R11 Dry AMD	Inverse variance weighted	4	0.0796093	0.0955616	0.404806	4.75402	3	0.190721	0.0319662	0.0224036	0.28976	0.719312
LSP1	FinnGEN R11 Dry AMD	Inverse variance weighted	8	0.116978	0.107685	0.277347	11.3776	7	0.122975	-0.0104294	0.0482381	0.83599	0.626875
LTA4H	FinnGEN R11 Dry AMD	Inverse variance weighted	6	-0.0521164	0.122504	0.670525	6.43325	5	0.266313	0.0670554	0.0335472	0.11627	0.891897
LTBP2	FinnGEN R11 Dry AMD	Inverse variance weighted	14	0.0925805	0.0827144	0.263021	9.66819	13	0.720816	0.0303188	0.0171523	0.102518	0.612247
LTBP3	FinnGEN R11 Dry AMD	MR Egger	74	0.0694027	0.0331887	0.0400437	90.0606	73	0.0854869	-0.0166273	0.00651076	0.0127721	0.261969
LTBR	FinnGEN R11 Dry AMD	Inverse variance weighted	27	0.00385225	0.0381926	0.919659	20.7155	26	0.756497	9.03399e-05	0.0109076	0.993458	0.980265
LUZP2	FinnGEN R11 Dry AMD	Inverse variance weighted	27	-0.0100535	0.0524455	0.847982	27.903	26	0.36325	0.00625958	0.0110227	0.57518	0.960175
LXN	FinnGEN R11 Dry AMD	Inverse variance weighted	16	0.137276	0.0576717	0.0172983	16.8544	15	0.327643	0.0237488	0.0115556	0.0590145	0.16665
LY6D	FinnGEN R11 Dry AMD	Inverse variance weighted	68	-0.00208617	0.0243311	0.931673	53.1799	67	0.890433	-0.00979842	0.00675983	0.151932	0.981759
LY75	FinnGEN R11 Dry AMD	Inverse variance weighted	226	0.0151553	0.0108916	0.164081	259.084	225	0.0590092	-0.0023545	0.00629765	0.708855	0.516564
LY9	FinnGEN R11 Dry AMD	Inverse variance weighted	78	-0.0193519	0.0174411	0.267188	54.2669	77	0.977047	-0.000328325	0.00595878	0.956204	0.614951
LY96	FinnGEN R11 Dry AMD	Inverse variance weighted	5	-0.0941875	0.160138	0.556423	0.771366	4	0.942245	0.00346533	0.0262454	0.903314	0.835451
LYAR	FinnGEN R11 Dry AMD	Wald ratio	1	-0.285329	0.328709	0.38538							0.708413
LYPD3	FinnGEN R11 Dry AMD	Inverse variance weighted	49	-0.064683	0.0278288	0.0201084	57.1893	48	0.170797	-0.0132209	0.00778947	0.0962583	0.178146
LYPD8	FinnGEN R11 Dry AMD	Inverse variance weighted	48	-0.0433163	0.0236033	0.0664794	36.0026	47	0.878388	-0.00151144	0.00901001	0.867514	0.337661
LYVE1	FinnGEN R11 Dry AMD	Inverse variance weighted	10	0.00162783	0.0666157	0.980505	10.8225	9	0.288072	0.0038079	0.0145953	0.800761	0.994655
LYZL2	FinnGEN R11 Dry AMD	Inverse variance weighted	12	0.0314178	0.0513506	0.540651	6.57362	11	0.832488	-0.0183777	0.0111747	0.131083	0.819576
LZTFL1	FinnGEN R11 Dry AMD	Inverse variance weighted	7	0.10177	0.110485	0.356986	12.1286	6	0.0591601	0.00662068	0.0231001	0.785909	0.687232
M6PR	FinnGEN R11 Dry AMD	Inverse variance weighted	11	0.0509109	0.0874318	0.560369	16.6436	10	0.082632	0.00915061	0.0175262	0.614199	0.837229
MAD1L1	FinnGEN R11 Dry AMD	Inverse variance weighted	11	0.100854	0.0759547	0.184238	7.5118	10	0.676404	0.00876901	0.0178973	0.635883	0.538945
MAMDC2	FinnGEN R11 Dry AMD	Inverse variance weighted	19	-0.00297608	0.0499229	0.952463	15.7172	18	0.612279	0.0111085	0.0127019	0.394003	0.990742
MAMDC4	FinnGEN R11 Dry AMD	MR Egger	24	-0.104166	0.0684128	0.142103	29.5796	23	0.161853	0.0280369	0.00971148	0.00855709	0.478106
MAN1A2	FinnGEN R11 Dry AMD	Inverse variance weighted	21	-0.0175143	0.0484957	0.717985	28.2686	20	0.103192	0.00761977	0.0191443	0.695054	0.916866
MAN2B2	FinnGEN R11 Dry AMD	Inverse variance weighted	102	0.00891714	0.0189468	0.637897	103.191	101	0.420776	-0.00169291	0.00670221	0.801104	0.88016
MANF	FinnGEN R11 Dry AMD	Inverse variance weighted	4	0.222684	0.179088	0.213707	2.16591	3	0.538694	-0.026292	0.0298259	0.471023	0.569992
MANSC4	FinnGEN R11 Dry AMD	Inverse variance weighted	113	-0.0252541	0.0151464	0.0954487	116.495	112	0.36662	0.00280838	0.0060295	0.642291	0.395014
MAP2	FinnGEN R11 Dry AMD	Inverse variance weighted	4	-0.573132	0.201768	0.00450354	2.97069	3	0.396166	0.0572034	0.0336849	0.231569	0.0756166
MAP2K1	FinnGEN R11 Dry AMD	Inverse variance weighted	4	-0.00513777	0.236441	0.982664	5.62807	3	0.131176	-0.206881	0.619696	0.770252	0.994903
MAP2K6	FinnGEN R11 Dry AMD	Wald ratio	1	0.710213	0.347011	0.0406918							0.26452
MAP4K5	FinnGEN R11 Dry AMD	Inverse variance weighted	13	-0.0189833	0.0828954	0.818867	2.70725	12	0.997282	0.00616485	0.0117258	0.609496	0.952284
MAPK13	FinnGEN R11 Dry AMD	Wald ratio	1	-0.37963	0.319391	0.234596							0.587699
MAPK9	FinnGEN R11 Dry AMD	Inverse variance weighted	6	0.155661	0.112282	0.165643	0.948361	5	0.966622	-0.00481381	0.0222328	0.839178	0.520154
MAPKAPK2	FinnGEN R11 Dry AMD	Inverse variance weighted	6	0.125262	0.128968	0.331416	6.63833	5	0.248957	-0.0481644	0.0434505	0.32981	0.674696
MASP1	FinnGEN R11 Dry AMD	Inverse variance weighted	28	0.207279	0.0476902	1.38418e-05	30.6513	27	0.285697	-0.00398796	0.0172501	0.818981	0.00128437
MATN2	FinnGEN R11 Dry AMD	Inverse variance weighted	45	0.0234836	0.0270751	0.38575	40.3713	44	0.627922	0.0280537	0.0141209	0.0533536	0.708413
MATN3	FinnGEN R11 Dry AMD	Inverse variance weighted	108	-0.00669851	0.0165352	0.685399	87.5092	107	0.915713	-0.000914928	0.00606878	0.880452	0.900773
MAX	FinnGEN R11 Dry AMD	Wald ratio	1	0.389295	0.221722	0.0791258							0.363368
MB	FinnGEN R11 Dry AMD	Wald ratio	1	0.417774	0.461068	0.364882							0.693946
MBL2	FinnGEN R11 Dry AMD	Inverse variance weighted (multiplicative random effects)	191	0.0188983	0.0133393	0.156559	229.067	190	0.0277584	-0.00722886	0.00505466	0.154328	0.501841
MCAM	FinnGEN R11 Dry AMD	Inverse variance weighted	7	-0.118061	0.110161	0.283847	8.09587	6	0.231163	0.0233447	0.0254496	0.401071	0.634248
MCEE	FinnGEN R11 Dry AMD	Inverse variance weighted	9	0.0110485	0.0774236	0.886526	11.1435	8	0.193699	0.00638457	0.0165478	0.711083	0.971921
MCEMP1	FinnGEN R11 Dry AMD	Inverse variance weighted	21	-0.0815703	0.0401687	0.0422863	13.9899	20	0.831006	0.0054338	0.00950989	0.574437	0.268168
MCFD2	FinnGEN R11 Dry AMD	Inverse variance weighted	8	0.141608	0.0900827	0.115956	3.37079	7	0.848716	0.0265866	0.0179012	0.188036	0.432937
MDGA1	FinnGEN R11 Dry AMD	Inverse variance weighted	210	-0.0356122	0.0114685	0.00190137	195.727	209	0.735881	-0.00242686	0.00504293	0.630852	0.0435339
MDH1	FinnGEN R11 Dry AMD	Inverse variance weighted	4	0.32791	0.161388	0.0421732	0.778789	3	0.854533	-0.0265511	0.0353234	0.530671	0.268168
MDK	FinnGEN R11 Dry AMD	Weighted median	6	-0.0280998	0.147567	0.848979	11.6572	5	0.0397997	0.0550896	0.0394543	0.23513	0.960687
MDM1	FinnGEN R11 Dry AMD	Inverse variance weighted	15	-0.00540546	0.0789311	0.945401	20.6112	14	0.112018	-0.0114638	0.0164253	0.497512	0.988578
MECR	FinnGEN R11 Dry AMD	Inverse variance weighted (multiplicative random effects)	3	0.152819	0.346016	0.658739	6.55592	2	0.0377051	0.261197	0.102594	0.238267	0.890772
MEGF10	FinnGEN R11 Dry AMD	MR Egger	67	0.102989	0.0390253	0.0103961	77.6045	66	0.155405	-0.020724	0.0079439	0.0112628	0.119793
MEGF11	FinnGEN R11 Dry AMD	Inverse variance weighted	9	-0.0915012	0.0809511	0.258339	8.63852	8	0.373701	-0.000537897	0.0295128	0.985967	0.610524
MEGF9	FinnGEN R11 Dry AMD	Inverse variance weighted	30	-0.0658339	0.0371608	0.0764616	22.2053	29	0.811591	0.00912991	0.0107158	0.40144	0.359148
MELTF	FinnGEN R11 Dry AMD	Inverse variance weighted	143	0.0246813	0.013534	0.0682051	107.45	142	0.986255	0.00055627	0.00468357	0.905626	0.341938
MENT	FinnGEN R11 Dry AMD	Inverse variance weighted	3	-0.0102936	0.0381555	0.787329	0.898087	2	0.638238	-0.0189452	0.0225141	0.554668	0.938514
MEP1A	FinnGEN R11 Dry AMD	Inverse variance weighted	22	0.153635	0.0451396	0.000665149	16.8622	21	0.719423	0.0194049	0.0117064	0.112996	0.0204894
MEP1B	FinnGEN R11 Dry AMD	MR Egger	210	0.0154619	0.0166292	0.35355	173.447	209	0.965282	-0.0120387	0.00494664	0.0157894	0.686852
MEPE	FinnGEN R11 Dry AMD	Inverse variance weighted	12	0.225855	0.087804	0.0101037	10.6588	11	0.472271	0.032589	0.0184294	0.107446	0.117965
MERTK	FinnGEN R11 Dry AMD	MR Egger	29	0.0449154	0.0659313	0.501518	33.1603	28	0.229894	-0.0231599	0.00885414	0.0143986	0.793129
MET	FinnGEN R11 Dry AMD	Inverse variance weighted	15	-0.0651097	0.0658703	0.322931	7.7566	14	0.901617	0.00902884	0.0236489	0.708788	0.665428
METAP1D	FinnGEN R11 Dry AMD	Inverse variance weighted	3	0.208472	0.280674	0.457631	1.22347	2	0.542409	-0.0227196	0.0354394	0.637075	0.758988
MFAP4	FinnGEN R11 Dry AMD	Inverse variance weighted	13	0.0276348	0.0606689	0.648748	11.3671	12	0.497751	0.00288291	0.0111685	0.801074	0.882849
MFAP5	FinnGEN R11 Dry AMD	Inverse variance weighted	30	-0.0604176	0.0366585	0.0993285	18.7908	29	0.926535	0.004813	0.0082469	0.564152	0.407247
MFGE8	FinnGEN R11 Dry AMD	Inverse variance weighted	37	-0.0653332	0.0369059	0.0766828	39.1089	36	0.331975	0.0106722	0.00972248	0.279837	0.359148
MGMT	FinnGEN R11 Dry AMD	Inverse variance weighted	73	-0.0517177	0.0215402	0.0163511	72.7091	72	0.454441	0.00870579	0.007305	0.237325	0.161045
MIA	FinnGEN R11 Dry AMD	Inverse variance weighted	83	0.0259883	0.0174393	0.136169	66.4675	82	0.893667	0.000184109	0.00475996	0.969242	0.465244
MICALL2	FinnGEN R11 Dry AMD	Inverse variance weighted	3	0.0566074	0.204821	0.78226	0.91098	2	0.634137	-0.046052	0.0712132	0.634557	0.937282
MIF	FinnGEN R11 Dry AMD	Inverse variance weighted	3	0.299086	0.135291	0.0270578	2.23414	2	0.327237	0.152372	0.104327	0.382209	0.214878
MILR1	FinnGEN R11 Dry AMD	Inverse variance weighted	120	-0.0440401	0.0144331	0.00227842	108.456	119	0.745766	0.000498431	0.00519745	0.923763	0.0502106
MINDY1	FinnGEN R11 Dry AMD	Inverse variance weighted	5	-0.00708275	0.0824076	0.931508	3.92573	4	0.41615	-0.00326871	0.0241005	0.900704	0.981759
MINK1	FinnGEN R11 Dry AMD	Inverse variance weighted	3	0.0988031	0.188532	0.600232	2.66049	2	0.264413	-0.0148463	0.0561023	0.835308	0.858896
MLN	FinnGEN R11 Dry AMD	Inverse variance weighted	51	-0.0413901	0.0268559	0.12327	62.8847	50	0.104315	-0.00689915	0.0109948	0.533249	0.443847
MME	FinnGEN R11 Dry AMD	Inverse variance weighted	4	0.235141	0.206843	0.25562	3.61503	3	0.306147	0.0531266	0.0298757	0.217333	0.607862
MMP1	FinnGEN R11 Dry AMD	Inverse variance weighted	133	0.022095	0.0177039	0.21202	146.471	132	0.183876	0.00498412	0.00549302	0.365885	0.569805
MMP10	FinnGEN R11 Dry AMD	Inverse variance weighted	83	0.0742505	0.0232604	0.00141221	93.8433	82	0.174847	0.00428771	0.00686671	0.534107	0.0361078
MMP12	FinnGEN R11 Dry AMD	Inverse variance weighted	86	0.0177805	0.0174193	0.307381	66.8923	85	0.92643	-0.00713846	0.00485312	0.145054	0.661844
MMP13	FinnGEN R11 Dry AMD	Inverse variance weighted	9	-0.280267	0.1281	0.0286791	10.214	8	0.250324	0.0377213	0.0219787	0.129821	0.21888
MMP3	FinnGEN R11 Dry AMD	Inverse variance weighted	127	-0.0287407	0.0229804	0.211058	148.03	126	0.087597	0.00626261	0.00669118	0.351104	0.569805
MMP7	FinnGEN R11 Dry AMD	Inverse variance weighted	44	0.0156231	0.0292029	0.592661	39.8148	43	0.610231	-0.00148316	0.00754703	0.845149	0.854033
MMP8	FinnGEN R11 Dry AMD	Inverse variance weighted	53	0.00022332	0.0284112	0.993728	54.2103	52	0.390145	0.00222233	0.00712642	0.75643	0.999588
MMP9	FinnGEN R11 Dry AMD	Inverse variance weighted	9	0.0252868	0.106005	0.81146	11.2881	8	0.185903	-0.00899185	0.0252519	0.732266	0.948677
MOCS2	FinnGEN R11 Dry AMD	Inverse variance weighted	93	0.00987231	0.0197199	0.616634	86.2811	92	0.648488	0.00272792	0.00655921	0.678469	0.865545
MPHOSPH8	FinnGEN R11 Dry AMD	Wald ratio	1	-0.251043	0.489497	0.608049							0.863606
MPI	FinnGEN R11 Dry AMD	MR Egger	24	-0.0717021	0.128425	0.582264	47.1861	23	0.00212347	0.0363242	0.0157772	0.0311558	0.848374
MPO	FinnGEN R11 Dry AMD	Inverse variance weighted	25	0.0156984	0.0351081	0.65477	12.9176	24	0.967459	0.00535757	0.00780659	0.499392	0.887782
MRC1	FinnGEN R11 Dry AMD	Inverse variance weighted	27	0.174048	0.0600795	0.00376797	28.499	26	0.334351	-0.0172308	0.0118174	0.157268	0.067454
MRI1	FinnGEN R11 Dry AMD	Inverse variance weighted	45	0.0214644	0.0269966	0.426568	47.4174	44	0.335067	0.0116032	0.00684412	0.0972391	0.731705
MSLN	FinnGEN R11 Dry AMD	MR Egger	84	0.172523	0.0348336	3.8618e-06	97.458	83	0.132645	-0.0263035	0.00772568	0.00102756	0.000486311
MSMB	FinnGEN R11 Dry AMD	Wald ratio	1	-0.0536885	0.17766	0.762501							0.928377
MSR1	FinnGEN R11 Dry AMD	Inverse variance weighted	40	-0.0407988	0.0401612	0.309689	34.485	39	0.675832	-0.00272895	0.00843979	0.748208	0.66295
MSRA	FinnGEN R11 Dry AMD	Wald ratio	1	-0.312872	0.316731	0.323242							0.665428
MTHFD2	FinnGEN R11 Dry AMD	Inverse variance weighted	6	0.023689	0.0747309	0.751251	2.17567	5	0.824342	-0.00104637	0.0168466	0.953454	0.924305
MTHFSD	FinnGEN R11 Dry AMD	Inverse variance weighted	58	0.0360855	0.0259145	0.163776	75.0233	57	0.0550106	-0.0137597	0.00849112	0.110747	0.516525
MTR	FinnGEN R11 Dry AMD	Wald ratio	1	0.118001	0.377973	0.754892							0.925969
MTSS1	FinnGEN R11 Dry AMD	Wald ratio	1	-0.483884	0.35478	0.1726							0.529205
MTUS1	FinnGEN R11 Dry AMD	Inverse variance weighted	19	-3.26619e-05	0.0632185	0.999588	12.175	18	0.838074	0.014267	0.0120787	0.253795	0.999588
MUC13	FinnGEN R11 Dry AMD	Inverse variance weighted	25	0.0519302	0.0509954	0.30852	22.7717	24	0.533307	0.00171748	0.012116	0.88851	0.66295
MUC16	FinnGEN R11 Dry AMD	Inverse variance weighted	3	0.14707	0.146793	0.316398	1.91791	2	0.383294	-0.0165709	0.0387516	0.74275	0.663186
MUC2	FinnGEN R11 Dry AMD	Inverse variance weighted	24	0.0436565	0.0488497	0.371487	18.5191	23	0.728759	0.0208313	0.0106692	0.0637228	0.698563
MYBPC2	FinnGEN R11 Dry AMD	Wald ratio	1	0.841775	0.449575	0.0611544							0.32971
MYDGF	FinnGEN R11 Dry AMD	Wald ratio	1	0.0533275	0.257046	0.835648							0.957865
MYO9B	FinnGEN R11 Dry AMD	Wald ratio	1	-0.08322	0.337689	0.805342							0.947414
MYOC	FinnGEN R11 Dry AMD	Inverse variance weighted	54	-0.0711582	0.0265607	0.00738242	57.7801	53	0.303152	-0.00660062	0.00810424	0.419093	0.100117
MYOM2	FinnGEN R11 Dry AMD	Inverse variance weighted	4	0.116751	0.185595	0.529307	2.53991	3	0.468122	-0.00897111	0.0409801	0.847027	0.815706
MZB1	FinnGEN R11 Dry AMD	Inverse variance weighted	6	-0.196186	0.112667	0.0816329	7.05936	5	0.216263	0.0239113	0.0231595	0.360189	0.367166
NAA80	FinnGEN R11 Dry AMD	Inverse variance weighted	5	0.0110796	0.129111	0.931614	7.34812	4	0.118596	-0.0309057	0.0215582	0.247143	0.981759
NAAA	FinnGEN R11 Dry AMD	Inverse variance weighted	138	0.019361	0.0158901	0.22306	135.896	137	0.510592	-0.00785302	0.00487587	0.109588	0.57636
NADK	FinnGEN R11 Dry AMD	Inverse variance weighted	24	-0.0286652	0.05127	0.576092	14.4426	23	0.913493	-0.0108081	0.0227009	0.638691	0.844967
NAGA	FinnGEN R11 Dry AMD	Inverse variance weighted	13	-0.146633	0.0605206	0.0153987	10.842	12	0.542506	-0.00647619	0.0139268	0.65099	0.154249
NAGK	FinnGEN R11 Dry AMD	Inverse variance weighted	23	-0.0419627	0.0471681	0.373659	20.2054	22	0.570191	-0.00521324	0.0112023	0.646454	0.699322
NAGPA	FinnGEN R11 Dry AMD	Inverse variance weighted	39	0.010238	0.0294273	0.72791	26.1838	38	0.926453	0.000944694	0.010613	0.929552	0.918136
NAP1L4	FinnGEN R11 Dry AMD	Inverse variance weighted	25	0.0562321	0.0418858	0.179431	15.559	24	0.903331	0.0104044	0.0090786	0.263566	0.537536
NAPRT	FinnGEN R11 Dry AMD	Inverse variance weighted	46	0.047216	0.0289894	0.10337	42.108	45	0.595184	0.00270019	0.00750445	0.720709	0.410274
NBL1	FinnGEN R11 Dry AMD	Inverse variance weighted	6	0.261324	0.112119	0.0197655	2.69493	5	0.746894	-0.00790773	0.0311255	0.811975	0.176729
NBN	FinnGEN R11 Dry AMD	Inverse variance weighted	3	0.161966	0.244152	0.507085	1.27451	2	0.528743	-2.3598	2.14629	0.469858	0.797495
NCAM1	FinnGEN R11 Dry AMD	Inverse variance weighted	71	-0.00142513	0.0242325	0.953103	60.0728	70	0.79538	0.00362681	0.00716783	0.61448	0.990742
NCAM2	FinnGEN R11 Dry AMD	Inverse variance weighted	120	0.00707896	0.0172483	0.681502	96.6425	119	0.934158	0.00326054	0.00525539	0.536179	0.90036
NCAN	FinnGEN R11 Dry AMD	Inverse variance weighted	17	-0.294563	0.0748945	8.38801e-05	19.0482	16	0.26617	-0.00406978	0.0131489	0.761188	0.00547706
NCF2	FinnGEN R11 Dry AMD	Inverse variance weighted	5	-0.238126	0.194733	0.221393	8.19305	4	0.0847572	-0.081763	0.0602099	0.267583	0.57636
NCR1	FinnGEN R11 Dry AMD	Inverse variance weighted	13	0.00603765	0.0501571	0.904186	16.562	12	0.166828	0.0158615	0.0153824	0.324612	0.978114
NCR3LG1	FinnGEN R11 Dry AMD	MR Egger	48	-0.206461	0.0607727	0.00141318	58.6166	47	0.119172	0.0253812	0.00931877	0.0090945	0.0361078
NCS1	FinnGEN R11 Dry AMD	Inverse variance weighted (multiplicative random effects)	6	-0.0915086	0.180682	0.612532	13.6252	5	0.0181742	-0.0667831	0.0259859	0.0619805	0.864439
NECTIN2	FinnGEN R11 Dry AMD	Inverse variance weighted	12	-0.139154	0.0589364	0.0182216	13.6296	11	0.254173	0.00237679	0.0127023	0.855313	0.167961
NECTIN4	FinnGEN R11 Dry AMD	Inverse variance weighted	31	-0.0406524	0.0431786	0.346452	31.6981	30	0.381698	-0.00770037	0.0088842	0.393195	0.682868
NELL1	FinnGEN R11 Dry AMD	Inverse variance weighted (multiplicative random effects)	37	0.0188244	0.0350573	0.591295	51.3524	36	0.0466827	-0.0186221	0.00808075	0.0272462	0.854033
NELL2	FinnGEN R11 Dry AMD	Inverse variance weighted	15	-0.0718335	0.0796438	0.367092	11.7135	14	0.629301	-0.0122802	0.0178948	0.504617	0.695615
NEO1	FinnGEN R11 Dry AMD	Wald ratio	1	0.479704	0.228215	0.035555							0.251741
NFASC	FinnGEN R11 Dry AMD	Inverse variance weighted	53	-0.025532	0.0252882	0.312666	38.1214	52	0.924814	0.00285178	0.00680087	0.67674	0.663186
NFATC1	FinnGEN R11 Dry AMD	Inverse variance weighted	11	-0.0659712	0.0826932	0.424997	7.50123	10	0.677428	-0.00170449	0.0200549	0.934129	0.730497
NFKB1	FinnGEN R11 Dry AMD	Inverse variance weighted	3	-0.457538	0.151355	0.00250334	2.55191	2	0.279165	0.275819	0.172684	0.356109	0.0519222
NFKBIE	FinnGEN R11 Dry AMD	Inverse variance weighted	8	-0.0230238	0.0577875	0.690319	5.52027	7	0.59674	-0.0257484	0.0156577	0.151185	0.904857
NFU1	FinnGEN R11 Dry AMD	Inverse variance weighted	7	0.317077	0.106746	0.00297429	5.00668	6	0.542957	0.00972457	0.0160382	0.570763	0.0569965
NGRN	FinnGEN R11 Dry AMD	Wald ratio	1	-0.200302	0.274917	0.466251							0.768944
NHLRC3	FinnGEN R11 Dry AMD	Inverse variance weighted	31	0.0215836	0.0416864	0.604625	29.6114	30	0.48568	0.00717439	0.00832221	0.395718	0.862214
NID1	FinnGEN R11 Dry AMD	Inverse variance weighted	13	0.0982665	0.0685151	0.151506	19.4262	12	0.078748	-0.00135302	0.0150938	0.930184	0.495557
NID2	FinnGEN R11 Dry AMD	Inverse variance weighted	105	0.0497575	0.0190122	0.00886702	116.449	104	0.190314	0.00916034	0.00681277	0.181713	0.110869
NINJ1	FinnGEN R11 Dry AMD	Inverse variance weighted	19	0.159326	0.0413534	0.000116777	18.9347	18	0.395857	0.0171112	0.014002	0.238361	0.00735279
NIT1	FinnGEN R11 Dry AMD	Inverse variance weighted	12	-0.128419	0.075989	0.091035	5.71298	11	0.891812	0.0146176	0.012696	0.276371	0.383588
NIT2	FinnGEN R11 Dry AMD	Inverse variance weighted	6	0.0818469	0.176937	0.643667	3.26745	5	0.658828	-0.0182846	0.030779	0.58444	0.881072
NME3	FinnGEN R11 Dry AMD	Inverse variance weighted	14	0.0449635	0.0548253	0.412146	10.5498	13	0.648474	-0.00483178	0.0142621	0.740627	0.721648
NMI	FinnGEN R11 Dry AMD	Inverse variance weighted	69	0.00249684	0.0249632	0.920328	69.6449	68	0.421907	-0.000363001	0.00709118	0.959326	0.980385
NMNAT1	FinnGEN R11 Dry AMD	Inverse variance weighted	3	-0.156272	0.183399	0.394164	0.55657	2	0.757081	0.0351761	0.0535914	0.630223	0.715666
NOMO1	FinnGEN R11 Dry AMD	Inverse variance weighted	7	0.208475	0.107876	0.0532919	7.17404	6	0.305052	0.0021446	0.0226102	0.928117	0.302102
NOS1	FinnGEN R11 Dry AMD	Inverse variance weighted	11	-0.0890907	0.0676789	0.188048	7.50463	10	0.677099	0.0218962	0.02108	0.326036	0.542432
NOS2	FinnGEN R11 Dry AMD	Inverse variance weighted	5	0.191626	0.131591	0.14533	1.49334	4	0.827821	-0.0121179	0.0414498	0.789072	0.485261
NOS3	FinnGEN R11 Dry AMD	Wald ratio	1	-0.141623	0.384463	0.7126							0.915014
NOTCH1	FinnGEN R11 Dry AMD	Inverse variance weighted	6	-0.0619195	0.129145	0.631613	2.60561	5	0.760513	0.0410656	0.0313374	0.260229	0.87806
NOTCH2	FinnGEN R11 Dry AMD	Inverse variance weighted	10	0.0331729	0.072314	0.646425	5.94137	9	0.745772	-0.0276068	0.0170578	0.144231	0.882763
NOTCH3	FinnGEN R11 Dry AMD	Inverse variance weighted	7	-0.212011	0.121247	0.080363	2.16909	6	0.903509	0.000435159	0.0172436	0.980843	0.364216
NPC2	FinnGEN R11 Dry AMD	Inverse variance weighted	17	-0.140228	0.0496606	0.00474674	8.23656	16	0.94151	0.0108341	0.0103972	0.313906	0.0789481
NPDC1	FinnGEN R11 Dry AMD	Inverse variance weighted	12	-0.274841	0.0949262	0.00378783	16.649	11	0.118696	-0.0236106	0.0293033	0.439137	0.067454
NPHS1	FinnGEN R11 Dry AMD	Inverse variance weighted	63	0.00119536	0.0236102	0.959621	68.5711	62	0.264392	-0.00662841	0.00690445	0.340836	0.990742
NPL	FinnGEN R11 Dry AMD	Inverse variance weighted	24	0.0108364	0.0449109	0.809333	23.1385	23	0.45271	-0.0222393	0.0138269	0.122005	0.947907
NPPB	FinnGEN R11 Dry AMD	Inverse variance weighted (multiplicative random effects)	12	-0.181889	0.10047	0.0702372	21.1364	11	0.031985	0.0318134	0.0248706	0.229725	0.343967
NPTX1	FinnGEN R11 Dry AMD	Inverse variance weighted	86	-0.0213397	0.0191432	0.264964	90.5746	85	0.319379	-0.0100525	0.00590974	0.0926424	0.614658
NPTX2	FinnGEN R11 Dry AMD	Inverse variance weighted	60	-0.110396	0.0305864	0.00030701	49.2633	59	0.81292	-0.00819457	0.00834067	0.329942	0.0124644
NPTXR	FinnGEN R11 Dry AMD	Inverse variance weighted	29	-0.0250969	0.0233494	0.282445	24.6986	28	0.644188	-0.0050703	0.0116263	0.666226	0.63289
NPY	FinnGEN R11 Dry AMD	Inverse variance weighted	15	-0.0709887	0.0799663	0.374685	20.6394	14	0.111237	0.00425027	0.0157204	0.791124	0.699934
NRCAM	FinnGEN R11 Dry AMD	Inverse variance weighted	47	0.0508048	0.0254145	0.0456029	43.2953	46	0.586201	-0.0149467	0.00877859	0.0955359	0.2816
NRP1	FinnGEN R11 Dry AMD	Inverse variance weighted	46	0.0855992	0.0306676	0.00525138	32.8782	45	0.910315	-0.00287902	0.0082515	0.728822	0.0826623
NRP2	FinnGEN R11 Dry AMD	Inverse variance weighted	34	-0.0657676	0.04209	0.11816	30.888	33	0.572644	-0.0161063	0.00920501	0.0897512	0.432937
NRTN	FinnGEN R11 Dry AMD	Wald ratio	1	-0.0369255	0.302874	0.902965							0.978114
NSFL1C	FinnGEN R11 Dry AMD	Inverse variance weighted	5	0.151457	0.128396	0.238154	2.18814	4	0.701201	0.000564383	0.0372079	0.98885	0.58863
NT5C	FinnGEN R11 Dry AMD	Inverse variance weighted	30	0.0311633	0.0255822	0.223161	26.3905	29	0.604555	0.00166337	0.00700999	0.814162	0.57636
NT5C3A	FinnGEN R11 Dry AMD	Inverse variance weighted	5	0.045773	0.119313	0.701246	3.08637	4	0.543477	0.0102709	0.0276463	0.734944	0.910381
NT5E	FinnGEN R11 Dry AMD	Inverse variance weighted	108	-0.00715222	0.0160134	0.655136	101.965	107	0.619412	-0.00345985	0.00617175	0.576257	0.887782
NTF3	FinnGEN R11 Dry AMD	Inverse variance weighted	20	-0.0766534	0.0577417	0.184336	20.4163	19	0.369929	0.00767222	0.0106844	0.481925	0.538945
NTRK2	FinnGEN R11 Dry AMD	Inverse variance weighted	8	0.029456	0.111667	0.791946	4.45516	7	0.726109	-0.00315156	0.0165082	0.854893	0.939803
NTRK3	FinnGEN R11 Dry AMD	Inverse variance weighted	26	-0.00776813	0.0439672	0.85976	23.8369	25	0.528813	0.00247805	0.0109526	0.822921	0.965055
NUB1	FinnGEN R11 Dry AMD	Inverse variance weighted	9	-0.0832784	0.0895898	0.352603	11.9545	8	0.153246	-0.019409	0.015519	0.251242	0.686852
NUCB2	FinnGEN R11 Dry AMD	Inverse variance weighted	53	-0.0748673	0.029103	0.0100969	54.4465	52	0.381547	0.0034707	0.00919703	0.707463	0.117965
NUDT16	FinnGEN R11 Dry AMD	Inverse variance weighted	13	-0.147562	0.0540865	0.00636693	13.1485	12	0.358344	0.00203068	0.0159389	0.900919	0.0912594
NUDT2	FinnGEN R11 Dry AMD	Inverse variance weighted	35	-0.028098	0.03691	0.446503	45.3963	34	0.0915819	-0.00808812	0.0127866	0.531389	0.751699
NUMB	FinnGEN R11 Dry AMD	Inverse variance weighted	4	-0.159106	0.225066	0.479609	7.57746	3	0.0556011	-0.0608222	0.0338397	0.214107	0.775848
NXPH3	FinnGEN R11 Dry AMD	MR Egger	24	0.0257296	0.0823782	0.757727	34.4517	23	0.0589024	-0.0216631	0.00968087	0.0356886	0.927023
OBP2B	FinnGEN R11 Dry AMD	Inverse variance weighted	94	-0.0361886	0.0201711	0.0728007	79.7551	93	0.834476	-0.00307328	0.00458294	0.50416	0.350677
OCLN	FinnGEN R11 Dry AMD	Inverse variance weighted	4	0.0985009	0.106219	0.35375	0.629559	3	0.889633	0.00369794	0.0191314	0.864581	0.686852
ODAM	FinnGEN R11 Dry AMD	Inverse variance weighted	34	0.0677081	0.030767	0.0277593	31.1063	33	0.561644	-0.0010243	0.00848241	0.90464	0.217417
OGA	FinnGEN R11 Dry AMD	Inverse variance weighted	7	0.0214609	0.106133	0.839754	3.8573	6	0.695981	-0.031083	0.0235196	0.243546	0.958426
OGFR	FinnGEN R11 Dry AMD	Inverse variance weighted	4	-0.00342656	0.172819	0.984181	5.14599	3	0.161414	0.0354892	0.0530876	0.572639	0.994903
OGN	FinnGEN R11 Dry AMD	Inverse variance weighted	111	-0.0195245	0.0187087	0.296668	84.0227	110	0.968989	-0.00512253	0.00668463	0.445146	0.652607
OLFM4	FinnGEN R11 Dry AMD	Inverse variance weighted	153	0.0109293	0.0134334	0.415879	157.253	152	0.368437	0.0025048	0.00555323	0.652598	0.721648
OLR1	FinnGEN R11 Dry AMD	Inverse variance weighted	5	0.170996	0.13401	0.201957	3.1615	4	0.531172	-0.00614567	0.0323893	0.861622	0.559821
OMD	FinnGEN R11 Dry AMD	Inverse variance weighted	4	-0.159792	0.179561	0.373517	1.83819	3	0.606661	0.00740262	0.049251	0.894314	0.699322
OMG	FinnGEN R11 Dry AMD	Wald ratio	1	-0.0472776	0.222582	0.83179							0.95534
OMP	FinnGEN R11 Dry AMD	Inverse variance weighted (multiplicative random effects)	11	0.0501127	0.0809454	0.535856	20.4088	10	0.0256151	-0.00527719	0.0176631	0.7719	0.819275
OPLAH	FinnGEN R11 Dry AMD	Inverse variance weighted	16	-0.0355407	0.0579152	0.539435	10.2521	15	0.803591	-0.0330169	0.0161851	0.0606877	0.819275
OPTC	FinnGEN R11 Dry AMD	Inverse variance weighted	20	0.0448591	0.0372076	0.227955	12.7756	19	0.849859	-0.002559	0.00840549	0.764281	0.57742
ORM1	FinnGEN R11 Dry AMD	Inverse variance weighted	56	0.0397324	0.0279364	0.154955	50.0332	55	0.664403	0.0141336	0.00812372	0.087592	0.499425
OSCAR	FinnGEN R11 Dry AMD	Inverse variance weighted	92	-0.0160173	0.0158908	0.313475	102.581	91	0.191217	0.0111218	0.00628528	0.0801987	0.663186
OSM	FinnGEN R11 Dry AMD	Wald ratio	1	0.177403	0.248819	0.475857							0.774641
OSMR	FinnGEN R11 Dry AMD	Inverse variance weighted	111	0.0287523	0.0181511	0.113182	103.894	110	0.645941	-0.00128728	0.00548322	0.81483	0.430044
OSTN	FinnGEN R11 Dry AMD	Inverse variance weighted	5	0.19751	0.133643	0.139436	0.995289	4	0.91051	0.0207906	0.0317246	0.559015	0.470931
OTOA	FinnGEN R11 Dry AMD	Wald ratio	1	-0.019613	0.302474	0.9483							0.989177
OTUD7B	FinnGEN R11 Dry AMD	Wald ratio	1	-0.115748	0.564297	0.837478							0.958426
OXCT1	FinnGEN R11 Dry AMD	Wald ratio	1	-0.13278	0.400883	0.740478							0.921729
OXT	FinnGEN R11 Dry AMD	Inverse variance weighted	79	-0.018111	0.022552	0.421929	83.6515	78	0.31027	-0.00205309	0.00670153	0.760157	0.728296
P4HB	FinnGEN R11 Dry AMD	Inverse variance weighted	3	0.605084	0.221283	0.00624867	1.72271	2	0.422588	-0.0358123	0.0399076	0.534398	0.0911611
PACS2	FinnGEN R11 Dry AMD	Inverse variance weighted	9	-0.11777	0.0754122	0.118364	5.81452	8	0.668	-0.0132318	0.0174711	0.473556	0.432937
PADI2	FinnGEN R11 Dry AMD	Inverse variance weighted	3	0.0737141	0.131545	0.575227	0.0621677	2	0.969394	-0.012261	0.0934651	0.91696	0.844401
PADI4	FinnGEN R11 Dry AMD	Inverse variance weighted	36	-0.0344112	0.0379124	0.364063	23.1972	35	0.936753	-0.0108136	0.010369	0.304362	0.693135
PAEP	FinnGEN R11 Dry AMD	Inverse variance weighted	94	0.0869251	0.021501	5.2809e-05	112.145	93	0.0860126	0.00346898	0.00633797	0.585475	0.00387926
PAFAH2	FinnGEN R11 Dry AMD	Inverse variance weighted	3	-0.122514	0.345881	0.723183	0.756793	2	0.684959	0.0279126	0.0357252	0.577766	0.917246
PAG1	FinnGEN R11 Dry AMD	Weighted median	3	-0.237278	0.235011	0.312665	6.73031	2	0.0345567	0.0260061	0.106177	0.847082	0.663186
PALM	FinnGEN R11 Dry AMD	Inverse variance weighted	20	-0.0463883	0.0623022	0.456532	25.5477	19	0.143292	-0.0214194	0.011942	0.089692	0.758474
PALM2	FinnGEN R11 Dry AMD	Inverse variance weighted	27	-0.0470967	0.0494542	0.34093	30.9459	26	0.230292	-0.0145398	0.0112989	0.209942	0.682868
PAM	FinnGEN R11 Dry AMD	Inverse variance weighted	76	-0.00781757	0.016656	0.638817	75.8352	75	0.451307	0.0105776	0.00579648	0.0720612	0.880558
PAMR1	FinnGEN R11 Dry AMD	MR Egger	69	-0.050196	0.0422776	0.239303	64.2544	68	0.606345	0.0148871	0.00660782	0.0275414	0.58863
PAPPA	FinnGEN R11 Dry AMD	Inverse variance weighted	3	0.25414	0.19097	0.183258	0.280505	2	0.869139	0.0118138	0.0225738	0.693057	0.538473
PARD3	FinnGEN R11 Dry AMD	Inverse variance weighted	3	-0.136802	0.18655	0.463359	1.54075	2	0.462839	0.0251016	0.0711699	0.784136	0.766324
PARK7	FinnGEN R11 Dry AMD	Inverse variance weighted	12	0.065708	0.0916427	0.473373	19.3716	11	0.0547414	0.0108517	0.0171325	0.540688	0.7738
PARP1	FinnGEN R11 Dry AMD	Inverse variance weighted	4	-0.189952	0.106234	0.0737668	2.70072	3	0.440104	-0.0229035	0.0186046	0.34342	0.35343
PAXX	FinnGEN R11 Dry AMD	Inverse variance weighted	14	-0.359999	0.0908033	7.35161e-05	22.3009	13	0.0508715	0.00271673	0.0169873	0.875599	0.00499528
PBLD	FinnGEN R11 Dry AMD	Inverse variance weighted	67	0.0248726	0.0209452	0.235027	69.0295	66	0.375394	-0.0101532	0.00767563	0.190544	0.587734
PCBD1	FinnGEN R11 Dry AMD	Inverse variance weighted	16	-0.0292609	0.0579154	0.613394	12.4506	15	0.644653	-0.00958825	0.0147525	0.526252	0.864439
PCDH1	FinnGEN R11 Dry AMD	Inverse variance weighted	4	-0.022058	0.147005	0.880726	2.10667	3	0.550564	-0.0558625	0.0405481	0.302204	0.9708
PCDH12	FinnGEN R11 Dry AMD	Inverse variance weighted	52	0.012772	0.027624	0.643828	49.403	51	0.537271	0.00367828	0.00737434	0.620111	0.881072
PCDH17	FinnGEN R11 Dry AMD	Inverse variance weighted	6	0.0617668	0.0944936	0.513331	5.07563	5	0.40672	0.0071321	0.0166005	0.689595	0.801596
PCDH7	FinnGEN R11 Dry AMD	Inverse variance weighted	6	-0.0276748	0.109817	0.801035	5.21921	5	0.389718	0.0237127	0.0275422	0.437809	0.946125
PCDH9	FinnGEN R11 Dry AMD	Inverse variance weighted	60	-0.0621149	0.0231273	0.00723596	54.9658	59	0.624918	-0.00694238	0.00724169	0.341706	0.0988915
PCDHB15	FinnGEN R11 Dry AMD	Inverse variance weighted	94	-0.0695499	0.0193007	0.000313969	103.258	93	0.219274	-0.010805	0.00631525	0.0904635	0.0124644
PCOLCE	FinnGEN R11 Dry AMD	Weighted median	7	0.0141199	0.0705994	0.84148	13.2561	6	0.0391439	0.00455402	0.0294383	0.883111	0.958668
PCSK7	FinnGEN R11 Dry AMD	Inverse variance weighted	32	0.0557021	0.0343274	0.104659	38.2817	31	0.172541	0.00662542	0.0109419	0.549394	0.410274
PCSK9	FinnGEN R11 Dry AMD	Inverse variance weighted	22	0.071002	0.035661	0.0464782	29.5523	21	0.10136	0.0051006	0.00991041	0.612424	0.281868
PDCD1LG2	FinnGEN R11 Dry AMD	Inverse variance weighted	126	-0.0291014	0.0185942	0.117564	142.972	125	0.129652	-0.00597544	0.00695148	0.391673	0.432937
PDCD5	FinnGEN R11 Dry AMD	Inverse variance weighted	46	-0.0321666	0.0285612	0.260067	32.311	45	0.921754	0.00757829	0.00839981	0.371864	0.611887
PDCD6	FinnGEN R11 Dry AMD	Inverse variance weighted	90	-0.00517383	0.0149091	0.728572	96.9785	89	0.264133	0.00125193	0.00635983	0.844399	0.918136
PDE5A	FinnGEN R11 Dry AMD	Inverse variance weighted	17	0.061117	0.0648372	0.345874	21.9773	16	0.143926	0.00743336	0.0170484	0.669036	0.682868
PDGFC	FinnGEN R11 Dry AMD	Inverse variance weighted	3	-0.168866	0.173145	0.329418	0.333172	2	0.84655	-0.0208885	0.0406973	0.698113	0.674217
PDGFRA	FinnGEN R11 Dry AMD	Inverse variance weighted	24	0.0387949	0.043574	0.373293	18.6063	23	0.723826	0.0036791	0.00923066	0.69405	0.699322
PDGFRB	FinnGEN R11 Dry AMD	MR Egger	188	0.0479353	0.0193733	0.014246	207.964	187	0.14004	-0.0123928	0.00535717	0.0217988	0.146294
PDIA5	FinnGEN R11 Dry AMD	Inverse variance weighted	15	-0.0532907	0.0559773	0.341094	15.1777	14	0.366114	0.016952	0.0147603	0.271462	0.682868
PDZD2	FinnGEN R11 Dry AMD	Inverse variance weighted	14	-0.01756	0.0532093	0.741386	11.235	13	0.59114	-0.00540475	0.0120562	0.661926	0.921765
PEAR1	FinnGEN R11 Dry AMD	Inverse variance weighted	27	0.00356082	0.0548931	0.948279	38.1749	26	0.0583331	-0.0197315	0.0145832	0.188156	0.989177
PECR	FinnGEN R11 Dry AMD	Inverse variance weighted	25	0.0332884	0.0423973	0.432364	22.6772	24	0.538917	0.00445052	0.00825837	0.595128	0.737906
PENK	FinnGEN R11 Dry AMD	Inverse variance weighted	57	0.00046093	0.0315065	0.988328	45.3307	56	0.845253	0.0099955	0.00982376	0.313379	0.99795
PEPD	FinnGEN R11 Dry AMD	Inverse variance weighted	46	0.0174598	0.0265218	0.510334	40.133	45	0.677885	0.0120915	0.00810383	0.142815	0.799751
PER3	FinnGEN R11 Dry AMD	MR Egger	68	0.0848151	0.0402063	0.0386985	59.6982	67	0.724779	-0.0163667	0.00723777	0.0270428	0.259413
PF4	FinnGEN R11 Dry AMD	Wald ratio	1	0.00155401	0.233689	0.994694							0.999588
PFKFB2	FinnGEN R11 Dry AMD	Inverse variance weighted	15	-0.139913	0.0778419	0.0722727	20.3874	14	0.118392	-0.0026993	0.0183552	0.885341	0.350541
PGD	FinnGEN R11 Dry AMD	Inverse variance weighted	9	0.0807952	0.06049	0.181655	15.1279	8	0.0567058	-0.0290289	0.0182394	0.155513	0.537536
PGLYRP1	FinnGEN R11 Dry AMD	Inverse variance weighted	18	-0.0653957	0.0538698	0.224764	19.6031	17	0.295031	0.0123912	0.0138159	0.38308	0.57636
PGLYRP2	FinnGEN R11 Dry AMD	Inverse variance weighted	153	0.0011737	0.0131008	0.928613	147.9	152	0.578866	-0.00713615	0.00506406	0.160839	0.981759
PGLYRP4	FinnGEN R11 Dry AMD	Inverse variance weighted	37	-0.00107838	0.0405951	0.978807	32.8829	36	0.617637	-0.00124733	0.00700986	0.859797	0.994031
PHACTR2	FinnGEN R11 Dry AMD	Inverse variance weighted	10	-0.000817722	0.0636883	0.989756	7.19884	9	0.616426	-0.0226123	0.0230064	0.354459	0.998249
PHYKPL	FinnGEN R11 Dry AMD	Inverse variance weighted	33	0.103076	0.0436604	0.0182329	34.8269	32	0.334937	-0.0023807	0.00946462	0.803059	0.167961
PI16	FinnGEN R11 Dry AMD	Inverse variance weighted	50	-0.00984297	0.0350159	0.778634	41.7061	49	0.76072	8.83018e-05	0.00653732	0.989279	0.937018
PI3	FinnGEN R11 Dry AMD	Inverse variance weighted	29	0.00759981	0.0430217	0.859783	35.6359	28	0.152105	-0.00550551	0.00947488	0.566017	0.965055
PIGR	FinnGEN R11 Dry AMD	Inverse variance weighted	9	-0.00990602	0.172646	0.954244	13.536	8	0.0946904	0.0303307	0.028068	0.315686	0.990742
PIK3IP1	FinnGEN R11 Dry AMD	Inverse variance weighted	39	-0.056663	0.0362218	0.11774	45.7432	38	0.181538	-0.000800867	0.00937365	0.932374	0.432937
PILRA	FinnGEN R11 Dry AMD	Inverse variance weighted	191	0.0567841	0.0115357	8.54655e-07	173.805	190	0.794229	0.00645724	0.00661964	0.330576	0.000150676
PILRB	FinnGEN R11 Dry AMD	Inverse variance weighted	207	0.046106	0.00997607	3.80684e-06	190.329	206	0.776216	0.00832595	0.00662386	0.210197	0.000486311
PINLYP	FinnGEN R11 Dry AMD	Inverse variance weighted	120	-0.0158871	0.0153488	0.300634	110.899	119	0.689351	-0.00838227	0.00563091	0.139256	0.656775
PKD1	FinnGEN R11 Dry AMD	Inverse variance weighted	36	0.0616983	0.0394042	0.1174	27.6772	35	0.806141	-0.0014409	0.008419	0.865121	0.432937
PKD2	FinnGEN R11 Dry AMD	Inverse variance weighted	4	-0.109953	0.144323	0.446148	0.906731	3	0.823803	-0.0032068	0.0324443	0.930279	0.751699
PKLR	FinnGEN R11 Dry AMD	Inverse variance weighted	20	0.0187402	0.0562011	0.738796	19.4626	19	0.427541	0.00177546	0.0108161	0.871443	0.921143
PKN3	FinnGEN R11 Dry AMD	Inverse variance weighted	8	-0.0905918	0.0871901	0.298798	4.40499	7	0.732126	0.00100732	0.021576	0.964278	0.654385
PLA2G10	FinnGEN R11 Dry AMD	Inverse variance weighted	13	-0.157002	0.0903986	0.0824264	14.0435	12	0.297939	0.0333249	0.0219888	0.15783	0.367166
PLA2G1B	FinnGEN R11 Dry AMD	Wald ratio	1	0.0692291	0.300206	0.817622							0.952218
PLA2G2A	FinnGEN R11 Dry AMD	Inverse variance weighted	84	-0.0224135	0.018135	0.216486	77.4582	83	0.651002	-0.0044686	0.00629348	0.479696	0.573931
PLA2G4A	FinnGEN R11 Dry AMD	Wald ratio	1	0.393009	0.285607	0.168808							0.52291
PLA2G7	FinnGEN R11 Dry AMD	Inverse variance weighted	6	0.232649	0.118756	0.0501078	4.625	5	0.463335	-0.0289311	0.0249347	0.310469	0.291602
PLAU	FinnGEN R11 Dry AMD	Inverse variance weighted	10	0.0860925	0.0727819	0.236855	3.87702	9	0.919319	-0.00480968	0.0166928	0.780572	0.588135
PLAUR	FinnGEN R11 Dry AMD	Inverse variance weighted	12	-0.0726936	0.0793122	0.359378	5.08894	11	0.926783	0.0014817	0.0148445	0.922464	0.68793
PLCB2	FinnGEN R11 Dry AMD	Inverse variance weighted	7	0.173526	0.106221	0.102335	8.67644	6	0.192609	0.00493121	0.0408135	0.908536	0.410274
PLG	FinnGEN R11 Dry AMD	Inverse variance weighted	86	-0.0224904	0.0239235	0.347167	89.0615	85	0.360308	-0.00499377	0.00573145	0.386077	0.682868
PLPBP	FinnGEN R11 Dry AMD	Wald ratio	1	-0.344562	0.390302	0.377339							0.701488
PLSCR3	FinnGEN R11 Dry AMD	Wald ratio	1	0.138262	0.169329	0.414199							0.721648
PLXDC1	FinnGEN R11 Dry AMD	Inverse variance weighted	50	0.0155226	0.0242379	0.521897	59.4232	49	0.146258	0.00873869	0.00746796	0.247715	0.809828
PLXDC2	FinnGEN R11 Dry AMD	MR Egger	9	0.851277	0.394478	0.0678096	14.9252	8	0.0606172	-0.0845624	0.0307045	0.028337	0.341567
PLXNA4	FinnGEN R11 Dry AMD	Wald ratio	1	-0.047661	0.191185	0.803135							0.946125
PLXNB2	FinnGEN R11 Dry AMD	Inverse variance weighted	137	-0.0167765	0.0165289	0.310116	157.915	136	0.0962256	-0.00653552	0.00568643	0.252457	0.66295
PM20D1	FinnGEN R11 Dry AMD	Inverse variance weighted	126	0.0205762	0.0143677	0.152112	141.751	125	0.145211	0.00513506	0.00577506	0.375629	0.495699
PMM2	FinnGEN R11 Dry AMD	Inverse variance weighted	12	-0.00928694	0.040248	0.817514	5.07628	11	0.927416	-0.0151191	0.0108974	0.195458	0.952218
PMVK	FinnGEN R11 Dry AMD	Inverse variance weighted	7	0.140228	0.129853	0.280186	6.26225	6	0.394463	-0.0163895	0.0186641	0.420061	0.630865
PNLIPRP2	FinnGEN R11 Dry AMD	Inverse variance weighted	215	-0.0186247	0.0113813	0.101748	209.792	214	0.568473	-0.00987538	0.00517928	0.0579041	0.410274
PNMA1	FinnGEN R11 Dry AMD	Inverse variance weighted	3	0.107927	0.153148	0.480983	1.50424	2	0.471366	0.0416745	0.0340035	0.435689	0.775848
PODXL	FinnGEN R11 Dry AMD	Inverse variance weighted	15	-0.0422157	0.053632	0.431202	9.85915	14	0.772407	0.00501715	0.0100016	0.624313	0.736637
PODXL2	FinnGEN R11 Dry AMD	Inverse variance weighted	25	-0.0143913	0.0281471	0.609149	28.2943	24	0.247822	0.0127837	0.00881614	0.160551	0.863606
POMC	FinnGEN R11 Dry AMD	Inverse variance weighted	5	-0.340964	0.167086	0.0412854	5.93893	4	0.203756	-0.0407979	0.0355092	0.333877	0.265643
PON1	FinnGEN R11 Dry AMD	Inverse variance weighted	194	-0.0439182	0.0115579	0.000144781	171.735	193	0.862277	-0.00482279	0.00556408	0.387149	0.00797651
PON2	FinnGEN R11 Dry AMD	Inverse variance weighted	199	0.04232	0.0117554	0.00031815	170.866	198	0.91886	0.0041413	0.00509195	0.417026	0.0124644
PON3	FinnGEN R11 Dry AMD	Inverse variance weighted	56	0.0635411	0.0231651	0.00608878	37.834	55	0.962576	0.0029502	0.00692343	0.671715	0.0902061
POSTN	FinnGEN R11 Dry AMD	Inverse variance weighted	46	0.0134466	0.0345077	0.69678	32.1237	45	0.925303	0.0057363	0.00764135	0.456834	0.908597
PPCDC	FinnGEN R11 Dry AMD	Inverse variance weighted	55	-0.159865	0.0282302	1.48836e-08	59.214	54	0.291114	-0.0106496	0.00769566	0.172208	5.24797e-06
PPIE	FinnGEN R11 Dry AMD	Wald ratio	1	0.714574	0.398198	0.0727303							0.350677
PPME1	FinnGEN R11 Dry AMD	Wald ratio	1	-0.601257	0.462355	0.193456							0.546353
PPP2R5A	FinnGEN R11 Dry AMD	Wald ratio	1	-0.104076	0.24468	0.670577							0.891897
PRAP1	FinnGEN R11 Dry AMD	Inverse variance weighted	27	-0.0153163	0.0380819	0.687542	27.1592	26	0.401023	-0.000454388	0.0101841	0.964767	0.901887
PRCP	FinnGEN R11 Dry AMD	Inverse variance weighted	8	-0.418997	0.166962	0.0120893	8.03685	7	0.329356	-0.0294664	0.0207664	0.205712	0.132479
PRDX1	FinnGEN R11 Dry AMD	Inverse variance weighted	3	0.0766344	0.216157	0.722941	1.70479	2	0.426392	0.0270394	0.0515185	0.692303	0.917246
PRDX2	FinnGEN R11 Dry AMD	Inverse variance weighted	10	0.0202415	0.0649399	0.755271	3.49517	9	0.9414	0.00129487	0.0123342	0.918975	0.925969
PRDX3	FinnGEN R11 Dry AMD	Wald ratio	1	-0.335225	0.285676	0.240618							0.590377
PRDX5	FinnGEN R11 Dry AMD	Inverse variance weighted	7	-0.0164386	0.0837432	0.844378	2.45816	6	0.87312	-0.00970628	0.0140589	0.520676	0.958668
PRDX6	FinnGEN R11 Dry AMD	Inverse variance weighted	8	0.0429935	0.0981893	0.661485	8.32705	7	0.30464	0.00993739	0.0306498	0.756774	0.891204
PRELP	FinnGEN R11 Dry AMD	Inverse variance weighted	27	0.0858363	0.0404571	0.0338662	19.9078	26	0.795903	0.0147674	0.00918347	0.120383	0.246719
PRG2	FinnGEN R11 Dry AMD	Inverse variance weighted	5	-0.0492458	0.127799	0.699987	3.21201	4	0.522993	-0.0128085	0.0199944	0.567353	0.910102
PRG3	FinnGEN R11 Dry AMD	Inverse variance weighted	11	0.1262	0.0801663	0.115435	8.53531	10	0.576697	-0.0266945	0.0186277	0.185651	0.432937
PRKAB1	FinnGEN R11 Dry AMD	Inverse variance weighted	11	-0.00743292	0.0655824	0.909763	4.48882	10	0.922613	0.00962272	0.0150591	0.538746	0.978114
PRKAR2A	FinnGEN R11 Dry AMD	Inverse variance weighted	3	0.243684	0.246785	0.32343	5.89683	2	0.0524226	0.055005	0.0241892	0.263757	0.665428
PRKD2	FinnGEN R11 Dry AMD	Wald ratio	1	0.310937	0.442063	0.481821							0.775848
PRKG1	FinnGEN R11 Dry AMD	Inverse variance weighted	13	0.011088	0.0751459	0.882696	15.9097	12	0.195405	0.00341532	0.0189007	0.859891	0.9708
PROC	FinnGEN R11 Dry AMD	Inverse variance weighted	22	-0.0342776	0.0699383	0.624055	23.8288	21	0.301427	0.0132896	0.012611	0.304535	0.871141
PROCR	FinnGEN R11 Dry AMD	Inverse variance weighted	30	-0.0182112	0.0266517	0.494415	38.197	29	0.118018	0.00251511	0.0109802	0.820489	0.785982
PROK1	FinnGEN R11 Dry AMD	Inverse variance weighted	69	0.0209063	0.0276644	0.449822	76.1612	68	0.232607	-0.0063077	0.00738964	0.396375	0.753837
PROS1	FinnGEN R11 Dry AMD	Inverse variance weighted	7	-0.0988889	0.110687	0.371637	4.75282	6	0.575884	0.0270078	0.0241087	0.313512	0.698563
PRR4	FinnGEN R11 Dry AMD	Inverse variance weighted	148	-0.00894706	0.0144542	0.535921	123.167	147	0.924162	-0.00137546	0.0055032	0.802986	0.819275
PRRT3	FinnGEN R11 Dry AMD	Inverse variance weighted	22	0.0903173	0.0452319	0.045851	16.5949	21	0.73535	-0.00114741	0.00996452	0.909475	0.281656
PRSS2	FinnGEN R11 Dry AMD	Inverse variance weighted	13	0.0927908	0.0762119	0.2234	10.7747	12	0.548321	-0.0322413	0.038465	0.41976	0.57636
PRSS22	FinnGEN R11 Dry AMD	Inverse variance weighted	28	0.010209	0.0471874	0.828715	39.8703	27	0.0526861	-0.00178686	0.0118528	0.881333	0.954224
PRSS27	FinnGEN R11 Dry AMD	Inverse variance weighted	23	-0.0711048	0.0462901	0.124521	17.7655	22	0.7198	0.00567143	0.00893993	0.532675	0.44607
PRSS53	FinnGEN R11 Dry AMD	Inverse variance weighted	162	0.00907053	0.0109046	0.405517	159.074	161	0.528135	-0.000188323	0.0068357	0.978055	0.719312
PRSS8	FinnGEN R11 Dry AMD	Inverse variance weighted	11	-0.0524728	0.095978	0.584573	8.47509	10	0.582534	0.00517484	0.016952	0.767107	0.851034
PRTG	FinnGEN R11 Dry AMD	Inverse variance weighted	79	-0.0219261	0.0184448	0.234543	65.175	78	0.849671	0.00592032	0.00568531	0.300978	0.587699
PRTN3	FinnGEN R11 Dry AMD	Inverse variance weighted (multiplicative random effects)	58	-0.00296424	0.034263	0.931058	110.233	57	2.9942e-05	-0.0040382	0.00965539	0.677376	0.981759
PSAP	FinnGEN R11 Dry AMD	Inverse variance weighted	32	0.0899486	0.0387993	0.0204328	25.2953	31	0.754353	0.00257466	0.0105028	0.808016	0.178452
PSAPL1	FinnGEN R11 Dry AMD	Inverse variance weighted	80	-0.0434185	0.0221119	0.0495784	95.4241	79	0.100643	-0.0082491	0.00607576	0.178472	0.291602
PSCA	FinnGEN R11 Dry AMD	Inverse variance weighted	226	0.000394151	0.010221	0.969239	229.205	225	0.409669	-0.00542191	0.00467958	0.24784	0.99245
PSG1	FinnGEN R11 Dry AMD	Inverse variance weighted	182	-0.010449	0.0122915	0.395268	209.321	181	0.073264	0.00776996	0.0064598	0.230627	0.716932
PSMD9	FinnGEN R11 Dry AMD	Inverse variance weighted	6	-0.104807	0.0748401	0.161391	2.49188	5	0.777717	-0.0105985	0.0241497	0.683423	0.510831
PSME2	FinnGEN R11 Dry AMD	Wald ratio	1	-0.261997	0.220463	0.234679							0.587699
PSMG3	FinnGEN R11 Dry AMD	Wald ratio	1	-0.410774	0.873139	0.638029							0.88016
PSMG4	FinnGEN R11 Dry AMD	Inverse variance weighted	10	0.0888973	0.0763865	0.244512	6.31839	9	0.707678	-0.0247339	0.0233599	0.320601	0.594392
PSRC1	FinnGEN R11 Dry AMD	Inverse variance weighted	16	0.152823	0.068458	0.0255907	19.6968	15	0.183877	-0.020756	0.0126346	0.12269	0.209338
PSTPIP2	FinnGEN R11 Dry AMD	Inverse variance weighted	8	0.0129756	0.0712711	0.855536	5.11999	7	0.645323	-0.000442395	0.0153801	0.977986	0.963161
PTGDS	FinnGEN R11 Dry AMD	MR Egger	18	-0.156556	0.129762	0.245166	21.2745	17	0.214251	0.0303836	0.0129978	0.032729	0.594392
PTGES2	FinnGEN R11 Dry AMD	Wald ratio	1	0.505871	0.292202	0.0834087							0.369471
PTGR1	FinnGEN R11 Dry AMD	Inverse variance weighted	69	-0.0667394	0.0196866	0.000698709	62.5851	68	0.662633	-0.00467212	0.00550218	0.398827	0.0208784
PTH1R	FinnGEN R11 Dry AMD	Inverse variance weighted	18	-0.117123	0.0479111	0.0145022	8.08826	17	0.964623	0.000561985	0.0100834	0.956244	0.147788
PTK7	FinnGEN R11 Dry AMD	Wald ratio	1	0.367417	0.31951	0.250169							0.599984
PTN	FinnGEN R11 Dry AMD	Inverse variance weighted	17	-0.0400913	0.0650991	0.537993	15.835	16	0.464535	0.00680099	0.0189728	0.724994	0.819275
PTPRB	FinnGEN R11 Dry AMD	Inverse variance weighted	74	0.0627094	0.0272855	0.0215465	63.0174	73	0.791398	0.0007791	0.00581869	0.893858	0.184367
PTPRC	FinnGEN R11 Dry AMD	Inverse variance weighted (multiplicative random effects)	9	0.203289	0.131167	0.121176	21.925	8	0.00505677	0.0201899	0.0224444	0.398246	0.440482
PTPRH	FinnGEN R11 Dry AMD	Inverse variance weighted	66	-0.0434431	0.0204391	0.0335456	54.4788	65	0.820826	0.000708228	0.00622327	0.90975	0.245398
PTPRK	FinnGEN R11 Dry AMD	Inverse variance weighted	4	0.290773	0.158544	0.0666512	0.736346	3	0.864624	0.0190168	0.0277866	0.564392	0.337661
PTPRM	FinnGEN R11 Dry AMD	Inverse variance weighted	10	0.0798982	0.118904	0.50161	7.64987	9	0.569779	0.00854038	0.0190227	0.665376	0.793129
PTPRN2	FinnGEN R11 Dry AMD	Inverse variance weighted	24	-0.1077	0.0638549	0.091674	30.0412	23	0.148223	0.00984879	0.0139849	0.488668	0.384813
PTPRR	FinnGEN R11 Dry AMD	Inverse variance weighted	4	0.149056	0.175778	0.396451	0.615121	3	0.892962	-0.00487343	0.0198274	0.828765	0.7176
PTPRS	FinnGEN R11 Dry AMD	Inverse variance weighted	56	0.0134275	0.0295367	0.649394	72.7665	55	0.0546011	-0.0124804	0.00669602	0.067783	0.882849
PTPRZ1	FinnGEN R11 Dry AMD	Inverse variance weighted	25	0.0293762	0.0490995	0.54964	16.2334	24	0.879469	-0.00373694	0.011983	0.757961	0.828218
PTS	FinnGEN R11 Dry AMD	Inverse variance weighted	12	0.0356021	0.0663388	0.591496	6.67181	11	0.825004	-0.0189077	0.0121867	0.15183	0.854033
PVALB	FinnGEN R11 Dry AMD	Inverse variance weighted	76	-0.0249073	0.0229157	0.277077	74.3458	75	0.499625	-0.00465604	0.00828915	0.576016	0.626875
PVR	FinnGEN R11 Dry AMD	Weighted median	123	-0.0239577	0.02662	0.368127	198.95	122	1.34224e-05	-0.00517596	0.00651635	0.428574	0.695615
PXDNL	FinnGEN R11 Dry AMD	Inverse variance weighted	29	0.0840916	0.0402985	0.0369138	26.0255	28	0.571644	-0.000948713	0.010876	0.931133	0.252614
PXN	FinnGEN R11 Dry AMD	Inverse variance weighted	98	-0.000658004	0.0172252	0.969528	100.848	97	0.374313	0.00944632	0.00551714	0.0900929	0.99245
PYDC1	FinnGEN R11 Dry AMD	Inverse variance weighted	37	-0.00534731	0.0375745	0.886833	35.6861	36	0.483399	0.0231185	0.0138779	0.104671	0.971921
PYY	FinnGEN R11 Dry AMD	Inverse variance weighted	19	0.0166952	0.0447802	0.709279	15.9721	18	0.594492	0.0161857	0.015645	0.315367	0.915014
PZP	FinnGEN R11 Dry AMD	Inverse variance weighted	86	0.0943161	0.0277407	0.000674071	68.3261	85	0.906834	0.00556805	0.00716129	0.439036	0.0204894
QDPR	FinnGEN R11 Dry AMD	Inverse variance weighted	39	-0.0401298	0.0330729	0.224987	38.4294	38	0.450038	0.0010392	0.00892304	0.907916	0.57636
QPCT	FinnGEN R11 Dry AMD	Inverse variance weighted	40	0.0329366	0.0270004	0.222519	39.9885	39	0.426059	-0.00467563	0.0084168	0.581801	0.57636
QSOX1	FinnGEN R11 Dry AMD	Inverse variance weighted	85	-0.00846898	0.019511	0.664244	87.1606	84	0.385085	0.005007	0.00601944	0.407906	0.891897
RAB11FIP3	FinnGEN R11 Dry AMD	Inverse variance weighted	3	-0.235925	0.194527	0.2252	1.75927	2	0.414934	-0.0289114	0.0280279	0.490122	0.57636
RAB2B	FinnGEN R11 Dry AMD	Inverse variance weighted	6	-0.0133355	0.110525	0.903964	5.55218	5	0.352258	0.0215875	0.0209869	0.361789	0.978114
RAB44	FinnGEN R11 Dry AMD	Inverse variance weighted	13	-0.00287702	0.0596239	0.961515	7.17945	12	0.845531	0.00446965	0.0118593	0.713425	0.990742
RAB6A	FinnGEN R11 Dry AMD	Wald ratio	1	0.535692	0.290233	0.0649315							0.337661
RABEP1	FinnGEN R11 Dry AMD	Wald ratio	1	0.289794	0.251651	0.249496							0.599984
RABEPK	FinnGEN R11 Dry AMD	Inverse variance weighted	11	0.0658104	0.0802724	0.412308	8.27983	10	0.601524	0.00154973	0.0237144	0.949324	0.721648
RALB	FinnGEN R11 Dry AMD	Wald ratio	1	-0.226562	0.150892	0.133229							0.461461
RALY	FinnGEN R11 Dry AMD	Wald ratio	1	-0.30464	0.258877	0.239285							0.58863
RANBP1	FinnGEN R11 Dry AMD	Wald ratio	1	0.297783	0.301457	0.323244							0.665428
RAPGEF2	FinnGEN R11 Dry AMD	Wald ratio	1	0.066032	0.368179	0.857665							0.964941
RARRES1	FinnGEN R11 Dry AMD	Inverse variance weighted	79	-0.0607055	0.0191048	0.00148555	75.3487	78	0.564018	-0.00649105	0.00670724	0.336191	0.0374147
RARRES2	FinnGEN R11 Dry AMD	Inverse variance weighted	9	0.0381228	0.0684856	0.577763	8.28688	8	0.405961	-0.0286066	0.0246112	0.283188	0.845309
RASSF2	FinnGEN R11 Dry AMD	Inverse variance weighted	5	-0.00657947	0.127747	0.958924	2.11883	4	0.713913	-0.0318163	0.0297991	0.363948	0.990742
RBKS	FinnGEN R11 Dry AMD	Inverse variance weighted	24	0.0396274	0.0412269	0.336451	27.632	23	0.23002	-0.00735534	0.0093687	0.44077	0.680568
RBM17	FinnGEN R11 Dry AMD	Inverse variance weighted	8	0.0393931	0.068755	0.566679	1.23182	7	0.990176	0.00659034	0.0143531	0.662286	0.840956
RBP1	FinnGEN R11 Dry AMD	Inverse variance weighted	3	-0.23691	0.137973	0.0859658	2.02907	2	0.362572	-0.0192927	0.0293419	0.629717	0.375466
RBP2	FinnGEN R11 Dry AMD	Wald ratio	1	-0.422924	0.28544	0.138431							0.47024
RBP5	FinnGEN R11 Dry AMD	Inverse variance weighted	34	0.0537459	0.03777	0.154743	35.6797	33	0.34349	0.00726085	0.00986665	0.467153	0.499425
RBP7	FinnGEN R11 Dry AMD	Weighted median	26	-0.0678862	0.0509757	0.182946	38.1992	25	0.0442314	0.00622256	0.00999003	0.53924	0.538455
RECK	FinnGEN R11 Dry AMD	Inverse variance weighted	21	-0.0114649	0.058957	0.845814	23.8881	20	0.247313	0.0119519	0.0116461	0.317657	0.958952
REEP4	FinnGEN R11 Dry AMD	Inverse variance weighted	5	-0.0195943	0.0602993	0.745219	2.22955	4	0.693623	-0.0345744	0.0298918	0.331155	0.923636
REG1A	FinnGEN R11 Dry AMD	Inverse variance weighted	43	0.0407732	0.0345546	0.238014	54.3815	42	0.0953738	0.0110388	0.0113811	0.337769	0.58863
REG3A	FinnGEN R11 Dry AMD	Inverse variance weighted	31	0.00764187	0.0396745	0.847261	28.0264	30	0.569037	-0.00271684	0.00924452	0.770938	0.959975
REG3G	FinnGEN R11 Dry AMD	Inverse variance weighted	31	0.102021	0.0420804	0.0153322	43.5448	30	0.0524156	0.0191644	0.0142753	0.189852	0.154249
REG4	FinnGEN R11 Dry AMD	Inverse variance weighted	18	0.0425518	0.0465886	0.361056	9.58979	17	0.919926	0.0111355	0.0111733	0.333783	0.689645
RELT	FinnGEN R11 Dry AMD	Inverse variance weighted	46	0.0438826	0.0261382	0.0931774	33.1457	45	0.904561	-0.0039743	0.00780143	0.612994	0.388793
REN	FinnGEN R11 Dry AMD	Inverse variance weighted	9	0.0844948	0.055868	0.130432	2.5704	8	0.958367	0.00825922	0.0113727	0.491258	0.45445
RET	FinnGEN R11 Dry AMD	Inverse variance weighted	58	-0.00757327	0.0222003	0.733003	62.6116	57	0.283916	0.00384611	0.00901469	0.671271	0.920431
RETN	FinnGEN R11 Dry AMD	Inverse variance weighted	32	-0.0343969	0.0317085	0.278018	32.8063	31	0.378479	-0.00750546	0.00746878	0.322977	0.627588
RGMA	FinnGEN R11 Dry AMD	Inverse variance weighted	37	-0.104944	0.0345761	0.00240417	48.5713	36	0.07867	-0.00413082	0.0104237	0.694294	0.0516897
RGMB	FinnGEN R11 Dry AMD	Inverse variance weighted	27	0.00181685	0.0533259	0.972821	30.2319	26	0.258115	0.0206108	0.0147556	0.174749	0.99245
RIDA	FinnGEN R11 Dry AMD	Inverse variance weighted	24	-0.0108475	0.0349045	0.75597	20.4309	23	0.615797	0.000696747	0.0105122	0.947754	0.926181
RILP	FinnGEN R11 Dry AMD	Wald ratio	1	-0.0386694	0.337508	0.908783							0.978114
RILPL2	FinnGEN R11 Dry AMD	Inverse variance weighted	3	0.093969	0.181664	0.604968	0.747116	2	0.688281	0.0133518	0.0303997	0.736539	0.862214
RLN2	FinnGEN R11 Dry AMD	Inverse variance weighted	12	-0.116138	0.074272	0.117891	11.3649	11	0.413217	-0.0286612	0.0275425	0.322559	0.432937
RNASE1	FinnGEN R11 Dry AMD	Weighted median	9	-0.0248281	0.0778239	0.749704	16.1206	8	0.0406866	-0.0282828	0.019	0.180207	0.924305
RNASE10	FinnGEN R11 Dry AMD	Inverse variance weighted	90	-0.0210807	0.0140853	0.134487	74.1327	89	0.871293	-0.00212086	0.00567073	0.709302	0.462917
RNASE3	FinnGEN R11 Dry AMD	Inverse variance weighted	29	-0.0384032	0.0387141	0.321212	26.5884	28	0.540737	0.0124481	0.0103925	0.241407	0.665428
RNASE4	FinnGEN R11 Dry AMD	Inverse variance weighted	29	0.0458414	0.0337737	0.174682	18.44	28	0.914522	0.0101341	0.0138294	0.469999	0.532811
RNASE6	FinnGEN R11 Dry AMD	Inverse variance weighted	44	-0.00282496	0.0272458	0.91742	44.9983	43	0.388235	-0.00430871	0.013717	0.754989	0.978813
RNASEH2A	FinnGEN R11 Dry AMD	Inverse variance weighted	3	0.0357437	0.171316	0.834728	0.79883	2	0.670712	0.143723	0.172359	0.557518	0.957466
RNASET2	FinnGEN R11 Dry AMD	Inverse variance weighted	63	-0.0306168	0.0237447	0.197253	43.5901	62	0.963376	0.00213994	0.00734064	0.771643	0.551119
RNF149	FinnGEN R11 Dry AMD	Inverse variance weighted	24	0.15204	0.0397598	0.000131328	17.6854	23	0.774324	0.00720517	0.0128727	0.581323	0.00746873
RNF43	FinnGEN R11 Dry AMD	Inverse variance weighted	4	-0.15387	0.114482	0.178931	3.03693	3	0.385966	0.0229016	0.0308979	0.535785	0.537536
ROBO1	FinnGEN R11 Dry AMD	Inverse variance weighted	29	0.00729083	0.0479411	0.879125	31.8225	28	0.281796	-0.00207098	0.0129592	0.874222	0.970716
ROBO2	FinnGEN R11 Dry AMD	Inverse variance weighted	10	-0.330509	0.086329	0.000128936	4.64783	9	0.863864	0.0098018	0.0208949	0.651516	0.00746873
ROBO4	FinnGEN R11 Dry AMD	Inverse variance weighted	3	-0.0224608	0.164265	0.89124	0.949673	2	0.621987	0.0126772	0.0348176	0.777703	0.971921
ROR1	FinnGEN R11 Dry AMD	Inverse variance weighted	43	-0.00859301	0.0304576	0.777844	49.1517	42	0.20845	-0.00466034	0.0104612	0.65831	0.936707
RPE	FinnGEN R11 Dry AMD	Wald ratio	1	0.170668	0.302848	0.573065							0.842667
RPL14	FinnGEN R11 Dry AMD	Wald ratio	1	-0.116613	0.315963	0.712074							0.915014
RRM2	FinnGEN R11 Dry AMD	Wald ratio	1	0.440824	0.352108	0.210585							0.569805
RSPO1	FinnGEN R11 Dry AMD	Inverse variance weighted	30	0.0736592	0.047953	0.124521	32.568	29	0.295502	-0.00664555	0.00907109	0.469887	0.44607
RSPO3	FinnGEN R11 Dry AMD	Inverse variance weighted	12	0.0490604	0.0775174	0.526802	13.361	11	0.270385	0.00706097	0.0234875	0.769857	0.814241
RTBDN	FinnGEN R11 Dry AMD	Inverse variance weighted	13	0.0353084	0.0755851	0.640403	16.2461	12	0.180222	0.00952635	0.0258641	0.719622	0.881072
RTN4IP1	FinnGEN R11 Dry AMD	Inverse variance weighted	5	-0.157604	0.184185	0.392172	8.46971	4	0.0758107	-0.00979462	0.0647279	0.889326	0.713519
RTN4R	FinnGEN R11 Dry AMD	Inverse variance weighted	53	-0.0400554	0.0259962	0.123361	36.7661	52	0.945641	0.00453499	0.00798746	0.572687	0.443847
S100A11	FinnGEN R11 Dry AMD	Inverse variance weighted	4	0.117431	0.097533	0.228585	1.43546	3	0.697245	0.00817767	0.0180111	0.694317	0.578106
S100A12	FinnGEN R11 Dry AMD	Inverse variance weighted (multiplicative random effects)	14	0.0467245	0.0788499	0.553466	22.8864	13	0.0430595	-0.0259112	0.0166197	0.144952	0.832559
S100A13	FinnGEN R11 Dry AMD	Inverse variance weighted	18	-0.0124702	0.0581778	0.830277	12.8623	17	0.745354	-0.00854833	0.0173551	0.629018	0.954224
S100A14	FinnGEN R11 Dry AMD	Inverse variance weighted	11	0.103135	0.0866629	0.23402	4.91102	10	0.897042	0.0184634	0.023143	0.445526	0.587699
S100A16	FinnGEN R11 Dry AMD	Inverse variance weighted	3	0.141506	0.148085	0.339288	1.86962	2	0.39266	0.0255612	0.0373394	0.617843	0.682868
S100A3	FinnGEN R11 Dry AMD	Inverse variance weighted	4	-0.0725795	0.118149	0.539015	4.18915	3	0.24175	-0.0208094	0.0410122	0.662295	0.819275
S100A4	FinnGEN R11 Dry AMD	Inverse variance weighted	9	-0.00762289	0.0698609	0.913111	5.37606	8	0.716729	0.0131028	0.0113554	0.28642	0.978114
S100P	FinnGEN R11 Dry AMD	Inverse variance weighted	17	-0.0288248	0.0619204	0.641564	18.616	16	0.289081	-0.00871667	0.0116748	0.466833	0.881072
SAA4	FinnGEN R11 Dry AMD	Inverse variance weighted	53	-0.0632685	0.0279301	0.0234976	61.734	52	0.167231	0.00269334	0.00813699	0.742001	0.197268
SAMD9L	FinnGEN R11 Dry AMD	Inverse variance weighted	18	-0.148683	0.0618717	0.0162574	25.4469	17	0.0851441	-0.00148231	0.0152551	0.9238	0.161021
SARG	FinnGEN R11 Dry AMD	Wald ratio	1	0.13085	0.243479	0.590981							0.854033
SAT2	FinnGEN R11 Dry AMD	MR Egger	84	-0.00828875	0.0280043	0.767992	96.0931	83	0.154257	0.0222819	0.0059674	0.000346794	0.932487
SBSN	FinnGEN R11 Dry AMD	Inverse variance weighted	67	0.0426854	0.0234122	0.0682712	85.8644	66	0.0507622	0.00710505	0.00753025	0.348902	0.341938
SCARA5	FinnGEN R11 Dry AMD	Inverse variance weighted	47	0.0271564	0.0306974	0.376345	46.6706	46	0.444698	0.00316985	0.00851947	0.711586	0.701371
SCARB2	FinnGEN R11 Dry AMD	Inverse variance weighted	31	-0.000503589	0.0386778	0.989612	37.4675	30	0.163904	0.00849925	0.0144471	0.560883	0.998249
SCARF1	FinnGEN R11 Dry AMD	Inverse variance weighted	41	0.061568	0.0286692	0.0317512	21.9294	40	0.991003	-0.00529514	0.0115873	0.650223	0.235746
SCARF2	FinnGEN R11 Dry AMD	Inverse variance weighted	24	-0.0609753	0.0341631	0.0742895	20.1903	23	0.630408	-0.00441129	0.0120341	0.717446	0.35343
SCG2	FinnGEN R11 Dry AMD	Wald ratio	1	-0.252149	0.366749	0.491753							0.784579
SCG3	FinnGEN R11 Dry AMD	Weighted median	114	0.0554032	0.0277811	0.0461216	139.181	113	0.047826	0.00762151	0.00732016	0.30004	0.281868
SCGB1A1	FinnGEN R11 Dry AMD	MR Egger	39	-0.032871	0.0676612	0.629961	36.7428	38	0.527526	0.02179	0.0105835	0.0465982	0.877268
SCGB3A1	FinnGEN R11 Dry AMD	Inverse variance weighted	6	0.0559766	0.097297	0.565077	2.4615	5	0.782282	0.00439817	0.0329026	0.900117	0.839537
SCGB3A2	FinnGEN R11 Dry AMD	Inverse variance weighted	18	-0.0332691	0.0540334	0.538083	13.3258	17	0.71412	0.0209725	0.0157291	0.20109	0.819275
SCGN	FinnGEN R11 Dry AMD	Inverse variance weighted	4	0.0523647	0.154685	0.734967	4.97153	3	0.173894	0.0310698	0.0411675	0.529185	0.920796
SCLY	FinnGEN R11 Dry AMD	Inverse variance weighted	13	0.0490146	0.0655633	0.454706	14.2235	12	0.286666	-0.00239068	0.0193829	0.904063	0.757752
SCN4B	FinnGEN R11 Dry AMD	Inverse variance weighted	111	-0.0173229	0.0184708	0.34832	101.964	110	0.695099	-0.00474934	0.00603297	0.432855	0.682868
SCPEP1	FinnGEN R11 Dry AMD	Inverse variance weighted	30	-0.0313097	0.03712	0.398964	34.0441	29	0.23765	0.00752153	0.0133498	0.577633	0.718709
SCRG1	FinnGEN R11 Dry AMD	Inverse variance weighted	7	-0.0643013	0.122207	0.598771	1.20111	6	0.97683	0.00788064	0.0226784	0.742369	0.858238
SCRN1	FinnGEN R11 Dry AMD	Inverse variance weighted	9	0.323294	0.0897942	0.000317741	9.46759	8	0.304397	0.021099	0.0137951	0.17	0.0124644
SDC1	FinnGEN R11 Dry AMD	Inverse variance weighted	9	-0.0378435	0.0888307	0.670094	3.72896	8	0.880712	0.0185069	0.0215135	0.41814	0.891897
SDC4	FinnGEN R11 Dry AMD	Inverse variance weighted	19	-0.0707227	0.0565668	0.211207	17.946	18	0.459217	0.00221236	0.0132416	0.869281	0.569805
SDCCAG8	FinnGEN R11 Dry AMD	Inverse variance weighted	13	-0.0345878	0.0642442	0.590314	13.949	12	0.303979	0.000195204	0.0165375	0.990794	0.854033
SDHB	FinnGEN R11 Dry AMD	Wald ratio	1	0.0718452	0.331004	0.828167							0.954224
SDK2	FinnGEN R11 Dry AMD	Inverse variance weighted	64	0.0175339	0.0236913	0.45924	70.9428	63	0.23004	-0.00369476	0.00677118	0.587258	0.760226
SEC31A	FinnGEN R11 Dry AMD	Wald ratio	1	-0.184115	0.168873	0.2756							0.626349
SEL1L	FinnGEN R11 Dry AMD	Inverse variance weighted	9	0.0277014	0.053468	0.604394	8.78208	8	0.361012	-0.0101546	0.0130467	0.461871	0.862214
SELE	FinnGEN R11 Dry AMD	Inverse variance weighted	8	0.282308	0.109507	0.0099377	3.8552	7	0.796297	0.0162805	0.0239889	0.522648	0.117965
SELENOP	FinnGEN R11 Dry AMD	Inverse variance weighted	3	0.213661	0.147855	0.148438	0.962777	2	0.617925	0.0231863	0.0277293	0.556654	0.490025
SELL	FinnGEN R11 Dry AMD	Inverse variance weighted	67	-0.0536412	0.0241672	0.0264466	62.5401	66	0.598029	-0.0149226	0.00764199	0.0551619	0.210974
SELP	FinnGEN R11 Dry AMD	Inverse variance weighted	25	0.0822838	0.0406755	0.0430799	18.2404	24	0.791196	0.00238366	0.0110511	0.831127	0.272093
SELPLG	FinnGEN R11 Dry AMD	Inverse variance weighted	23	0.0470672	0.0270335	0.0816713	20.3758	22	0.559547	0.00291769	0.00929365	0.756661	0.367166
SEMA3F	FinnGEN R11 Dry AMD	Inverse variance weighted	12	-0.279816	0.0822836	0.000672322	16.7548	11	0.11534	-0.0372599	0.0246695	0.161885	0.0204894
SEMA4D	FinnGEN R11 Dry AMD	Inverse variance weighted	7	-0.0328845	0.107077	0.75876	1.99318	6	0.920325	0.012861	0.0365324	0.739156	0.927023
SEMA6C	FinnGEN R11 Dry AMD	Wald ratio	1	0.0614626	0.176764	0.728057							0.918136
SEMA7A	FinnGEN R11 Dry AMD	Inverse variance weighted	12	0.148234	0.101542	0.144335	13.343	11	0.271499	0.041494	0.0196863	0.0612729	0.482852
SEPTIN8	FinnGEN R11 Dry AMD	Inverse variance weighted	4	-0.119826	0.121455	0.323844	4.13547	3	0.247202	-0.0469096	0.0332853	0.29412	0.665428
SEPTIN9	FinnGEN R11 Dry AMD	Wald ratio	1	0.296584	0.384101	0.440025							0.746645
SERPINA1	FinnGEN R11 Dry AMD	Inverse variance weighted	13	0.0765379	0.0834562	0.359089	8.4902	12	0.745746	0.00650516	0.0163253	0.697909	0.68793
SERPINA11	FinnGEN R11 Dry AMD	Inverse variance weighted	123	0.0130869	0.018605	0.481803	134.442	122	0.208027	-0.00809179	0.0057895	0.164771	0.775848
SERPINA3	FinnGEN R11 Dry AMD	Inverse variance weighted	49	-0.0670096	0.0305218	0.0281302	40.7045	48	0.76333	0.00700683	0.00837105	0.406811	0.2175
SERPINA4	FinnGEN R11 Dry AMD	Inverse variance weighted	76	0.0195104	0.0192419	0.310605	90.5539	75	0.106555	-0.00269115	0.00681737	0.694164	0.66295
SERPINA5	FinnGEN R11 Dry AMD	Inverse variance weighted	36	-0.0425195	0.0374037	0.255634	42.0892	35	0.190903	-0.00303691	0.0116146	0.795304	0.607862
SERPINA6	FinnGEN R11 Dry AMD	Inverse variance weighted	29	-0.116851	0.0406565	0.00405187	17.5422	28	0.937098	0.00656743	0.00993577	0.51422	0.0712125
SERPINA9	FinnGEN R11 Dry AMD	Inverse variance weighted	89	-0.0209131	0.0167557	0.211988	80.6151	88	0.699305	-0.00947764	0.00562483	0.0955794	0.569805
SERPINB1	FinnGEN R11 Dry AMD	Inverse variance weighted	3	-0.144228	0.159939	0.36718	2.41546	2	0.298874	0.0720777	0.143883	0.704352	0.695615
SERPINB5	FinnGEN R11 Dry AMD	Wald ratio	1	-0.0640037	0.328272	0.845415							0.958952
SERPINB6	FinnGEN R11 Dry AMD	Inverse variance weighted	13	-0.0178392	0.0521865	0.732474	8.08333	12	0.778585	0.017582	0.0150504	0.267417	0.920422
SERPINB8	FinnGEN R11 Dry AMD	Inverse variance weighted	87	0.0171628	0.0197046	0.383753	60.9179	86	0.981516	-0.00395187	0.00864526	0.648755	0.707695
SERPINB9	FinnGEN R11 Dry AMD	Inverse variance weighted	10	0.0296086	0.084665	0.726552	6.9664	9	0.640618	-0.0151158	0.022617	0.522729	0.918136
SERPINC1	FinnGEN R11 Dry AMD	Inverse variance weighted	5	-0.197198	0.0944642	0.0368391	2.51707	4	0.641582	0.0192959	0.0254597	0.50361	0.252614
SERPIND1	FinnGEN R11 Dry AMD	Inverse variance weighted	4	-0.0734483	0.156744	0.639365	2.40662	3	0.492404	-0.00690246	0.024243	0.802633	0.880625
SERPINE1	FinnGEN R11 Dry AMD	Inverse variance weighted	7	0.177005	0.14117	0.2099	8.77572	6	0.18659	0.0165788	0.0321565	0.628137	0.569805
SERPINE2	FinnGEN R11 Dry AMD	Inverse variance weighted	70	0.0395624	0.0241192	0.100946	43.1125	69	0.993842	-0.0033289	0.00796764	0.677408	0.410212
SERPINF1	FinnGEN R11 Dry AMD	Inverse variance weighted	40	-0.00289704	0.0329531	0.929945	29.4516	39	0.865937	-0.000913124	0.00848176	0.914834	0.981759
SERPINF2	FinnGEN R11 Dry AMD	Inverse variance weighted	10	-0.11716	0.0675586	0.0828818	5.20585	9	0.816007	0.00185184	0.0175976	0.918782	0.368062
SERPING1	FinnGEN R11 Dry AMD	Inverse variance weighted	43	-0.01333	0.04234	0.752889	50.3874	42	0.17563	-0.00500257	0.0102336	0.62756	0.924334
SERPINH1	FinnGEN R11 Dry AMD	Inverse variance weighted	12	0.0723944	0.091234	0.427485	14.352	11	0.214125	0.00957273	0.0220272	0.67309	0.731705
SERPINI1	FinnGEN R11 Dry AMD	Inverse variance weighted	59	0.0248299	0.0261409	0.342189	65.2101	58	0.240441	-0.00740357	0.00978544	0.452411	0.682868
SERPINI2	FinnGEN R11 Dry AMD	Inverse variance weighted	44	-0.0141123	0.0370053	0.702938	57.8379	43	0.0647522	-0.000955321	0.00869232	0.913009	0.911905
SETMAR	FinnGEN R11 Dry AMD	Inverse variance weighted	31	0.0770947	0.0416342	0.0640669	34.0058	30	0.2806	0.00372	0.0104843	0.725295	0.33616
SEZ6L	FinnGEN R11 Dry AMD	Inverse variance weighted	24	0.00901177	0.0604476	0.881487	32.9716	23	0.0815626	-0.0124	0.0105333	0.251687	0.9708
SEZ6L2	FinnGEN R11 Dry AMD	Inverse variance weighted	18	0.0842803	0.0557113	0.130329	14.3522	17	0.642034	-0.00402217	0.0130774	0.762379	0.45445
SF3B4	FinnGEN R11 Dry AMD	Wald ratio	1	-0.167364	0.384756	0.663571							0.891811
SFRP1	FinnGEN R11 Dry AMD	Inverse variance weighted	39	-0.0772183	0.0415802	0.063298	30.1332	38	0.814736	-0.00116411	0.0104749	0.912111	0.333291
SFRP4	FinnGEN R11 Dry AMD	Inverse variance weighted	20	0.0110524	0.0477267	0.816867	18.0245	19	0.5208	0.020535	0.0116507	0.0949458	0.952218
SFTPA1	FinnGEN R11 Dry AMD	Inverse variance weighted	18	0.0108159	0.047011	0.818036	12.6692	17	0.758036	-0.0199975	0.0124697	0.128338	0.952218
SFTPA2	FinnGEN R11 Dry AMD	Inverse variance weighted	81	-0.00705046	0.0152425	0.643686	67.9096	80	0.830288	0.000795755	0.00614459	0.897287	0.881072
SFTPD	FinnGEN R11 Dry AMD	Inverse variance weighted	150	0.00506915	0.0124812	0.684636	125.308	149	0.921266	0.00740558	0.00510194	0.148751	0.900773
SGSH	FinnGEN R11 Dry AMD	Inverse variance weighted	167	0.0113905	0.0143854	0.428472	151.779	166	0.778482	-0.00958055	0.00521633	0.0680617	0.732683
SH2B3	FinnGEN R11 Dry AMD	Wald ratio	1	-0.157675	0.124242	0.204404							0.561195
SH3BP1	FinnGEN R11 Dry AMD	Inverse variance weighted	27	-0.0490681	0.0468101	0.294529	29.8789	26	0.272659	-0.00642117	0.0130762	0.627668	0.650695
SH3GLB2	FinnGEN R11 Dry AMD	Inverse variance weighted	31	0.0182805	0.0402173	0.649439	18.9971	30	0.940069	0.000953918	0.0131439	0.942642	0.882849
SHH	FinnGEN R11 Dry AMD	Wald ratio	1	-0.584189	0.304015	0.0546588							0.30689
SHISA5	FinnGEN R11 Dry AMD	Inverse variance weighted	14	0.334927	0.0990526	0.000721419	14.061	13	0.369561	0.00924539	0.0186582	0.629187	0.0211977
SHMT1	FinnGEN R11 Dry AMD	Inverse variance weighted	130	0.0351199	0.0165038	0.0333383	147.584	129	0.125744	-0.00737638	0.00694255	0.290015	0.244898
SIAE	FinnGEN R11 Dry AMD	Inverse variance weighted	13	0.0479417	0.0574722	0.404184	12.4114	12	0.413233	-0.00937307	0.0112067	0.42074	0.719312
SIGLEC1	FinnGEN R11 Dry AMD	Inverse variance weighted	48	-0.011619	0.0319356	0.715987	50.0807	47	0.352148	-0.00134269	0.00730598	0.854994	0.916692
SIGLEC10	FinnGEN R11 Dry AMD	Inverse variance weighted	45	-0.0174601	0.0283797	0.538402	51.8308	44	0.194901	-0.000830441	0.0085337	0.92293	0.819275
SIGLEC6	FinnGEN R11 Dry AMD	Inverse variance weighted (multiplicative random effects)	66	-0.00627383	0.0227077	0.782328	85.5356	65	0.044822	0.00225542	0.00604384	0.710249	0.937282
SIGLEC7	FinnGEN R11 Dry AMD	Inverse variance weighted	28	0.157654	0.0348107	5.92915e-06	27.5081	27	0.436658	-0.00370025	0.00884813	0.679238	0.000653318
SIGLEC9	FinnGEN R11 Dry AMD	MR Egger	68	0.198931	0.0403526	5.83969e-06	79.4393	67	0.142025	-0.025483	0.00649316	0.000209833	0.000653318
SIRPA	FinnGEN R11 Dry AMD	Inverse variance weighted	180	-0.0170699	0.0140587	0.224675	202.644	179	0.108724	-0.00519892	0.0046292	0.262919	0.57636
SIRPB1	FinnGEN R11 Dry AMD	Inverse variance weighted	111	-0.0165983	0.0136246	0.223124	117.795	110	0.288313	0.000228921	0.00493806	0.963109	0.57636
SIRT2	FinnGEN R11 Dry AMD	Inverse variance weighted	5	0.112413	0.103757	0.278619	0.245064	4	0.993079	0.00235107	0.0168072	0.897615	0.628141
SLA2	FinnGEN R11 Dry AMD	Inverse variance weighted	7	-0.0569063	0.136607	0.676993	4.18276	6	0.651959	0.0102602	0.017496	0.583061	0.897644
SLAMF1	FinnGEN R11 Dry AMD	Inverse variance weighted	6	0.265185	0.134959	0.0494234	8.65899	5	0.123464	-0.0051841	0.0404325	0.904166	0.291602
SLAMF6	FinnGEN R11 Dry AMD	Inverse variance weighted	10	0.0492713	0.0689276	0.474716	8.53154	9	0.481589	-0.0192964	0.0229171	0.424237	0.774213
SLAMF7	FinnGEN R11 Dry AMD	Inverse variance weighted	87	-0.0163561	0.0177183	0.355945	70.3255	86	0.889704	-0.00876309	0.00536876	0.106329	0.687232
SLAMF8	FinnGEN R11 Dry AMD	Inverse variance weighted	78	0.00708324	0.0191395	0.711319	78.1141	77	0.443131	0.0035899	0.00676217	0.59705	0.915014
SLC27A4	FinnGEN R11 Dry AMD	Wald ratio	1	-5.47614	3.43346	0.110727							0.424375
SLC39A14	FinnGEN R11 Dry AMD	Wald ratio	1	-0.107594	0.33977	0.751495							0.924305
SLC39A5	FinnGEN R11 Dry AMD	Inverse variance weighted	4	0.0677785	0.094947	0.475316	0.360787	3	0.948218	0.0128366	0.0433197	0.794922	0.774475
SLC9A3R1	FinnGEN R11 Dry AMD	Wald ratio	1	-0.0943365	0.573404	0.869322							0.96559
SLC9A3R2	FinnGEN R11 Dry AMD	Inverse variance weighted	4	-0.123064	0.124207	0.321783	1.07274	3	0.783659	0.000429199	0.0314445	0.990349	0.665428
SLIT2	FinnGEN R11 Dry AMD	Inverse variance weighted	4	-0.190153	0.167421	0.25605	1.45372	3	0.692992	-0.140379	0.220987	0.590257	0.607862
SLITRK1	FinnGEN R11 Dry AMD	Inverse variance weighted	4	-0.21208	0.128905	0.0999196	1.08434	3	0.780856	-0.00987622	0.0344589	0.801375	0.40872
SLITRK6	FinnGEN R11 Dry AMD	Inverse variance weighted	42	-0.0642925	0.027374	0.0188408	30.8214	41	0.876579	0.00468328	0.00698232	0.506245	0.172106
SLMAP	FinnGEN R11 Dry AMD	Inverse variance weighted	3	0.159369	0.195725	0.415502	0.826713	2	0.661426	0.0741104	0.0962946	0.582415	0.721648
SLURP1	FinnGEN R11 Dry AMD	Inverse variance weighted	65	-0.00894748	0.0267703	0.738205	56.9482	64	0.721819	-0.00615745	0.00848918	0.470936	0.921143
SMAD3	FinnGEN R11 Dry AMD	Inverse variance weighted	21	0.109022	0.0522605	0.0369679	29.5251	20	0.0779222	0.00941981	0.0151349	0.541083	0.252614
SMARCA2	FinnGEN R11 Dry AMD	Wald ratio	1	0.494109	0.388535	0.203471							0.5605
SMOC2	FinnGEN R11 Dry AMD	Inverse variance weighted	81	0.0394419	0.0229671	0.0859205	80.3847	80	0.466893	0.00588161	0.00682679	0.391544	0.375466
SMPD1	FinnGEN R11 Dry AMD	Inverse variance weighted	37	0.0216236	0.0413686	0.601179	43.6242	36	0.178968	-0.0162901	0.00987872	0.108094	0.858896
SMPD3	FinnGEN R11 Dry AMD	Wald ratio	1	0.259192	0.377638	0.492492							0.784653
SMPDL3A	FinnGEN R11 Dry AMD	Inverse variance weighted	111	-0.0156901	0.0193113	0.416512	126.68	110	0.132064	-0.00460955	0.00587296	0.434228	0.722036
SNAP25	FinnGEN R11 Dry AMD	Inverse variance weighted	7	-0.14379	0.09291	0.121713	4.06414	6	0.667997	-0.0459297	0.0371542	0.271289	0.441523
SNCA	FinnGEN R11 Dry AMD	Wald ratio	1	-0.46117	0.393911	0.241701							0.591011
SNCG	FinnGEN R11 Dry AMD	Inverse variance weighted	168	0.0377258	0.0121328	0.0018747	162.571	167	0.582367	0.00701505	0.00488503	0.152876	0.0435339
SNED1	FinnGEN R11 Dry AMD	Inverse variance weighted (multiplicative random effects)	23	-0.0906935	0.0712102	0.202804	34.7306	22	0.0413298	-0.0021099	0.0156184	0.893827	0.559821
SNX15	FinnGEN R11 Dry AMD	Inverse variance weighted	40	-0.0103292	0.0288593	0.720405	26.0513	39	0.944274	-0.000939496	0.00705536	0.894769	0.917246
SNX9	FinnGEN R11 Dry AMD	Inverse variance weighted	6	0.204127	0.156004	0.190712	6.98532	5	0.221735	-0.0577191	0.0338921	0.163773	0.544055
SOD1	FinnGEN R11 Dry AMD	Wald ratio	1	0.0322514	0.232332	0.889596							0.971921
SOD2	FinnGEN R11 Dry AMD	Inverse variance weighted	14	0.00897563	0.0648833	0.889976	10.267	13	0.67197	-0.01228	0.0172285	0.489615	0.971921
SOD3	FinnGEN R11 Dry AMD	Inverse variance weighted	34	0.0700522	0.0300055	0.0195621	33.1138	33	0.461702	0.00745945	0.00864767	0.394778	0.175959
SORBS1	FinnGEN R11 Dry AMD	Inverse variance weighted	3	-0.122216	0.302649	0.686344	3.7035	2	0.156962	0.040572	0.0939813	0.740556	0.900986
SORCS2	FinnGEN R11 Dry AMD	Inverse variance weighted	88	0.0650127	0.0255053	0.0108035	105.688	87	0.0844009	-0.00670608	0.00560428	0.234751	0.122881
SORD	FinnGEN R11 Dry AMD	Inverse variance weighted	15	0.0482537	0.0596962	0.418906	9.63955	14	0.788033	0.00821422	0.0125996	0.525796	0.725113
SORT1	FinnGEN R11 Dry AMD	Inverse variance weighted	17	-0.0882889	0.0638956	0.167043	12.8242	16	0.685565	0.00462955	0.0140172	0.745759	0.521204
SOST	FinnGEN R11 Dry AMD	Inverse variance weighted	3	0.300279	0.299674	0.316334	4.99756	2	0.0821853	-0.124605	0.056322	0.270257	0.663186
SPAG1	FinnGEN R11 Dry AMD	Inverse variance weighted	131	0.0190583	0.0171271	0.265813	152.541	130	0.0860885	0.0118054	0.00702718	0.0953851	0.614658
SPARC	FinnGEN R11 Dry AMD	Weighted median	5	0.200129	0.216984	0.35636	10.4974	4	0.032833	0.0807771	0.0498106	0.203321	0.687232
SPARCL1	FinnGEN R11 Dry AMD	Weighted median	119	-0.057153	0.0241361	0.0178871	157.916	118	0.00831932	-0.00747137	0.00785141	0.343264	0.167961
SPESP1	FinnGEN R11 Dry AMD	Inverse variance weighted	10	0.03787	0.0430118	0.378613	2.31694	9	0.985408	0.00464344	0.0193519	0.816405	0.701888
SPINK1	FinnGEN R11 Dry AMD	Inverse variance weighted	70	-0.0630755	0.0220478	0.00422513	59.6106	69	0.782675	0.000780245	0.00721458	0.914196	0.0730284
SPINK4	FinnGEN R11 Dry AMD	Inverse variance weighted	109	-0.0200148	0.0154678	0.195678	104.08	108	0.588816	0.00316255	0.00548674	0.565557	0.549331
SPINK5	FinnGEN R11 Dry AMD	Inverse variance weighted	51	0.00845051	0.0244135	0.729237	40.8116	50	0.819708	-5.76355e-06	0.00839881	0.999455	0.918317
SPINK6	FinnGEN R11 Dry AMD	Inverse variance weighted	54	-0.00977336	0.0322404	0.761783	37.3898	53	0.948539	0.00524528	0.00739009	0.481017	0.928377
SPINT1	FinnGEN R11 Dry AMD	Inverse variance weighted	28	0.0697721	0.0472031	0.139374	38.1617	27	0.0753425	0.00400224	0.0111674	0.722947	0.470931
SPINT3	FinnGEN R11 Dry AMD	Inverse variance weighted	8	-0.208085	0.13643	0.127206	7.63478	7	0.365896	0.0196795	0.0137968	0.203654	0.449304
SPOCK1	FinnGEN R11 Dry AMD	Inverse variance weighted	11	0.0384063	0.0692425	0.579125	8.6739	10	0.563306	0.00725868	0.0109219	0.52297	0.84594
SPON1	FinnGEN R11 Dry AMD	Inverse variance weighted	52	-0.00656099	0.0323016	0.839044	58.3486	51	0.223431	-0.000789257	0.00957139	0.93461	0.958426
SPON2	FinnGEN R11 Dry AMD	Inverse variance weighted	28	-0.0870979	0.0397023	0.0282516	18.1465	27	0.898978	-0.00732015	0.008531	0.398698	0.2175
SPP1	FinnGEN R11 Dry AMD	Inverse variance weighted	12	0.220053	0.135368	0.104038	19.2093	11	0.0574393	0.0400122	0.0234207	0.118359	0.410274
SPRED2	FinnGEN R11 Dry AMD	Wald ratio	1	0.0234672	0.248107	0.924644							0.981759
SPRR3	FinnGEN R11 Dry AMD	Inverse variance weighted	29	0.0299418	0.0491152	0.542111	40.089	28	0.06493	0.00122609	0.0113382	0.914686	0.820007
SPRY2	FinnGEN R11 Dry AMD	Inverse variance weighted	5	-0.253312	0.135699	0.0619408	3.35291	4	0.500593	0.127308	0.085837	0.234672	0.329872
SPTLC1	FinnGEN R11 Dry AMD	Inverse variance weighted	11	-0.0420431	0.0753584	0.576907	8.01627	10	0.627247	-0.0209209	0.015556	0.211573	0.845309
SRP14	FinnGEN R11 Dry AMD	Wald ratio	1	0.372857	0.324039	0.249874							0.599984
SSC4D	FinnGEN R11 Dry AMD	Inverse variance weighted	30	0.0291809	0.037737	0.439361	22.2553	29	0.809468	0.00303955	0.00732423	0.681305	0.746237
SSC5D	FinnGEN R11 Dry AMD	Inverse variance weighted	69	-0.0415071	0.021988	0.0590635	56.5781	68	0.837025	-0.0109601	0.00642946	0.0928908	0.320397
ST13	FinnGEN R11 Dry AMD	Wald ratio	1	-0.633597	0.323434	0.0501165							0.291602
ST3GAL1	FinnGEN R11 Dry AMD	Inverse variance weighted	17	0.0069683	0.0492481	0.88748	11.4997	16	0.777642	0.00233803	0.0129263	0.858888	0.971921
ST6GAL1	FinnGEN R11 Dry AMD	Inverse variance weighted	14	-0.00178621	0.060028	0.976261	10.4857	13	0.653817	0.00745931	0.0122215	0.553019	0.992589
STAB2	FinnGEN R11 Dry AMD	Inverse variance weighted	65	-0.0782013	0.0224435	0.000493317	68.3874	64	0.330725	0.00523596	0.00611081	0.394783	0.0173704
STAMBP	FinnGEN R11 Dry AMD	Wald ratio	1	0.653027	0.317284	0.0395728							0.261299
STAT2	FinnGEN R11 Dry AMD	Inverse variance weighted	9	-0.0617405	0.0669204	0.356218	10.6086	8	0.224877	-0.0238981	0.0173792	0.211497	0.687232
STC1	FinnGEN R11 Dry AMD	Inverse variance weighted	3	0.527097	0.223174	0.0181854	0.801167	2	0.669929	0.0294042	0.0344712	0.550396	0.167961
STC2	FinnGEN R11 Dry AMD	Inverse variance weighted	5	0.0645051	0.195933	0.74199	7.13738	4	0.128804	0.0148169	0.0613402	0.824697	0.921866
STX7	FinnGEN R11 Dry AMD	Inverse variance weighted	93	0.0387654	0.021092	0.0660736	89.4878	92	0.554733	0.00580783	0.00756153	0.444431	0.337661
STX8	FinnGEN R11 Dry AMD	Inverse variance weighted	3	-0.0854824	0.16766	0.610153	0.460004	2	0.794532	-0.0241345	0.0450754	0.687047	0.863606
STXBP1	FinnGEN R11 Dry AMD	Wald ratio	1	0.466959	0.337904	0.166993							0.521204
SUGP1	FinnGEN R11 Dry AMD	Inverse variance weighted	17	0.0744186	0.057437	0.195094	16.5255	16	0.416924	-0.015303	0.0110788	0.187422	0.549331
SULT1A1	FinnGEN R11 Dry AMD	Inverse variance weighted	12	0.0217347	0.0768596	0.777342	11.6195	11	0.392913	-0.0122818	0.0146231	0.420597	0.936707
SULT2A1	FinnGEN R11 Dry AMD	Inverse variance weighted	19	-0.087462	0.048931	0.0738638	22.0324	18	0.230548	-0.00653394	0.0139757	0.646063	0.35343
SUMF2	FinnGEN R11 Dry AMD	Inverse variance weighted	32	0.0415208	0.0364071	0.254096	37.2146	31	0.204572	-0.0132469	0.00853351	0.131068	0.607007
SUSD1	FinnGEN R11 Dry AMD	Inverse variance weighted	13	-0.13445	0.0715073	0.0600765	13.6554	12	0.323256	-0.00871343	0.0135676	0.533884	0.324892
SUSD2	FinnGEN R11 Dry AMD	Inverse variance weighted	57	0.033125	0.0201908	0.10088	65.9084	56	0.171491	0.0102948	0.00624766	0.105097	0.410212
SUSD4	FinnGEN R11 Dry AMD	Inverse variance weighted	41	-0.0277094	0.0276894	0.316962	31.851	40	0.817418	-0.00130969	0.0130924	0.920829	0.663186
SUSD5	FinnGEN R11 Dry AMD	Inverse variance weighted	108	0.00149351	0.0174876	0.93194	116.975	107	0.23977	0.0125913	0.00639888	0.0517117	0.981759
SV2A	FinnGEN R11 Dry AMD	Inverse variance weighted	4	-0.124156	0.135028	0.357844	4.33069	3	0.227898	-0.0352644	0.0257786	0.304742	0.687232
SWAP70	FinnGEN R11 Dry AMD	Inverse variance weighted	11	0.0560721	0.0727312	0.440736	7.06468	10	0.719325	0.00595719	0.0184927	0.754705	0.747133
TACC3	FinnGEN R11 Dry AMD	Inverse variance weighted	19	-0.0173753	0.0705798	0.805543	21.8183	18	0.240154	-0.00166065	0.0207956	0.937284	0.947414
TACSTD2	FinnGEN R11 Dry AMD	Inverse variance weighted	96	0.0147065	0.0152888	0.336095	86.0426	95	0.733255	-0.00251985	0.00584533	0.667392	0.680568
TAFA5	FinnGEN R11 Dry AMD	Inverse variance weighted	29	0.0506714	0.0414527	0.22156	24.1065	28	0.675901	0.00232357	0.0098215	0.814768	0.57636
TALDO1	FinnGEN R11 Dry AMD	Inverse variance weighted	8	0.295191	0.10615	0.00542122	6.35558	7	0.498897	-0.00349793	0.0167741	0.841713	0.0836068
TANK	FinnGEN R11 Dry AMD	Wald ratio	1	-0.670109	0.382132	0.0794979							0.363368
TARBP2	FinnGEN R11 Dry AMD	Wald ratio	1	0.444918	0.368639	0.227463							0.57742
TBC1D17	FinnGEN R11 Dry AMD	Inverse variance weighted	42	-0.121299	0.037139	0.00109051	41.6377	41	0.442882	-0.00766227	0.0122221	0.534275	0.029578
TBC1D23	FinnGEN R11 Dry AMD	Inverse variance weighted	10	0.0189969	0.0780155	0.807617	5.88483	9	0.751387	0.0067175	0.0187067	0.728817	0.947907
TBCA	FinnGEN R11 Dry AMD	Inverse variance weighted	5	-0.107024	0.105946	0.312411	4.78959	4	0.309576	-0.0508741	0.0683301	0.510571	0.663186
TBCB	FinnGEN R11 Dry AMD	Wald ratio	1	-0.374282	0.384105	0.329846							0.674217
TBCC	FinnGEN R11 Dry AMD	Inverse variance weighted (multiplicative random effects)	4	-0.155551	0.124549	0.211698	9.65217	3	0.0217664	0.246802	0.160208	0.263341	0.569805
TCL1A	FinnGEN R11 Dry AMD	Inverse variance weighted	24	0.00991262	0.0362837	0.784701	26.7319	23	0.267547	-0.00856193	0.0079808	0.294981	0.937282
TCN1	FinnGEN R11 Dry AMD	Inverse variance weighted	88	0.0038918	0.0194145	0.841122	77.4447	87	0.758567	-0.00539836	0.00619107	0.385659	0.958668
TCOF1	FinnGEN R11 Dry AMD	Wald ratio	1	0.265241	0.346767	0.444334							0.750873
TCTN3	FinnGEN R11 Dry AMD	Inverse variance weighted	128	-0.0250095	0.0157404	0.11209	131.856	127	0.365947	-0.00885723	0.00577458	0.127579	0.427739
TDP1	FinnGEN R11 Dry AMD	Inverse variance weighted	3	0.0718015	0.14651	0.624079	1.09035	2	0.579741	0.0179726	0.0251251	0.604699	0.871141
TDRKH	FinnGEN R11 Dry AMD	Inverse variance weighted	37	-0.0696631	0.0395054	0.0778359	44.5675	36	0.154726	0.00207241	0.011793	0.861518	0.36207
TEF	FinnGEN R11 Dry AMD	Wald ratio	1	-0.0879683	0.239351	0.713225							0.915149
TEK	FinnGEN R11 Dry AMD	Inverse variance weighted	52	-0.0266843	0.0237507	0.261218	52.9687	51	0.398073	-0.0115927	0.00608579	0.0625559	0.611887
TEX101	FinnGEN R11 Dry AMD	Inverse variance weighted	23	-0.111576	0.0713373	0.117803	24.5652	22	0.318317	0.00531359	0.0122062	0.667771	0.432937
TF	FinnGEN R11 Dry AMD	Inverse variance weighted	43	0.00680684	0.0304262	0.822978	29.6814	42	0.923513	0.00507939	0.008295	0.543692	0.952822
TFF1	FinnGEN R11 Dry AMD	Inverse variance weighted	28	0.111952	0.0433021	0.00972761	27.4555	27	0.439437	-0.00353844	0.0118017	0.766696	0.116665
TFF2	FinnGEN R11 Dry AMD	Inverse variance weighted	9	-0.036074	0.103838	0.728285	12.7641	8	0.120228	0.0297471	0.0360234	0.43617	0.918136
TFF3	FinnGEN R11 Dry AMD	Inverse variance weighted	8	0.139046	0.0816458	0.0885603	5.01799	7	0.657767	0.0182872	0.0155371	0.283768	0.376921
TFPI	FinnGEN R11 Dry AMD	Inverse variance weighted	46	0.0276075	0.0329297	0.40182	53.1854	45	0.188138	-0.00640928	0.00987073	0.519506	0.719312
TFPI2	FinnGEN R11 Dry AMD	Inverse variance weighted	19	-0.0175583	0.0635344	0.782272	13.7143	18	0.74752	-0.0181388	0.011942	0.147164	0.937282
TFRC	FinnGEN R11 Dry AMD	Inverse variance weighted	86	0.0303898	0.0183964	0.0985462	75.7145	85	0.754351	-0.00331699	0.00616144	0.591762	0.404981
TG	FinnGEN R11 Dry AMD	Inverse variance weighted	6	-0.140845	0.137426	0.305422	2.37682	5	0.794921	-0.0144807	0.0200555	0.51023	0.659876
TGFA	FinnGEN R11 Dry AMD	Inverse variance weighted	5	0.041082	0.115371	0.721777	1.93557	4	0.747608	-0.00794683	0.0207983	0.727854	0.917246
TGFB1	FinnGEN R11 Dry AMD	Inverse variance weighted	24	-0.209123	0.0475107	1.07459e-05	32.316	23	0.0937474	-0.0120739	0.0135673	0.383135	0.0010525
TGFB2	FinnGEN R11 Dry AMD	Inverse variance weighted	4	0.0560925	0.134736	0.677179	5.08423	3	0.165733	-0.0419199	0.0213559	0.188644	0.897644
TGFBI	FinnGEN R11 Dry AMD	Inverse variance weighted	109	-0.0477185	0.0185305	0.0100203	82.1865	108	0.969496	0.00732309	0.00808663	0.367193	0.117965
TGFBR1	FinnGEN R11 Dry AMD	Wald ratio	1	-0.0105472	0.336546	0.974999							0.99245
TGFBR2	FinnGEN R11 Dry AMD	Inverse variance weighted	6	0.224315	0.221502	0.311204	10.7564	5	0.0564286	0.0253038	0.0370465	0.532098	0.663186
TGFBR3	FinnGEN R11 Dry AMD	Inverse variance weighted	14	0.0715176	0.0876441	0.4145	8.85308	13	0.783947	-0.00998362	0.0143624	0.500217	0.721648
TGM2	FinnGEN R11 Dry AMD	Inverse variance weighted	8	0.128081	0.0812094	0.114757	2.71504	7	0.910054	0.0154035	0.0316505	0.643754	0.432937
TGOLN2	FinnGEN R11 Dry AMD	Inverse variance weighted	128	-0.000785702	0.0155202	0.959625	100.95	127	0.957221	-0.000681563	0.00642851	0.915734	0.990742
THBD	FinnGEN R11 Dry AMD	Inverse variance weighted	25	0.0838591	0.0557671	0.132649	29.8872	24	0.188519	-0.00655209	0.0120901	0.593072	0.460355
THBS2	FinnGEN R11 Dry AMD	Inverse variance weighted	55	-0.00775667	0.0209417	0.711089	37.3262	54	0.959216	0.00809266	0.00653537	0.221067	0.915014
THBS4	FinnGEN R11 Dry AMD	Inverse variance weighted	39	-0.0403871	0.0342737	0.238649	27.0164	38	0.907989	-0.0017904	0.00802169	0.824611	0.58863
THOP1	FinnGEN R11 Dry AMD	Inverse variance weighted	24	0.00641356	0.0482265	0.894203	31.4078	23	0.113099	0.00577485	0.0127016	0.653813	0.973135
THPO	FinnGEN R11 Dry AMD	Inverse variance weighted (multiplicative random effects)	5	-0.0112828	0.253415	0.964487	10.0957	4	0.0388454	-0.0645931	0.0556291	0.329581	0.99206
THSD1	FinnGEN R11 Dry AMD	Inverse variance weighted	7	-0.11284	0.079442	0.155488	3.52564	6	0.740556	-0.0155911	0.018774	0.444111	0.499611
THTPA	FinnGEN R11 Dry AMD	Inverse variance weighted	12	0.0511781	0.0483289	0.289621	11.2181	11	0.425178	-0.01091	0.0225379	0.638758	0.643074
THY1	FinnGEN R11 Dry AMD	Inverse variance weighted	42	0.0507336	0.0271693	0.0618577	35.5084	41	0.712703	-0.00210104	0.0063385	0.742018	0.329872
TIE1	FinnGEN R11 Dry AMD	Inverse variance weighted	13	0.0311237	0.0857225	0.716549	18.2898	12	0.107169	0.0245972	0.0203064	0.251161	0.916746
TIGAR	FinnGEN R11 Dry AMD	Wald ratio	1	-0.303299	0.284541	0.286459							0.639276
TIGIT	FinnGEN R11 Dry AMD	Wald ratio	1	-0.382552	0.211245	0.0701503							0.343967
TIMD4	FinnGEN R11 Dry AMD	Inverse variance weighted	36	0.140721	0.0385998	0.000266714	30.3804	35	0.690691	0.00666389	0.0111398	0.553666	0.0120568
TIMM10	FinnGEN R11 Dry AMD	Inverse variance weighted	15	-0.0518088	0.0743847	0.486117	20.0882	14	0.127386	0.00929448	0.0176828	0.608	0.777699
TIMP2	FinnGEN R11 Dry AMD	Inverse variance weighted	4	0.0277693	0.122656	0.82089	1.10277	3	0.776405	0.0354421	0.036246	0.431281	0.952752
TIMP3	FinnGEN R11 Dry AMD	Weighted median	97	0.00114895	0.0292233	0.968638	142.547	96	0.00144904	-0.00560435	0.00795479	0.48283	0.99245
TIMP4	FinnGEN R11 Dry AMD	Inverse variance weighted	46	0.00100284	0.0273052	0.970703	29.1538	45	0.967667	-0.00534405	0.00744306	0.476558	0.99245
TINAGL1	FinnGEN R11 Dry AMD	Inverse variance weighted	4	0.280112	0.133769	0.0362605	1.4027	3	0.704902	-0.0115944	0.0875841	0.9068	0.252614
TK1	FinnGEN R11 Dry AMD	Wald ratio	1	0.242936	0.13023	0.0621199							0.329872
TLR1	FinnGEN R11 Dry AMD	Inverse variance weighted	46	0.118506	0.0280983	2.46985e-05	40.9081	45	0.645888	-0.00469404	0.00998022	0.640439	0.00197924
TLR3	FinnGEN R11 Dry AMD	Inverse variance weighted	195	0.0205503	0.0117242	0.0796339	201.04	194	0.349403	0.000404118	0.00441015	0.927084	0.363368
TLR4	FinnGEN R11 Dry AMD	Inverse variance weighted	14	-0.0831276	0.0582665	0.153673	5.30871	13	0.967754	0.00101821	0.0118326	0.932845	0.498024
TMED8	FinnGEN R11 Dry AMD	Inverse variance weighted	4	-0.141079	0.250215	0.57287	6.75492	3	0.0801333	0.0816254	0.0661616	0.342615	0.842667
TMEM106A	FinnGEN R11 Dry AMD	Inverse variance weighted (multiplicative random effects)	3	-0.143553	0.304336	0.637148	9.0407	2	0.0108852	-0.469496	0.232955	0.293219	0.88016
TMEM132A	FinnGEN R11 Dry AMD	Inverse variance weighted	95	0.0448923	0.0177626	0.0114926	79.2799	94	0.861272	-0.000140691	0.00742726	0.984928	0.128237
TMEM25	FinnGEN R11 Dry AMD	Inverse variance weighted	34	0.0464466	0.0286286	0.104721	26.9115	33	0.763538	0.00368036	0.00591793	0.538414	0.410274
TMPRSS11D	FinnGEN R11 Dry AMD	Inverse variance weighted	10	0.0970795	0.076507	0.204478	4.61324	9	0.866637	-0.00113777	0.0183528	0.952088	0.561195
TMPRSS15	FinnGEN R11 Dry AMD	Inverse variance weighted	8	0.0597558	0.101559	0.556274	8.18057	7	0.316941	0.00820209	0.0240439	0.744635	0.835451
TMPRSS5	FinnGEN R11 Dry AMD	Inverse variance weighted	137	0.00179629	0.0160073	0.910652	155.91	136	0.116462	-0.00456852	0.00596985	0.445449	0.978114
TMSB10	FinnGEN R11 Dry AMD	Wald ratio	1	-0.286685	0.298235	0.336415							0.680568
TNC	FinnGEN R11 Dry AMD	Inverse variance weighted	43	-0.0695718	0.0363857	0.0558676	46.5908	42	0.289137	-0.00290013	0.0113583	0.799744	0.310709
TNFAIP2	FinnGEN R11 Dry AMD	Inverse variance weighted	5	0.0190921	0.113982	0.866975	2.21111	4	0.696995	0.0165188	0.0183877	0.435197	0.96559
TNFAIP8	FinnGEN R11 Dry AMD	Inverse variance weighted	3	0.196975	0.151318	0.193009	1.70797	2	0.425714	-0.0100476	0.0622295	0.89809	0.546353
TNFAIP8L2	FinnGEN R11 Dry AMD	Wald ratio	1	-0.582299	0.299639	0.0519759							0.299557
TNFRSF10A	FinnGEN R11 Dry AMD	Inverse variance weighted	83	-0.0557153	0.0231493	0.0160936	95.9985	82	0.138336	-0.00704945	0.00674759	0.299253	0.160299
TNFRSF10B	FinnGEN R11 Dry AMD	Inverse variance weighted	53	-0.0396199	0.0334542	0.236294	40.8881	52	0.866918	-0.000180538	0.00696658	0.979426	0.587938
TNFRSF10C	FinnGEN R11 Dry AMD	Inverse variance weighted	34	-0.144533	0.0404016	0.000347013	31.2565	33	0.554077	-0.0109205	0.00864172	0.215468	0.0132997
TNFRSF11A	FinnGEN R11 Dry AMD	Inverse variance weighted	109	0.0746789	0.0175478	2.08356e-05	87.3411	108	0.927951	0.00118734	0.0056388	0.833627	0.0017492
TNFRSF11B	FinnGEN R11 Dry AMD	Inverse variance weighted	31	-0.0116889	0.0491955	0.812191	32.6459	30	0.338113	0.0122283	0.0101108	0.236263	0.948902
TNFRSF12A	FinnGEN R11 Dry AMD	Inverse variance weighted	5	-0.0606073	0.138512	0.661705	2.63339	4	0.62092	-0.018993	0.0256248	0.512321	0.891204
TNFRSF13B	FinnGEN R11 Dry AMD	Inverse variance weighted	9	-0.137279	0.0771426	0.0751491	9.84295	8	0.276222	0.00458136	0.0168186	0.793175	0.354867
TNFRSF13C	FinnGEN R11 Dry AMD	Inverse variance weighted	60	-0.0551562	0.0232195	0.0175287	55.8929	59	0.590769	-0.00498788	0.00727742	0.495827	0.167952
TNFRSF17	FinnGEN R11 Dry AMD	Inverse variance weighted	7	-0.120043	0.0818805	0.142629	6.65424	6	0.354009	-2.6873e-05	0.0234276	0.999129	0.47896
TNFRSF19	FinnGEN R11 Dry AMD	Inverse variance weighted	43	-0.0640293	0.0358848	0.0743746	51.9681	42	0.139338	-0.00754209	0.0103117	0.468689	0.35343
TNFRSF1B	FinnGEN R11 Dry AMD	Inverse variance weighted	8	-0.0834066	0.11943	0.484943	9.52763	7	0.216959	0.00805825	0.0191593	0.6887	0.777699
TNFRSF21	FinnGEN R11 Dry AMD	Inverse variance weighted	24	0.0272152	0.0690583	0.693514	21.6595	23	0.540879	0.0124157	0.0124929	0.331117	0.905991
TNFRSF4	FinnGEN R11 Dry AMD	Inverse variance weighted	9	0.174359	0.09	0.0527066	6.10553	8	0.635412	0.0221176	0.0244076	0.394962	0.300718
TNFRSF6B	FinnGEN R11 Dry AMD	Inverse variance weighted	67	-0.0304145	0.0244407	0.213344	66.9051	66	0.445744	-0.00145048	0.00735836	0.844348	0.569888
TNFRSF8	FinnGEN R11 Dry AMD	Inverse variance weighted	21	0.0371881	0.054207	0.492689	25.4169	20	0.185943	0.00654672	0.0133756	0.630126	0.784653
TNFRSF9	FinnGEN R11 Dry AMD	Inverse variance weighted	12	-0.124168	0.0639453	0.0521633	9.33302	11	0.591182	0.00120993	0.014606	0.935615	0.299557
TNFSF10	FinnGEN R11 Dry AMD	Inverse variance weighted	11	0.0769076	0.0609829	0.207261	2.72899	10	0.987102	0.000116113	0.0123403	0.992698	0.566513
TNFSF11	FinnGEN R11 Dry AMD	Inverse variance weighted	4	-0.145673	0.125688	0.246455	1.4738	3	0.68833	-0.0451162	0.040715	0.383236	0.596023
TNFSF13	FinnGEN R11 Dry AMD	MR Egger	43	0.0764945	0.0590857	0.20269	51.8259	42	0.14235	-0.022377	0.00993557	0.0297273	0.559821
TNFSF13B	FinnGEN R11 Dry AMD	Inverse variance weighted	24	0.0566864	0.0604723	0.348555	29.8405	23	0.154034	-0.00579704	0.013366	0.668718	0.682868
TNFSF14	FinnGEN R11 Dry AMD	Weighted median	25	-0.121897	0.0661978	0.0655631	59.3602	24	7.85998e-05	-0.0314659	0.0212697	0.152607	0.337661
TNFSF8	FinnGEN R11 Dry AMD	Inverse variance weighted	23	-0.0842217	0.0437466	0.0542025	15.4422	22	0.842573	-0.00338722	0.0113616	0.768534	0.3053
TNN	FinnGEN R11 Dry AMD	Inverse variance weighted	155	-0.0164462	0.0128373	0.200147	126.609	154	0.947986	-0.00506257	0.00576487	0.381225	0.556561
TNR	FinnGEN R11 Dry AMD	Inverse variance weighted	55	0.00348617	0.0293251	0.90537	28.6903	54	0.998171	0.00249849	0.008134	0.759921	0.978114
TOP2B	FinnGEN R11 Dry AMD	Wald ratio	1	-0.0787406	0.216253	0.715773							0.916692
TOR1AIP1	FinnGEN R11 Dry AMD	Inverse variance weighted	131	0.0271034	0.0148793	0.0685238	115.958	130	0.805816	0.0067566	0.00612644	0.272141	0.342231
TP53	FinnGEN R11 Dry AMD	Wald ratio	1	0.483597	0.296305	0.10266							0.410274
TPK1	FinnGEN R11 Dry AMD	Inverse variance weighted	60	-0.0217942	0.0242683	0.369157	56.7983	59	0.55711	-0.00409619	0.00749754	0.586929	0.696813
TPMT	FinnGEN R11 Dry AMD	Inverse variance weighted	44	0.0113081	0.0313548	0.718361	32.7178	43	0.872536	-0.00417361	0.00602122	0.49203	0.916866
TPP1	FinnGEN R11 Dry AMD	Inverse variance weighted	22	0.138174	0.0541247	0.0106833	25.1666	21	0.240019	0.00842942	0.0101072	0.414129	0.122303
TPPP3	FinnGEN R11 Dry AMD	Wald ratio	1	-0.262752	0.217896	0.227872							0.57742
TPR	FinnGEN R11 Dry AMD	Wald ratio	1	0.369068	0.26122	0.157696							0.503895
TRDMT1	FinnGEN R11 Dry AMD	Inverse variance weighted	4	-0.2264	0.0985847	0.0216472	0.617734	3	0.892361	0.00787654	0.0325646	0.831417	0.184367
TREH	FinnGEN R11 Dry AMD	Inverse variance weighted	175	0.0129734	0.0133455	0.330993	185.088	174	0.268367	0.00141889	0.00546011	0.795277	0.674613
TREM2	FinnGEN R11 Dry AMD	Inverse variance weighted	14	-0.0434142	0.0614269	0.479714	15.664	13	0.267751	-0.0197979	0.0127977	0.147822	0.775848
TREML2	FinnGEN R11 Dry AMD	Inverse variance weighted	44	0.0666605	0.0323271	0.039202	30.8963	43	0.916046	0.00191283	0.0083651	0.820237	0.260804
TRIM21	FinnGEN R11 Dry AMD	Inverse variance weighted	8	-0.233976	0.197302	0.23567	13.7855	7	0.0551311	-0.00121892	0.0286121	0.967402	0.587938
TRIM25	FinnGEN R11 Dry AMD	Inverse variance weighted (multiplicative random effects)	2	-0.0422987	0.382879	0.912032	4.66743	1	0.0307399				0.978114
TRIM58	FinnGEN R11 Dry AMD	Inverse variance weighted	15	0.036488	0.0571446	0.523134	13.4958	14	0.487905	-0.0120883	0.015749	0.456465	0.809828
TSC22D1	FinnGEN R11 Dry AMD	Wald ratio	1	-0.395057	0.385079	0.304934							0.659876
TSPAN1	FinnGEN R11 Dry AMD	Wald ratio	1	0.410411	0.39587	0.29986							0.655897
TSPAN15	FinnGEN R11 Dry AMD	Wald ratio	1	-0.0440037	0.312306	0.88795							0.971921
TSPAN8	FinnGEN R11 Dry AMD	MR Egger	80	-0.0980382	0.0484675	0.0465249	96.1313	79	0.0921883	0.0219504	0.00938993	0.0219704	0.281868
TSPYL1	FinnGEN R11 Dry AMD	Inverse variance weighted	5	0.0390585	0.0929305	0.674268	2.35344	4	0.671057	-0.0253308	0.0187096	0.268735	0.895131
TST	FinnGEN R11 Dry AMD	Inverse variance weighted	4	-0.161196	0.122171	0.187025	1.93302	3	0.586424	-0.0196538	0.0423688	0.68833	0.54181
TTF2	FinnGEN R11 Dry AMD	Inverse variance weighted	19	-0.0294122	0.0346506	0.395979	20.1717	18	0.323238	-0.00993541	0.010264	0.346621	0.717484
TTR	FinnGEN R11 Dry AMD	Inverse variance weighted	10	-0.017703	0.0947	0.85171	9.93596	9	0.355694	-0.0106506	0.021228	0.629375	0.961925
TXN	FinnGEN R11 Dry AMD	Wald ratio	1	0.00963205	0.33346	0.976956							0.992723
TXNDC15	FinnGEN R11 Dry AMD	Inverse variance weighted	101	0.0283692	0.0144101	0.0489871	90.6977	100	0.736246	0.00823981	0.00504307	0.105459	0.291602
TXNDC5	FinnGEN R11 Dry AMD	Inverse variance weighted	5	-0.0899251	0.134053	0.502336	6.28464	4	0.178876	0.0496692	0.0448661	0.349059	0.793565
TXNDC9	FinnGEN R11 Dry AMD	Inverse variance weighted (multiplicative random effects)	2	-0.132253	0.654157	0.839782	5.35985	1	0.0206055				0.958426
TXNRD1	FinnGEN R11 Dry AMD	Wald ratio	1	0.329028	0.352388	0.350454							0.68422
TYMP	FinnGEN R11 Dry AMD	Inverse variance weighted	15	-0.249985	0.0611299	4.32479e-05	8.16764	14	0.880411	0.0114335	0.0142342	0.436274	0.00331505
TYRO3	FinnGEN R11 Dry AMD	Inverse variance weighted (multiplicative random effects)	130	0.0284044	0.0161704	0.078991	177.172	129	0.00315788	-0.0036975	0.00652616	0.572002	0.363368
UBAC1	FinnGEN R11 Dry AMD	Inverse variance weighted	3	-0.0430224	0.133407	0.747081	2.26359	2	0.322454	-0.0324848	0.0259862	0.429534	0.923636
UBE2L6	FinnGEN R11 Dry AMD	Inverse variance weighted	21	-0.0377168	0.0447292	0.399102	15.9971	20	0.716806	0.011028	0.0134743	0.423247	0.718709
UBXN1	FinnGEN R11 Dry AMD	Wald ratio	1	0.153473	0.235758	0.515062							0.803587
ULBP2	FinnGEN R11 Dry AMD	Inverse variance weighted	89	0.00418074	0.0166541	0.801788	88.9067	88	0.452896	0.00407043	0.00571514	0.478234	0.946125
UMOD	FinnGEN R11 Dry AMD	Inverse variance weighted	98	-0.00430169	0.0161637	0.790137	78.8564	97	0.910749	-0.0017007	0.00607531	0.780128	0.939726
UNG	FinnGEN R11 Dry AMD	Wald ratio	1	0.390975	0.388991	0.314849							0.663186
UPB1	FinnGEN R11 Dry AMD	Inverse variance weighted	5	-0.0222803	0.161985	0.8906	4.66839	4	0.323045	0.0279764	0.0591231	0.668379	0.971921
UROD	FinnGEN R11 Dry AMD	Inverse variance weighted	63	0.066898	0.0253264	0.0082557	74.4566	62	0.133411	-0.00356225	0.00760432	0.641132	0.107021
UROS	FinnGEN R11 Dry AMD	Inverse variance weighted	3	0.0401238	0.151018	0.790479	1.6977	2	0.427907	-0.251597	0.198905	0.425876	0.939726
USP28	FinnGEN R11 Dry AMD	Inverse variance weighted	3	-0.0819099	0.16003	0.608763	0.314998	2	0.854278	-0.0268453	0.0480974	0.675912	0.863606
UXS1	FinnGEN R11 Dry AMD	Inverse variance weighted	5	-0.125007	0.113924	0.272516	4.83399	4	0.304759	0.0185659	0.0300753	0.580718	0.622339
VAMP5	FinnGEN R11 Dry AMD	Inverse variance weighted	6	0.133889	0.144281	0.353421	7.67607	5	0.175015	0.00290002	0.0379733	0.942792	0.686852
VAMP8	FinnGEN R11 Dry AMD	Inverse variance weighted	8	-0.157664	0.0813749	0.0526841	7.28444	7	0.399877	-0.00969141	0.0206177	0.654916	0.300718
VASH1	FinnGEN R11 Dry AMD	Inverse variance weighted	7	0.0118323	0.0923806	0.898084	4.37725	6	0.625765	-0.000555418	0.0175616	0.975993	0.975553
VASN	FinnGEN R11 Dry AMD	Inverse variance weighted	49	-0.0096966	0.0213036	0.648993	42.8578	48	0.682998	0.00954887	0.00636029	0.139961	0.882849
VAT1	FinnGEN R11 Dry AMD	Inverse variance weighted	9	0.000521789	0.114264	0.996356	14.5561	8	0.0683739	0.0299518	0.0228681	0.23162	0.999588
VCAN	FinnGEN R11 Dry AMD	Inverse variance weighted	129	-0.00111539	0.0173629	0.948779	122.63	128	0.617378	-0.00262484	0.00553498	0.636153	0.989177
VEGFA	FinnGEN R11 Dry AMD	Inverse variance weighted	90	-0.0253199	0.0208599	0.224821	106.866	89	0.0954515	0.00192611	0.00717336	0.788936	0.57636
VEGFB	FinnGEN R11 Dry AMD	Inverse variance weighted	4	0.0917198	0.14193	0.518127	5.06832	3	0.166862	0.0539665	0.0296219	0.210065	0.80623
VEGFC	FinnGEN R11 Dry AMD	Inverse variance weighted	3	-0.0337557	0.0711994	0.635428	0.739152	2	0.691027	-0.40999	0.526515	0.578807	0.879325
VGF	FinnGEN R11 Dry AMD	Inverse variance weighted	3	-0.0312729	0.171514	0.85532	0.599402	2	0.74104	-0.0415762	0.0582362	0.605289	0.963161
VIT	FinnGEN R11 Dry AMD	Inverse variance weighted	125	0.0207122	0.0185117	0.263195	131.494	124	0.305471	0.0046744	0.00542654	0.390696	0.612247
VMO1	FinnGEN R11 Dry AMD	Inverse variance weighted	141	-0.0159316	0.0143901	0.268241	158.304	140	0.138079	-0.00498361	0.00493067	0.313898	0.615766
VNN1	FinnGEN R11 Dry AMD	Weighted median	184	0.00505719	0.0220098	0.818271	216.926	183	0.0437632	0.00898295	0.00581438	0.124094	0.952218
VNN2	FinnGEN R11 Dry AMD	Inverse variance weighted	127	0.0227961	0.0162413	0.160442	97.1887	126	0.973346	0.00419356	0.00578546	0.469902	0.508739
VPS4B	FinnGEN R11 Dry AMD	Wald ratio	1	0.22302	0.421358	0.596605							0.85583
VSIG10	FinnGEN R11 Dry AMD	Inverse variance weighted	104	-0.0201641	0.0185201	0.276257	85.8234	103	0.889422	-0.00466619	0.00671595	0.488765	0.626349
VSIG10L	FinnGEN R11 Dry AMD	Inverse variance weighted	13	-0.161588	0.060919	0.00798974	12.5356	12	0.403675	0.0122743	0.0153489	0.44082	0.105119
VSIG2	FinnGEN R11 Dry AMD	Inverse variance weighted	14	0.01174	0.0589673	0.84219	4.5071	13	0.984505	-0.000858236	0.0156833	0.95726	0.958668
VSIR	FinnGEN R11 Dry AMD	Inverse variance weighted	42	-0.0360378	0.0324599	0.266902	44.8483	41	0.313659	-0.016083	0.00843261	0.0636895	0.614951
VSNL1	FinnGEN R11 Dry AMD	Inverse variance weighted	34	0.0470401	0.0330146	0.154207	27.4334	33	0.740422	-0.0200782	0.0120241	0.104709	0.498839
VSTM1	FinnGEN R11 Dry AMD	Inverse variance weighted	102	0.010951	0.0144527	0.448625	104.849	101	0.376663	0.00297436	0.00546803	0.587683	0.753263
VSTM2L	FinnGEN R11 Dry AMD	Inverse variance weighted	13	0.0664213	0.0977479	0.496811	19.8281	12	0.0704077	0.00874834	0.0178053	0.632847	0.788368
VTI1A	FinnGEN R11 Dry AMD	Wald ratio	1	-0.498418	0.373983	0.18262							0.538395
VWA1	FinnGEN R11 Dry AMD	Inverse variance weighted	14	-0.054385	0.0357644	0.128349	10.1873	13	0.678554	-0.00821704	0.0119973	0.506418	0.450755
VWC2	FinnGEN R11 Dry AMD	Inverse variance weighted	77	-0.0474271	0.0283852	0.0947537	82.9408	76	0.274119	-0.00153235	0.00771236	0.843045	0.393988
VWC2L	FinnGEN R11 Dry AMD	Inverse variance weighted	4	0.228463	0.152439	0.133947	4.45488	3	0.21635	0.0794568	0.0788571	0.419734	0.462378
VWF	FinnGEN R11 Dry AMD	Inverse variance weighted	5	0.00367098	0.151405	0.980656	6.32408	4	0.176218	-0.0328513	0.0356386	0.424622	0.994655
WARS	FinnGEN R11 Dry AMD	MR Egger	15	0.0249708	0.0906436	0.787275	39.846	14	0.000269618	0.0307969	0.0136439	0.0418483	0.938514
WASF1	FinnGEN R11 Dry AMD	Inverse variance weighted	25	0.0243586	0.0385033	0.526971	18.0272	24	0.801687	0.00391754	0.0106455	0.71624	0.814241
WASF3	FinnGEN R11 Dry AMD	MR Egger	7	1.99847	0.742474	0.0432139	10.6059	6	0.101346	-0.160475	0.0586619	0.0410066	0.272093
WASHC3	FinnGEN R11 Dry AMD	Wald ratio	1	-0.364201	0.187194	0.0517055							0.299557
WFDC1	FinnGEN R11 Dry AMD	Inverse variance weighted	24	-0.000803737	0.0400587	0.983992	29.993	23	0.149603	-0.00306455	0.00934997	0.746191	0.994903
WFDC12	FinnGEN R11 Dry AMD	Inverse variance weighted	82	0.00365207	0.0213635	0.864264	84.008	81	0.387548	-0.00514241	0.00675217	0.448542	0.965588
WFDC2	FinnGEN R11 Dry AMD	Inverse variance weighted (multiplicative random effects)	6	-0.273742	0.143411	0.0562888	11.182	5	0.0478885	-0.0229004	0.0336702	0.533746	0.312066
WFIKKN2	FinnGEN R11 Dry AMD	Inverse variance weighted	105	0.067085	0.0201631	0.000877508	125.787	104	0.0718831	-0.00389026	0.00698151	0.578584	0.0249524
WIF1	FinnGEN R11 Dry AMD	Inverse variance weighted	19	0.0604465	0.0502362	0.228881	10.7913	18	0.903003	0.00851388	0.0183704	0.648915	0.578106
WNT9A	FinnGEN R11 Dry AMD	Inverse variance weighted	13	0.049309	0.0875039	0.57309	19.0341	12	0.0877094	-0.0299459	0.0193505	0.150002	0.842667
WWP2	FinnGEN R11 Dry AMD	Inverse variance weighted	9	-0.011657	0.0862865	0.892535	8.05386	8	0.428227	0.0284122	0.0155409	0.110232	0.971921
XCL1	FinnGEN R11 Dry AMD	Inverse variance weighted	100	0.0162266	0.0183923	0.377644	84.1915	99	0.855875	0.00639174	0.00638902	0.319569	0.701488
XRCC4	FinnGEN R11 Dry AMD	Wald ratio	1	-0.147701	0.211524	0.485008							0.777699
YAP1	FinnGEN R11 Dry AMD	Wald ratio	1	0.152629	0.276732	0.581263							0.847616
YES1	FinnGEN R11 Dry AMD	Inverse variance weighted	4	-0.202929	0.155978	0.193254	2.85836	3	0.413982	0.00392464	0.0385909	0.928274	0.546353
YJU2	FinnGEN R11 Dry AMD	Wald ratio	1	0.674373	0.322499	0.0365205							0.252614
YOD1	FinnGEN R11 Dry AMD	Inverse variance weighted	3	-0.0613647	0.13988	0.660883	2.08207	2	0.353089	0.0350383	0.0689303	0.700613	0.891204
ZBP1	FinnGEN R11 Dry AMD	Inverse variance weighted	13	-0.0312926	0.0582432	0.591078	19.672	12	0.0735508	0.0232063	0.015544	0.163569	0.854033
ZBTB16	FinnGEN R11 Dry AMD	Inverse variance weighted	32	-0.0293459	0.0403995	0.467598	17.7786	31	0.972273	0.00383093	0.0076487	0.620124	0.76909
ZBTB17	FinnGEN R11 Dry AMD	Wald ratio	1	0.00120806	0.37167	0.997407							0.999588
ZFYVE19	FinnGEN R11 Dry AMD	Inverse variance weighted	55	-0.104445	0.0303856	0.000587463	63.7927	54	0.170043	0.000861603	0.00944285	0.927643	0.0191796
ZP3	FinnGEN R11 Dry AMD	Inverse variance weighted	229	-0.0171914	0.0102424	0.0932605	229.025	228	0.468454	-0.00568941	0.00516638	0.27196	0.388793
ZPR1	FinnGEN R11 Dry AMD	Wald ratio	1	-0.904279	0.347422	0.00924595							0.113729
