# Supplementary material for: Genetically Prioritized Plasma Proteins as Candidate Therapeutic Targets for Dry Age-Related Macular Degeneration
Source: J Ophthalmol. 2025 Sep 30;2025:3972293. doi: 10.1155/joph/3972293 (PMC12503973; doi:10.1155/joph/3972293)
Supplement: Supporting Information 3 — Supporting Table 3. Summary of pleiotropy analyses, heterogeneity tests, and causal results in the deCODE pQTL and FinnGEN cohort. [file 3972293.f3.xlsx]

## Sheet: Supplementary_table3
Supplementary Table 3.Summary of pleiotropy analyses, heterogeneity tests, and causal results in the deCODE pQTL and FinnGEN Cohort
Outcome	Exposure	Method	Nsnp	BETA	SE	P	Q	Q_df	Q_pval	Egger_intercept	Egger_SE	Egger_P
FinnGEN R11 Dry AMD	PILRA	MR Egger	216	-0.0436399	0.0173033	0.0123952	205.189	215	0.673018	-0.00267085	0.00636167	0.675028
FinnGEN R11 Dry AMD	PILRA	Inverse variance weighted	216	-0.049771	0.00928091	8.19707e-08	205.189	215	0.673018	-0.00267085	0.00636167	0.675028
FinnGEN R11 Dry AMD	PILRA	Weighted median	216	-0.0401823	0.0142497	0.00480423	205.189	215	0.673018	-0.00267085	0.00636167	0.675028
FinnGEN R11 Dry AMD	PILRA	Inverse variance weighted (multiplicative random effects)	216	-0.049771	0.00906667	4.03181e-08	205.189	215	0.673018	-0.00267085	0.00636167	0.675028
FinnGEN R11 Dry AMD	PILRA	Simple mode	216	-0.0130259	0.0268233	0.627731	205.189	215	0.673018	-0.00267085	0.00636167	0.675028
FinnGEN R11 Dry AMD	PILRA	Weighted mode	216	-0.0267273	0.0177516	0.133631	205.189	215	0.673018	-0.00267085	0.00636167	0.675028
FinnGEN R11 Dry AMD	TLR1	MR Egger	8	0.620255	0.308729	0.0912732	4.32307	7	0.741904	-0.0437411	0.0274364	0.161985
FinnGEN R11 Dry AMD	TLR1	Inverse variance weighted	8	0.161925	0.11254	0.150202	4.32307	7	0.741904	-0.0437411	0.0274364	0.161985
FinnGEN R11 Dry AMD	TLR1	Weighted median	8	0.209607	0.145733	0.150351	4.32307	7	0.741904	-0.0437411	0.0274364	0.161985
FinnGEN R11 Dry AMD	TLR1	Inverse variance weighted (multiplicative random effects)	8	0.161925	0.0884413	0.0671194	4.32307	7	0.741904	-0.0437411	0.0274364	0.161985
FinnGEN R11 Dry AMD	TLR1	Simple mode	8	0.355297	0.236118	0.176103	4.32307	7	0.741904	-0.0437411	0.0274364	0.161985
FinnGEN R11 Dry AMD	TLR1	Weighted mode	8	0.332664	0.190378	0.124065	4.32307	7	0.741904	-0.0437411	0.0274364	0.161985
FinnGEN R11 Dry AMD	SIGLEC9	MR Egger	272	-0.00384619	0.0178909	0.829945	304.735	271	0.0776144	0.00652992	0.00389717	0.0949833
FinnGEN R11 Dry AMD	SIGLEC9	Inverse variance weighted	272	0.02032	0.0106213	0.0557315	304.735	271	0.0776144	0.00652992	0.00389717	0.0949833
FinnGEN R11 Dry AMD	SIGLEC9	Weighted median	272	0.0343348	0.0196767	0.0809936	304.735	271	0.0776144	0.00652992	0.00389717	0.0949833
FinnGEN R11 Dry AMD	SIGLEC9	Inverse variance weighted (multiplicative random effects)	272	0.02032	0.0106213	0.0557315	304.735	271	0.0776144	0.00652992	0.00389717	0.0949833
FinnGEN R11 Dry AMD	SIGLEC9	Simple mode	272	0.0530896	0.0392616	0.177438	304.735	271	0.0776144	0.00652992	0.00389717	0.0949833
FinnGEN R11 Dry AMD	SIGLEC9	Weighted mode	272	0.0530896	0.0196901	0.00745138	304.735	271	0.0776144	0.00652992	0.00389717	0.0949833
FinnGEN R11 Dry AMD	C3	Wald ratio	1	1.43085	0.273178	1.62494e-07
FinnGEN R11 Dry AMD	SIGLEC7	MR Egger	37	0.259513	0.0767928	0.00179641	51.9506	36	0.0415089	-0.0169025	0.0100185	0.100471
FinnGEN R11 Dry AMD	SIGLEC7	Inverse variance weighted	37	0.15168	0.0436462	0.000510442	51.9506	36	0.0415089	-0.0169025	0.0100185	0.100471
FinnGEN R11 Dry AMD	SIGLEC7	Weighted median	37	0.17422	0.0521294	0.000831587	51.9506	36	0.0415089	-0.0169025	0.0100185	0.100471
FinnGEN R11 Dry AMD	SIGLEC7	Inverse variance weighted (multiplicative random effects)	37	0.15168	0.0436462	0.000510442	51.9506	36	0.0415089	-0.0169025	0.0100185	0.100471
FinnGEN R11 Dry AMD	SIGLEC7	Simple mode	37	0.212513	0.0776391	0.00956652	51.9506	36	0.0415089	-0.0169025	0.0100185	0.100471
FinnGEN R11 Dry AMD	SIGLEC7	Weighted mode	37	0.201679	0.0567779	0.00108824	51.9506	36	0.0415089	-0.0169025	0.0100185	0.100471
FinnGEN R11 Dry AMD	C3	Wald ratio	1	1.43776	0.274496	1.62494e-07
FinnGEN R11 Dry AMD	PILRA	MR Egger	218	-0.0355704	0.0177153	0.0459002	199.385	217	0.798802	-0.00633899	0.00642613	0.325021
FinnGEN R11 Dry AMD	PILRA	Inverse variance weighted	218	-0.0503216	0.00949781	1.16931e-07	199.385	217	0.798802	-0.00633899	0.00642613	0.325021
FinnGEN R11 Dry AMD	PILRA	Weighted median	218	-0.0442535	0.0147357	0.00267204	199.385	217	0.798802	-0.00633899	0.00642613	0.325021
FinnGEN R11 Dry AMD	PILRA	Inverse variance weighted (multiplicative random effects)	218	-0.0503216	0.00910416	3.25162e-08	199.385	217	0.798802	-0.00633899	0.00642613	0.325021
FinnGEN R11 Dry AMD	PILRA	Simple mode	218	-0.0176726	0.0270683	0.514518	199.385	217	0.798802	-0.00633899	0.00642613	0.325021
FinnGEN R11 Dry AMD	PILRA	Weighted mode	218	-0.0316702	0.0202977	0.120149	199.385	217	0.798802	-0.00633899	0.00642613	0.325021
FinnGEN R11 Dry AMD	C3	MR Egger	4	0.252207	2.14786	0.917255	9.8789	3	0.0196241	0.080699	0.253875	0.780704
FinnGEN R11 Dry AMD	C3	Inverse variance weighted	4	0.92728	0.268554	0.000554661	9.8789	3	0.0196241	0.080699	0.253875	0.780704
FinnGEN R11 Dry AMD	C3	Weighted median	4	0.959719	0.179016	8.27268e-08	9.8789	3	0.0196241	0.080699	0.253875	0.780704
FinnGEN R11 Dry AMD	C3	Inverse variance weighted (multiplicative random effects)	4	0.92728	0.268554	0.000554661	9.8789	3	0.0196241	0.080699	0.253875	0.780704
FinnGEN R11 Dry AMD	C3	Simple mode	4	1.08964	0.236569	0.0192445	9.8789	3	0.0196241	0.080699	0.253875	0.780704
FinnGEN R11 Dry AMD	C3	Weighted mode	4	0.96712	0.186502	0.0139249	9.8789	3	0.0196241	0.080699	0.253875	0.780704
FinnGEN R11 Dry AMD	ANXA2	MR Egger	106	-0.0647647	0.0321168	0.0463219	100.133	105	0.615988	0.00170363	0.00528446	0.747809
FinnGEN R11 Dry AMD	ANXA2	Inverse variance weighted	106	-0.0564758	0.0192466	0.00334267	100.133	105	0.615988	0.00170363	0.00528446	0.747809
FinnGEN R11 Dry AMD	ANXA2	Weighted median	106	-0.052535	0.0307832	0.0878946	100.133	105	0.615988	0.00170363	0.00528446	0.747809
FinnGEN R11 Dry AMD	ANXA2	Inverse variance weighted (multiplicative random effects)	106	-0.0564758	0.0187952	0.00265762	100.133	105	0.615988	0.00170363	0.00528446	0.747809
FinnGEN R11 Dry AMD	ANXA2	Simple mode	106	-0.0474967	0.0486551	0.331213	100.133	105	0.615988	0.00170363	0.00528446	0.747809
FinnGEN R11 Dry AMD	ANXA2	Weighted mode	106	-0.0474967	0.0318234	0.138564	100.133	105	0.615988	0.00170363	0.00528446	0.747809
FinnGEN R11 Dry AMD	C3	Inverse variance weighted	2	-0.166958	1.55652	0.91458	54.0424	1	1.96212e-13
FinnGEN R11 Dry AMD	C3	Inverse variance weighted (multiplicative random effects)	2	-0.166958	1.55652	0.91458	54.0424	1	1.96212e-13
FinnGEN R11 Dry AMD	APOE	MR Egger	42	0.0805355	0.0857932	0.35351	62.9034	41	0.0154807	-0.0175819	0.0122534	0.159101
FinnGEN R11 Dry AMD	APOE	Inverse variance weighted	42	-0.0234527	0.0465037	0.614037	62.9034	41	0.0154807	-0.0175819	0.0122534	0.159101
FinnGEN R11 Dry AMD	APOE	Weighted median	42	0.0435865	0.0618901	0.481273	62.9034	41	0.0154807	-0.0175819	0.0122534	0.159101
FinnGEN R11 Dry AMD	APOE	Inverse variance weighted (multiplicative random effects)	42	-0.0234527	0.0465037	0.614037	62.9034	41	0.0154807	-0.0175819	0.0122534	0.159101
FinnGEN R11 Dry AMD	APOE	Simple mode	42	0.0337576	0.116956	0.774315	62.9034	41	0.0154807	-0.0175819	0.0122534	0.159101
FinnGEN R11 Dry AMD	APOE	Weighted mode	42	0.0580404	0.0527206	0.27736	62.9034	41	0.0154807	-0.0175819	0.0122534	0.159101
FinnGEN R11 Dry AMD	F13B	MR Egger	27	0.158573	0.252163	0.53515	256.636	26	8.58243e-40	-0.0411804	0.0459299	0.37849
FinnGEN R11 Dry AMD	F13B	Inverse variance weighted	27	-0.0335312	0.132458	0.800156	256.636	26	8.58243e-40	-0.0411804	0.0459299	0.37849
FinnGEN R11 Dry AMD	F13B	Weighted median	27	-0.302943	0.0704468	1.70563e-05	256.636	26	8.58243e-40	-0.0411804	0.0459299	0.37849
FinnGEN R11 Dry AMD	F13B	Inverse variance weighted (multiplicative random effects)	27	-0.0335312	0.132458	0.800156	256.636	26	8.58243e-40	-0.0411804	0.0459299	0.37849
FinnGEN R11 Dry AMD	F13B	Simple mode	27	0.867411	0.338147	0.0164301	256.636	26	8.58243e-40	-0.0411804	0.0459299	0.37849
FinnGEN R11 Dry AMD	F13B	Weighted mode	27	-0.243828	0.0601799	0.000408539	256.636	26	8.58243e-40	-0.0411804	0.0459299	0.37849
FinnGEN R11 Dry AMD	CFHR2	MR Egger	130	0.226933	0.0556715	7.98232e-05	749.174	129	4.17337e-88	-0.00601574	0.0169837	0.723766
FinnGEN R11 Dry AMD	CFHR2	Inverse variance weighted	130	0.211477	0.0344543	8.36222e-10	749.174	129	4.17337e-88	-0.00601574	0.0169837	0.723766
FinnGEN R11 Dry AMD	CFHR2	Weighted median	130	0.260834	0.0359141	3.79365e-13	749.174	129	4.17337e-88	-0.00601574	0.0169837	0.723766
FinnGEN R11 Dry AMD	CFHR2	Inverse variance weighted (multiplicative random effects)	130	0.211477	0.0344543	8.36222e-10	749.174	129	4.17337e-88	-0.00601574	0.0169837	0.723766
FinnGEN R11 Dry AMD	CFHR2	Simple mode	130	0.482055	0.0737031	1.30556e-09	749.174	129	4.17337e-88	-0.00601574	0.0169837	0.723766
FinnGEN R11 Dry AMD	CFHR2	Weighted mode	130	0.362285	0.0514193	9.90199e-11	749.174	129	4.17337e-88	-0.00601574	0.0169837	0.723766
FinnGEN R11 Dry AMD	ANXA2	MR Egger	142	-0.03809	0.0288312	0.18861	159.086	141	0.141539	-0.00633789	0.00500047	0.207095
FinnGEN R11 Dry AMD	ANXA2	Inverse variance weighted	142	-0.0664755	0.018196	0.000258888	159.086	141	0.141539	-0.00633789	0.00500047	0.207095
FinnGEN R11 Dry AMD	ANXA2	Weighted median	142	-0.0723298	0.0274976	0.00852832	159.086	141	0.141539	-0.00633789	0.00500047	0.207095
FinnGEN R11 Dry AMD	ANXA2	Inverse variance weighted (multiplicative random effects)	142	-0.0664755	0.018196	0.000258888	159.086	141	0.141539	-0.00633789	0.00500047	0.207095
FinnGEN R11 Dry AMD	ANXA2	Simple mode	142	-0.0721455	0.0502075	0.152949	159.086	141	0.141539	-0.00633789	0.00500047	0.207095
FinnGEN R11 Dry AMD	ANXA2	Weighted mode	142	-0.0825975	0.0281438	0.00389746	159.086	141	0.141539	-0.00633789	0.00500047	0.207095
FinnGEN R11 Dry AMD	ECM1	MR Egger	100	0.0483293	0.0359365	0.181777	107.495	99	0.262921	0.00768505	0.00891305	0.390669
FinnGEN R11 Dry AMD	ECM1	Inverse variance weighted	100	0.0755629	0.0171186	1.01441e-05	107.495	99	0.262921	0.00768505	0.00891305	0.390669
FinnGEN R11 Dry AMD	ECM1	Weighted median	100	0.0452465	0.0270036	0.0938226	107.495	99	0.262921	0.00768505	0.00891305	0.390669
FinnGEN R11 Dry AMD	ECM1	Inverse variance weighted (multiplicative random effects)	100	0.0755629	0.0171186	1.01441e-05	107.495	99	0.262921	0.00768505	0.00891305	0.390669
FinnGEN R11 Dry AMD	ECM1	Simple mode	100	0.0376914	0.0487471	0.441245	107.495	99	0.262921	0.00768505	0.00891305	0.390669
FinnGEN R11 Dry AMD	ECM1	Weighted mode	100	0.028851	0.0318783	0.367643	107.495	99	0.262921	0.00768505	0.00891305	0.390669
FinnGEN R11 Dry AMD	MASP1	MR Egger	3	0.746574	0.864788	0.54662	0.349569	2	0.839638	-0.0284645	0.0576828	0.708169
FinnGEN R11 Dry AMD	MASP1	Inverse variance weighted	3	0.327062	0.158522	0.0390935	0.349569	2	0.839638	-0.0284645	0.0576828	0.708169
FinnGEN R11 Dry AMD	MASP1	Weighted median	3	0.364363	0.181603	0.0448167	0.349569	2	0.839638	-0.0284645	0.0576828	0.708169
FinnGEN R11 Dry AMD	MASP1	Inverse variance weighted (multiplicative random effects)	3	0.327062	0.0662735	8.0137e-07	0.349569	2	0.839638	-0.0284645	0.0576828	0.708169
FinnGEN R11 Dry AMD	MASP1	Simple mode	3	0.371442	0.232581	0.25134	0.349569	2	0.839638	-0.0284645	0.0576828	0.708169
FinnGEN R11 Dry AMD	MASP1	Weighted mode	3	0.383867	0.215882	0.217354	0.349569	2	0.839638	-0.0284645	0.0576828	0.708169
FinnGEN R11 Dry AMD	C3	Wald ratio	1	1.21128	0.231257	1.62494e-07
FinnGEN R11 Dry AMD	CFHR4	MR Egger	145	0.129668	0.0542807	0.0182069	923.665	144	5.62049e-114	-0.0187015	0.0176123	0.290096
FinnGEN R11 Dry AMD	CFHR4	Inverse variance weighted	145	0.0860039	0.0354487	0.01526	923.665	144	5.62049e-114	-0.0187015	0.0176123	0.290096
FinnGEN R11 Dry AMD	CFHR4	Weighted median	145	0.191366	0.0389499	8.96353e-07	923.665	144	5.62049e-114	-0.0187015	0.0176123	0.290096
FinnGEN R11 Dry AMD	CFHR4	Inverse variance weighted (multiplicative random effects)	145	0.0860039	0.0354487	0.01526	923.665	144	5.62049e-114	-0.0187015	0.0176123	0.290096
FinnGEN R11 Dry AMD	CFHR4	Simple mode	145	0.32548	0.0965514	0.000961534	923.665	144	5.62049e-114	-0.0187015	0.0176123	0.290096
FinnGEN R11 Dry AMD	CFHR4	Weighted mode	145	0.296602	0.0370788	3.75749e-13	923.665	144	5.62049e-114	-0.0187015	0.0176123	0.290096
FinnGEN R11 Dry AMD	ACADSB	MR Egger	6	-0.444223	0.564445	0.475288	12.5802	5	0.0276466	0.0158173	0.048476	0.760562
FinnGEN R11 Dry AMD	ACADSB	Inverse variance weighted	6	-0.277454	0.217066	0.201177	12.5802	5	0.0276466	0.0158173	0.048476	0.760562
FinnGEN R11 Dry AMD	ACADSB	Weighted median	6	-0.409968	0.181456	0.0238631	12.5802	5	0.0276466	0.0158173	0.048476	0.760562
FinnGEN R11 Dry AMD	ACADSB	Inverse variance weighted (multiplicative random effects)	6	-0.277454	0.217066	0.201177	12.5802	5	0.0276466	0.0158173	0.048476	0.760562
FinnGEN R11 Dry AMD	ACADSB	Simple mode	6	-0.490398	0.254808	0.112267	12.5802	5	0.0276466	0.0158173	0.048476	0.760562
FinnGEN R11 Dry AMD	ACADSB	Weighted mode	6	-0.452937	0.211979	0.085673	12.5802	5	0.0276466	0.0158173	0.048476	0.760562
