# Supplementary material for: Genetically Prioritized Plasma Proteins as Candidate Therapeutic Targets for Dry Age-Related Macular Degeneration
Source: J Ophthalmol. 2025 Sep 30;2025:3972293. doi: 10.1155/joph/3972293 (PMC12503973; doi:10.1155/joph/3972293)
Supplement: Supporting Information 4 — Supporting Table 4. Summary of pleiotropy analyses, heterogeneity tests, and causal results in the deCODE pQTL and MVP cohort. [file 3972293.f4.xlsx]

## Sheet: Supplementary_table4
Supplementary Table 4. Summary of Pleiotropy Analyses, Heterogeneity Tests, and Causal Results in the deCODE pQTL and MVP Cohort
Outcome	Exposure	Method	Nsnp	BETA	SE	P	Q	Q_df	Q_pval	Egger_intercept	Egger_SE	Egger_P
MVP Dry AMD	ANXA2	MR Egger	101	-0.0800207	0.0268174	0.00358449	160.042	100	0.00012968	0.0032075	0.00426223	0.453512
MVP Dry AMD	ANXA2	Inverse variance weighted	101	-0.0638454	0.0160019	6.61115e-05	160.042	100	0.00012968	0.0032075	0.00426223	0.453512
MVP Dry AMD	ANXA2	Weighted median	101	-0.0629789	0.0213528	0.00318352	160.042	100	0.00012968	0.0032075	0.00426223	0.453512
MVP Dry AMD	ANXA2	Inverse variance weighted (multiplicative random effects)	101	-0.0638454	0.0160019	6.61115e-05	160.042	100	0.00012968	0.0032075	0.00426223	0.453512
MVP Dry AMD	ANXA2	Simple mode	101	-0.0989448	0.0364821	0.00787092	160.042	100	0.00012968	0.0032075	0.00426223	0.453512
MVP Dry AMD	ANXA2	Weighted mode	101	-0.0701965	0.0185841	0.000269489	160.042	100	0.00012968	0.0032075	0.00426223	0.453512
MVP Dry AMD	APOE	MR Egger	37	-0.160409	0.079803	0.0521819	86.6185	36	4.66492e-06	0.0238904	0.0117716	0.0500661
MVP Dry AMD	APOE	Inverse variance weighted	37	-0.0188704	0.0404362	0.640736	86.6185	36	4.66492e-06	0.0238904	0.0117716	0.0500661
MVP Dry AMD	APOE	Weighted median	37	-0.0722306	0.0467562	0.122387	86.6185	36	4.66492e-06	0.0238904	0.0117716	0.0500661
MVP Dry AMD	APOE	Inverse variance weighted (multiplicative random effects)	37	-0.0188704	0.0404362	0.640736	86.6185	36	4.66492e-06	0.0238904	0.0117716	0.0500661
MVP Dry AMD	APOE	Simple mode	37	0.085103	0.120772	0.485558	86.6185	36	4.66492e-06	0.0238904	0.0117716	0.0500661
MVP Dry AMD	APOE	Weighted mode	37	-0.132776	0.0413012	0.00275505	86.6185	36	4.66492e-06	0.0238904	0.0117716	0.0500661
MVP Dry AMD	CFHR4	MR Egger	105	0.00303156	0.0547586	0.955957	855.628	104	1.82438e-118	0.00190726	0.0150568	0.899448
MVP Dry AMD	CFHR4	Inverse variance weighted	105	0.00859428	0.0325556	0.791789	855.628	104	1.82438e-118	0.00190726	0.0150568	0.899448
MVP Dry AMD	CFHR4	Weighted median	105	0.00746962	0.0268678	0.781002	855.628	104	1.82438e-118	0.00190726	0.0150568	0.899448
MVP Dry AMD	CFHR4	Inverse variance weighted (multiplicative random effects)	105	0.00859428	0.0325556	0.791789	855.628	104	1.82438e-118	0.00190726	0.0150568	0.899448
MVP Dry AMD	CFHR4	Simple mode	105	0.0069747	0.0523061	0.894179	855.628	104	1.82438e-118	0.00190726	0.0150568	0.899448
MVP Dry AMD	CFHR4	Weighted mode	105	0.0069747	0.0243843	0.775422	855.628	104	1.82438e-118	0.00190726	0.0150568	0.899448
MVP Dry AMD	TLR1	MR Egger	8	0.060974	0.151303	0.700921	5.47148	7	0.602627	-0.00104375	0.0142117	0.943841
MVP Dry AMD	TLR1	Inverse variance weighted	8	0.0506924	0.0573968	0.377133	5.47148	7	0.602627	-0.00104375	0.0142117	0.943841
MVP Dry AMD	TLR1	Weighted median	8	0.0528988	0.0727707	0.467272	5.47148	7	0.602627	-0.00104375	0.0142117	0.943841
MVP Dry AMD	TLR1	Inverse variance weighted (multiplicative random effects)	8	0.0506924	0.0507448	0.31781	5.47148	7	0.602627	-0.00104375	0.0142117	0.943841
MVP Dry AMD	TLR1	Simple mode	8	0.128091	0.108201	0.275118	5.47148	7	0.602627	-0.00104375	0.0142117	0.943841
MVP Dry AMD	TLR1	Weighted mode	8	0.079067	0.0819714	0.366893	5.47148	7	0.602627	-0.00104375	0.0142117	0.943841
MVP Dry AMD	MASP1	MR Egger	3	0.727179	0.509367	0.389001	0.851328	2	0.653336	-0.0318848	0.0345662	0.525675
MVP Dry AMD	MASP1	Inverse variance weighted	3	0.265431	0.0942017	0.00483715	0.851328	2	0.653336	-0.0318848	0.0345662	0.525675
MVP Dry AMD	MASP1	Weighted median	3	0.249752	0.105649	0.0180798	0.851328	2	0.653336	-0.0318848	0.0345662	0.525675
MVP Dry AMD	MASP1	Inverse variance weighted (multiplicative random effects)	3	0.265431	0.06146	1.56912e-05	0.851328	2	0.653336	-0.0318848	0.0345662	0.525675
MVP Dry AMD	MASP1	Simple mode	3	0.168404	0.156006	0.393255	0.851328	2	0.653336	-0.0318848	0.0345662	0.525675
MVP Dry AMD	MASP1	Weighted mode	3	0.340562	0.122047	0.108016	0.851328	2	0.653336	-0.0318848	0.0345662	0.525675
MVP Dry AMD	PILRA	MR Egger	194	-0.0306091	0.0139474	0.0293909	261.407	193	0.000756993	-0.0101316	0.00488893	0.0395678
MVP Dry AMD	PILRA	Inverse variance weighted	194	-0.0553666	0.00725917	2.40052e-14	261.407	193	0.000756993	-0.0101316	0.00488893	0.0395678
MVP Dry AMD	PILRA	Weighted median	194	-0.0639381	0.0101536	3.03242e-10	261.407	193	0.000756993	-0.0101316	0.00488893	0.0395678
MVP Dry AMD	PILRA	Inverse variance weighted (multiplicative random effects)	194	-0.0553666	0.00725917	2.40052e-14	261.407	193	0.000756993	-0.0101316	0.00488893	0.0395678
MVP Dry AMD	PILRA	Simple mode	194	-0.0427612	0.0192152	0.0272134	261.407	193	0.000756993	-0.0101316	0.00488893	0.0395678
MVP Dry AMD	PILRA	Weighted mode	194	-0.0578009	0.0112904	7.38118e-07	261.407	193	0.000756993	-0.0101316	0.00488893	0.0395678
MVP Dry AMD	ANXA2	MR Egger	128	-0.0453068	0.0215771	0.0377439	175.435	127	0.00287572	0.000731476	0.00359268	0.838993
MVP Dry AMD	ANXA2	Inverse variance weighted	128	-0.0418571	0.0133093	0.00166114	175.435	127	0.00287572	0.000731476	0.00359268	0.838993
MVP Dry AMD	ANXA2	Weighted median	128	-0.0212022	0.0191618	0.268518	175.435	127	0.00287572	0.000731476	0.00359268	0.838993
MVP Dry AMD	ANXA2	Inverse variance weighted (multiplicative random effects)	128	-0.0418571	0.0133093	0.00166114	175.435	127	0.00287572	0.000731476	0.00359268	0.838993
MVP Dry AMD	ANXA2	Simple mode	128	-0.0799462	0.0398063	0.0467241	175.435	127	0.00287572	0.000731476	0.00359268	0.838993
MVP Dry AMD	ANXA2	Weighted mode	128	-0.0342805	0.0205319	0.0974579	175.435	127	0.00287572	0.000731476	0.00359268	0.838993
MVP Dry AMD	SIGLEC7	MR Egger	34	0.00464984	0.0501429	0.926695	38.7442	33	0.226385	-0.00419626	0.00607748	0.494883
MVP Dry AMD	SIGLEC7	Inverse variance weighted	34	-0.0247354	0.026304	0.347028	38.7442	33	0.226385	-0.00419626	0.00607748	0.494883
MVP Dry AMD	SIGLEC7	Weighted median	34	-0.00186199	0.0362031	0.958981	38.7442	33	0.226385	-0.00419626	0.00607748	0.494883
MVP Dry AMD	SIGLEC7	Inverse variance weighted (multiplicative random effects)	34	-0.0247354	0.026304	0.347028	38.7442	33	0.226385	-0.00419626	0.00607748	0.494883
MVP Dry AMD	SIGLEC7	Simple mode	34	-0.0709207	0.0767074	0.361906	38.7442	33	0.226385	-0.00419626	0.00607748	0.494883
MVP Dry AMD	SIGLEC7	Weighted mode	34	0.00849143	0.0439713	0.848054	38.7442	33	0.226385	-0.00419626	0.00607748	0.494883
MVP Dry AMD	ACADSB	MR Egger	7	0.399933	0.185527	0.0836445	9.00868	6	0.173091	-0.0264881	0.0140294	0.117655
MVP Dry AMD	ACADSB	Inverse variance weighted	7	0.0828743	0.0942266	0.379119	9.00868	6	0.173091	-0.0264881	0.0140294	0.117655
MVP Dry AMD	ACADSB	Weighted median	7	0.152458	0.0986872	0.122381	9.00868	6	0.173091	-0.0264881	0.0140294	0.117655
MVP Dry AMD	ACADSB	Inverse variance weighted (multiplicative random effects)	7	0.0828743	0.0942266	0.379119	9.00868	6	0.173091	-0.0264881	0.0140294	0.117655
MVP Dry AMD	ACADSB	Simple mode	7	0.0994685	0.134505	0.487507	9.00868	6	0.173091	-0.0264881	0.0140294	0.117655
MVP Dry AMD	ACADSB	Weighted mode	7	0.164391	0.111103	0.189464	9.00868	6	0.173091	-0.0264881	0.0140294	0.117655
MVP Dry AMD	CFHR2	MR Egger	96	0.228175	0.0514427	2.49248e-05	565.761	95	4.4498e-68	-0.019789	0.0121691	0.107262
MVP Dry AMD	CFHR2	Inverse variance weighted	96	0.158877	0.0290646	4.59441e-08	565.761	95	4.4498e-68	-0.019789	0.0121691	0.107262
MVP Dry AMD	CFHR2	Weighted median	96	0.130305	0.023668	3.68089e-08	565.761	95	4.4498e-68	-0.019789	0.0121691	0.107262
MVP Dry AMD	CFHR2	Inverse variance weighted (multiplicative random effects)	96	0.158877	0.0290646	4.59441e-08	565.761	95	4.4498e-68	-0.019789	0.0121691	0.107262
MVP Dry AMD	CFHR2	Simple mode	96	0.140964	0.0387259	0.000443528	565.761	95	4.4498e-68	-0.019789	0.0121691	0.107262
MVP Dry AMD	CFHR2	Weighted mode	96	0.132154	0.0188626	3.50606e-10	565.761	95	4.4498e-68	-0.019789	0.0121691	0.107262
MVP Dry AMD	SIGLEC9	MR Egger	269	0.0190447	0.0121319	0.117644	311.736	268	0.034108	-0.00389453	0.00251102	0.122092
MVP Dry AMD	SIGLEC9	Inverse variance weighted	269	0.00380549	0.00713483	0.593779	311.736	268	0.034108	-0.00389453	0.00251102	0.122092
MVP Dry AMD	SIGLEC9	Weighted median	269	0.0114275	0.0121845	0.348313	311.736	268	0.034108	-0.00389453	0.00251102	0.122092
MVP Dry AMD	SIGLEC9	Inverse variance weighted (multiplicative random effects)	269	0.00380549	0.00713483	0.593779	311.736	268	0.034108	-0.00389453	0.00251102	0.122092
MVP Dry AMD	SIGLEC9	Simple mode	269	-0.0161341	0.0329076	0.624334	311.736	268	0.034108	-0.00389453	0.00251102	0.122092
MVP Dry AMD	SIGLEC9	Weighted mode	269	0.0168088	0.0124307	0.17745	311.736	268	0.034108	-0.00389453	0.00251102	0.122092
MVP Dry AMD	PILRA	MR Egger	198	-0.0379422	0.0138223	0.00661354	281.9	197	6.81562e-05	-0.00695873	0.00485077	0.153006
MVP Dry AMD	PILRA	Inverse variance weighted	198	-0.0547642	0.00733745	8.41559e-14	281.9	197	6.81562e-05	-0.00695873	0.00485077	0.153006
MVP Dry AMD	PILRA	Weighted median	198	-0.0665385	0.0101099	4.65666e-11	281.9	197	6.81562e-05	-0.00695873	0.00485077	0.153006
MVP Dry AMD	PILRA	Inverse variance weighted (multiplicative random effects)	198	-0.0547642	0.00733745	8.41559e-14	281.9	197	6.81562e-05	-0.00695873	0.00485077	0.153006
MVP Dry AMD	PILRA	Simple mode	198	-0.0409109	0.0211749	0.0547877	281.9	197	6.81562e-05	-0.00695873	0.00485077	0.153006
MVP Dry AMD	PILRA	Weighted mode	198	-0.0591221	0.0120834	2.06203e-06	281.9	197	6.81562e-05	-0.00695873	0.00485077	0.153006
MVP Dry AMD	F13B	MR Egger	17	0.664026	0.336213	0.0669664	150.568	16	6.03653e-24	-0.0689366	0.0357313	0.0728312
MVP Dry AMD	F13B	Inverse variance weighted	17	0.0630204	0.136822	0.645084	150.568	16	6.03653e-24	-0.0689366	0.0357313	0.0728312
MVP Dry AMD	F13B	Weighted median	17	0.0585795	0.0709544	0.409034	150.568	16	6.03653e-24	-0.0689366	0.0357313	0.0728312
MVP Dry AMD	F13B	Inverse variance weighted (multiplicative random effects)	17	0.0630204	0.136822	0.645084	150.568	16	6.03653e-24	-0.0689366	0.0357313	0.0728312
MVP Dry AMD	F13B	Simple mode	17	0.219134	0.143726	0.146864	150.568	16	6.03653e-24	-0.0689366	0.0357313	0.0728312
MVP Dry AMD	F13B	Weighted mode	17	0.0565178	0.0614776	0.371579	150.568	16	6.03653e-24	-0.0689366	0.0357313	0.0728312
