# Supplementary material for: Genetically Prioritized Plasma Proteins as Candidate Therapeutic Targets for Dry Age-Related Macular Degeneration
Source: J Ophthalmol. 2025 Sep 30;2025:3972293. doi: 10.1155/joph/3972293 (PMC12503973; doi:10.1155/joph/3972293)
Supplement: Supporting Information 5 — Supporting Table 5. Summary of pleiotropy analyses, heterogeneity tests, and causal results in the UKB-ppp pQTL and MVP cohort. [file 3972293.f5.xlsx]

## Sheet: Supplementary_table5
Supplementary Table 5. Summary of pleiotropy analyses, heterogeneity tests, and causal results in the UKB-ppp pQTL and MVP Cohort
Outcome	Exposure	Method	Nsnp	BETA	SE	P	Q	Q_df	Q_pval	Egger_intercept	Egger_SE	Egger_P
MVP Dry AMD	AGXT	MR Egger	29	-0.0618325	0.0575517	0.29216	33.2433	28	0.226901	0.00303389	0.00955761	0.753357
MVP Dry AMD	AGXT	Inverse variance weighted	29	-0.0454423	0.0250081	0.0692011	33.2433	28	0.226901	0.00303389	0.00955761	0.753357
MVP Dry AMD	AGXT	Weighted median	29	-0.053323	0.0341498	0.118419	33.2433	28	0.226901	0.00303389	0.00955761	0.753357
MVP Dry AMD	AGXT	Inverse variance weighted (multiplicative random effects)	29	-0.0454423	0.0250081	0.0692011	33.2433	28	0.226901	0.00303389	0.00955761	0.753357
MVP Dry AMD	AGXT	Simple mode	29	-0.0574616	0.0608591	0.353157	33.2433	28	0.226901	0.00303389	0.00955761	0.753357
MVP Dry AMD	AGXT	Weighted mode	29	-0.0649824	0.030855	0.0442919	33.2433	28	0.226901	0.00303389	0.00955761	0.753357
MVP Dry AMD	F13B	MR Egger	20	0.279517	0.0953745	0.00893178	38.9369	19	0.0045008	0.00708014	0.0112801	0.538103
MVP Dry AMD	F13B	Inverse variance weighted	20	0.321253	0.0672737	1.79426e-06	38.9369	19	0.0045008	0.00708014	0.0112801	0.538103
MVP Dry AMD	F13B	Weighted median	20	0.332488	0.0709692	2.80013e-06	38.9369	19	0.0045008	0.00708014	0.0112801	0.538103
MVP Dry AMD	F13B	Inverse variance weighted (multiplicative random effects)	20	0.321253	0.0672737	1.79426e-06	38.9369	19	0.0045008	0.00708014	0.0112801	0.538103
MVP Dry AMD	F13B	Simple mode	20	0.352242	0.133401	0.0161268	38.9369	19	0.0045008	0.00708014	0.0112801	0.538103
MVP Dry AMD	F13B	Weighted mode	20	0.341293	0.113164	0.00710678	38.9369	19	0.0045008	0.00708014	0.0112801	0.538103
MVP Dry AMD	CFHR2	MR Egger	83	0.194526	0.0388263	3.13138e-06	286.271	82	1.97709e-24	-0.00062264	0.00964286	0.948675
MVP Dry AMD	CFHR2	Inverse variance weighted	83	0.192735	0.0270074	9.58179e-13	286.271	82	1.97709e-24	-0.00062264	0.00964286	0.948675
MVP Dry AMD	CFHR2	Weighted median	83	0.242465	0.0257553	4.76766e-21	286.271	82	1.97709e-24	-0.00062264	0.00964286	0.948675
MVP Dry AMD	CFHR2	Inverse variance weighted (multiplicative random effects)	83	0.192735	0.0270074	9.58179e-13	286.271	82	1.97709e-24	-0.00062264	0.00964286	0.948675
MVP Dry AMD	CFHR2	Simple mode	83	0.325559	0.0585206	3.23819e-07	286.271	82	1.97709e-24	-0.00062264	0.00964286	0.948675
MVP Dry AMD	CFHR2	Weighted mode	83	0.252432	0.0307321	2.63091e-12	286.271	82	1.97709e-24	-0.00062264	0.00964286	0.948675
MVP Dry AMD	CA14	MR Egger	31	-0.00418227	0.0494514	0.933182	32.1837	30	0.359032	-0.00131029	0.00626816	0.835879
MVP Dry AMD	CA14	Inverse variance weighted	31	-0.012522	0.0287502	0.663167	32.1837	30	0.359032	-0.00131029	0.00626816	0.835879
MVP Dry AMD	CA14	Weighted median	31	-0.0156791	0.0418136	0.707678	32.1837	30	0.359032	-0.00131029	0.00626816	0.835879
MVP Dry AMD	CA14	Inverse variance weighted (multiplicative random effects)	31	-0.012522	0.0287502	0.663167	32.1837	30	0.359032	-0.00131029	0.00626816	0.835879
MVP Dry AMD	CA14	Simple mode	31	-0.00546332	0.0746896	0.942175	32.1837	30	0.359032	-0.00131029	0.00626816	0.835879
MVP Dry AMD	CA14	Weighted mode	31	-0.00546332	0.0467477	0.907743	32.1837	30	0.359032	-0.00131029	0.00626816	0.835879
MVP Dry AMD	CFHR4	MR Egger	101	0.110338	0.0379786	0.00452674	387.401	100	1.94017e-35	-0.00933223	0.00842441	0.27065
MVP Dry AMD	CFHR4	Inverse variance weighted	101	0.0782146	0.0245528	0.00144468	387.401	100	1.94017e-35	-0.00933223	0.00842441	0.27065
MVP Dry AMD	CFHR4	Weighted median	101	0.0601004	0.0246224	0.0146516	387.401	100	1.94017e-35	-0.00933223	0.00842441	0.27065
MVP Dry AMD	CFHR4	Inverse variance weighted (multiplicative random effects)	101	0.0782146	0.0245528	0.00144468	387.401	100	1.94017e-35	-0.00933223	0.00842441	0.27065
MVP Dry AMD	CFHR4	Simple mode	101	0.02826	0.0639332	0.659426	387.401	100	1.94017e-35	-0.00933223	0.00842441	0.27065
MVP Dry AMD	CFHR4	Weighted mode	101	0.0692802	0.0258104	0.008511	387.401	100	1.94017e-35	-0.00933223	0.00842441	0.27065
MVP Dry AMD	MSLN	MR Egger	85	0.018838	0.021537	0.384271	93.0229	84	0.234631	-0.000377029	0.00463701	0.935392
MVP Dry AMD	MSLN	Inverse variance weighted	85	0.0174227	0.0126073	0.166985	93.0229	84	0.234631	-0.000377029	0.00463701	0.935392
MVP Dry AMD	MSLN	Weighted median	85	0.0107506	0.0189759	0.571026	93.0229	84	0.234631	-0.000377029	0.00463701	0.935392
MVP Dry AMD	MSLN	Inverse variance weighted (multiplicative random effects)	85	0.0174227	0.0126073	0.166985	93.0229	84	0.234631	-0.000377029	0.00463701	0.935392
MVP Dry AMD	MSLN	Simple mode	85	0.029046	0.031426	0.357995	93.0229	84	0.234631	-0.000377029	0.00463701	0.935392
MVP Dry AMD	MSLN	Weighted mode	85	0.0142539	0.0162836	0.383878	93.0229	84	0.234631	-0.000377029	0.00463701	0.935392
MVP Dry AMD	SIGLEC9	MR Egger	68	-0.00718261	0.0292516	0.806796	83.5127	67	0.0837564	0.00207154	0.00461875	0.655257
MVP Dry AMD	SIGLEC9	Inverse variance weighted	68	0.00348641	0.0169215	0.836764	83.5127	67	0.0837564	0.00207154	0.00461875	0.655257
MVP Dry AMD	SIGLEC9	Weighted median	68	0.0154555	0.0268435	0.564775	83.5127	67	0.0837564	0.00207154	0.00461875	0.655257
MVP Dry AMD	SIGLEC9	Inverse variance weighted (multiplicative random effects)	68	0.00348641	0.0169215	0.836764	83.5127	67	0.0837564	0.00207154	0.00461875	0.655257
MVP Dry AMD	SIGLEC9	Simple mode	68	0.0893108	0.0537628	0.101346	83.5127	67	0.0837564	0.00207154	0.00461875	0.655257
MVP Dry AMD	SIGLEC9	Weighted mode	68	-0.00618597	0.0226442	0.785554	83.5127	67	0.0837564	0.00207154	0.00461875	0.655257
MVP Dry AMD	ALDH5A1	MR Egger	11	0.262331	0.0900902	0.0172588	11.8946	10	0.292171	-0.0209417	0.00923453	0.0495443
MVP Dry AMD	ALDH5A1	Inverse variance weighted	11	0.0841396	0.048063	0.0800127	11.8946	10	0.292171	-0.0209417	0.00923453	0.0495443
MVP Dry AMD	ALDH5A1	Weighted median	11	0.0977145	0.0618566	0.114177	11.8946	10	0.292171	-0.0209417	0.00923453	0.0495443
MVP Dry AMD	ALDH5A1	Inverse variance weighted (multiplicative random effects)	11	0.0841396	0.048063	0.0800127	11.8946	10	0.292171	-0.0209417	0.00923453	0.0495443
MVP Dry AMD	ALDH5A1	Simple mode	11	0.102639	0.0956216	0.308317	11.8946	10	0.292171	-0.0209417	0.00923453	0.0495443
MVP Dry AMD	ALDH5A1	Weighted mode	11	0.115514	0.0633407	0.0981828	11.8946	10	0.292171	-0.0209417	0.00923453	0.0495443
MVP Dry AMD	CD300LG	MR Egger	21	0.0247319	0.0301282	0.421892	16.5444	20	0.682331	0.00747218	0.00541671	0.183771
MVP Dry AMD	CD300LG	Inverse variance weighted	21	0.054183	0.021258	0.0108086	16.5444	20	0.682331	0.00747218	0.00541671	0.183771
MVP Dry AMD	CD300LG	Weighted median	21	0.0411635	0.030205	0.172945	16.5444	20	0.682331	0.00747218	0.00541671	0.183771
MVP Dry AMD	CD300LG	Inverse variance weighted (multiplicative random effects)	21	0.054183	0.0193345	0.00507238	16.5444	20	0.682331	0.00747218	0.00541671	0.183771
MVP Dry AMD	CD300LG	Simple mode	21	0.132351	0.0563399	0.0292025	16.5444	20	0.682331	0.00747218	0.00541671	0.183771
MVP Dry AMD	CD300LG	Weighted mode	21	0.0258973	0.0346295	0.463261	16.5444	20	0.682331	0.00747218	0.00541671	0.183771
MVP Dry AMD	ECM1	MR Egger	99	0.0111339	0.025154	0.65902	103.552	98	0.331144	-0.00477119	0.0067706	0.482691
MVP Dry AMD	ECM1	Inverse variance weighted	99	-0.00495039	0.0105446	0.638732	103.552	98	0.331144	-0.00477119	0.0067706	0.482691
MVP Dry AMD	ECM1	Weighted median	99	-0.0046621	0.0172165	0.786551	103.552	98	0.331144	-0.00477119	0.0067706	0.482691
MVP Dry AMD	ECM1	Inverse variance weighted (multiplicative random effects)	99	-0.00495039	0.0105446	0.638732	103.552	98	0.331144	-0.00477119	0.0067706	0.482691
MVP Dry AMD	ECM1	Simple mode	99	0.0166472	0.0316953	0.600611	103.552	98	0.331144	-0.00477119	0.0067706	0.482691
MVP Dry AMD	ECM1	Weighted mode	99	0.00633213	0.0179656	0.725251	103.552	98	0.331144	-0.00477119	0.0067706	0.482691
MVP Dry AMD	PILRB	MR Egger	205	0.0559693	0.0151531	0.000284246	295.54	204	2.88579e-05	-0.00428819	0.00464573	0.357083
MVP Dry AMD	PILRB	Inverse variance weighted	205	0.0441752	0.00814276	5.79255e-08	295.54	204	2.88579e-05	-0.00428819	0.00464573	0.357083
MVP Dry AMD	PILRB	Weighted median	205	0.0509366	0.011502	9.48955e-06	295.54	204	2.88579e-05	-0.00428819	0.00464573	0.357083
MVP Dry AMD	PILRB	Inverse variance weighted (multiplicative random effects)	205	0.0441752	0.00814276	5.79255e-08	295.54	204	2.88579e-05	-0.00428819	0.00464573	0.357083
MVP Dry AMD	PILRB	Simple mode	205	0.0881877	0.0248306	0.000475519	295.54	204	2.88579e-05	-0.00428819	0.00464573	0.357083
MVP Dry AMD	PILRB	Weighted mode	205	0.0525992	0.0137672	0.000176681	295.54	204	2.88579e-05	-0.00428819	0.00464573	0.357083
MVP Dry AMD	ACADSB	MR Egger	19	0.0812132	0.0610237	0.200815	35.6623	18	0.00779275	-0.0212114	0.00798789	0.0166513
MVP Dry AMD	ACADSB	Inverse variance weighted	19	-0.050065	0.0413533	0.226023	35.6623	18	0.00779275	-0.0212114	0.00798789	0.0166513
MVP Dry AMD	ACADSB	Weighted median	19	0.0490716	0.0421191	0.243991	35.6623	18	0.00779275	-0.0212114	0.00798789	0.0166513
MVP Dry AMD	ACADSB	Inverse variance weighted (multiplicative random effects)	19	-0.050065	0.0413533	0.226023	35.6623	18	0.00779275	-0.0212114	0.00798789	0.0166513
MVP Dry AMD	ACADSB	Simple mode	19	-0.179863	0.108589	0.114977	35.6623	18	0.00779275	-0.0212114	0.00798789	0.0166513
MVP Dry AMD	ACADSB	Weighted mode	19	0.0493762	0.0424738	0.260211	35.6623	18	0.00779275	-0.0212114	0.00798789	0.0166513
MVP Dry AMD	APOE	MR Egger	103	0.072205	0.0199738	0.000470489	170.324	102	2.58585e-05	0.000578345	0.00472095	0.902742
MVP Dry AMD	APOE	Inverse variance weighted	103	0.0741234	0.0123386	1.88471e-09	170.324	102	2.58585e-05	0.000578345	0.00472095	0.902742
MVP Dry AMD	APOE	Weighted median	103	0.106499	0.0171994	5.94073e-10	170.324	102	2.58585e-05	0.000578345	0.00472095	0.902742
MVP Dry AMD	APOE	Inverse variance weighted (multiplicative random effects)	103	0.0741234	0.0123386	1.88471e-09	170.324	102	2.58585e-05	0.000578345	0.00472095	0.902742
MVP Dry AMD	APOE	Simple mode	103	0.119674	0.0312388	0.000220761	170.324	102	2.58585e-05	0.000578345	0.00472095	0.902742
MVP Dry AMD	APOE	Weighted mode	103	0.116284	0.0188627	1.42757e-08	170.324	102	2.58585e-05	0.000578345	0.00472095	0.902742
MVP Dry AMD	ANXA2	MR Egger	68	-0.0591541	0.0270115	0.0320667	84.6946	67	0.0710477	-0.00304894	0.00466712	0.515845
MVP Dry AMD	ANXA2	Inverse variance weighted	68	-0.0738085	0.0149829	8.38522e-07	84.6946	67	0.0710477	-0.00304894	0.00466712	0.515845
MVP Dry AMD	ANXA2	Weighted median	68	-0.0741312	0.0222463	0.000861317	84.6946	67	0.0710477	-0.00304894	0.00466712	0.515845
MVP Dry AMD	ANXA2	Inverse variance weighted (multiplicative random effects)	68	-0.0738085	0.0149829	8.38522e-07	84.6946	67	0.0710477	-0.00304894	0.00466712	0.515845
MVP Dry AMD	ANXA2	Simple mode	68	-0.0826182	0.043502	0.0618474	84.6946	67	0.0710477	-0.00304894	0.00466712	0.515845
MVP Dry AMD	ANXA2	Weighted mode	68	-0.0546696	0.0223706	0.0171727	84.6946	67	0.0710477	-0.00304894	0.00466712	0.515845
MVP Dry AMD	TNFRSF11A	MR Egger	107	0.00699752	0.0206678	0.735609	123.534	106	0.117261	0.0039635	0.00373506	0.291051
MVP Dry AMD	TNFRSF11A	Inverse variance weighted	107	0.0247566	0.0121348	0.0413375	123.534	106	0.117261	0.0039635	0.00373506	0.291051
MVP Dry AMD	TNFRSF11A	Weighted median	107	0.0320916	0.0193742	0.097639	123.534	106	0.117261	0.0039635	0.00373506	0.291051
MVP Dry AMD	TNFRSF11A	Inverse variance weighted (multiplicative random effects)	107	0.0247566	0.0121348	0.0413375	123.534	106	0.117261	0.0039635	0.00373506	0.291051
MVP Dry AMD	TNFRSF11A	Simple mode	107	0.00744939	0.039163	0.849504	123.534	106	0.117261	0.0039635	0.00373506	0.291051
MVP Dry AMD	TNFRSF11A	Weighted mode	107	0.0286913	0.0190954	0.135934	123.534	106	0.117261	0.0039635	0.00373506	0.291051
MVP Dry AMD	PILRA	MR Egger	188	0.0728632	0.0158979	8.38096e-06	243.196	187	0.00356422	-0.00212549	0.00461859	0.645907
MVP Dry AMD	PILRA	Inverse variance weighted	188	0.0666216	0.00827687	8.33858e-16	243.196	187	0.00356422	-0.00212549	0.00461859	0.645907
MVP Dry AMD	PILRA	Weighted median	188	0.0872908	0.0121551	6.90092e-13	243.196	187	0.00356422	-0.00212549	0.00461859	0.645907
MVP Dry AMD	PILRA	Inverse variance weighted (multiplicative random effects)	188	0.0666216	0.00827687	8.33858e-16	243.196	187	0.00356422	-0.00212549	0.00461859	0.645907
MVP Dry AMD	PILRA	Simple mode	188	0.101003	0.0243564	5.10784e-05	243.196	187	0.00356422	-0.00212549	0.00461859	0.645907
MVP Dry AMD	PILRA	Weighted mode	188	0.088129	0.01262	4.8914e-11	243.196	187	0.00356422	-0.00212549	0.00461859	0.645907
MVP Dry AMD	TLR1	MR Egger	45	0.0832664	0.0285373	0.00558566	41.5697	44	0.576334	-0.0114174	0.00562987	0.0487842
MVP Dry AMD	TLR1	Inverse variance weighted	45	0.0342396	0.0151641	0.02395	41.5697	44	0.576334	-0.0114174	0.00562987	0.0487842
MVP Dry AMD	TLR1	Weighted median	45	0.0564771	0.0221303	0.0107097	41.5697	44	0.576334	-0.0114174	0.00562987	0.0487842
MVP Dry AMD	TLR1	Inverse variance weighted (multiplicative random effects)	45	0.0342396	0.0147394	0.0201794	41.5697	44	0.576334	-0.0114174	0.00562987	0.0487842
MVP Dry AMD	TLR1	Simple mode	45	0.0367303	0.0347915	0.296855	41.5697	44	0.576334	-0.0114174	0.00562987	0.0487842
MVP Dry AMD	TLR1	Weighted mode	45	0.0494204	0.0209335	0.0227294	41.5697	44	0.576334	-0.0114174	0.00562987	0.0487842
MVP Dry AMD	SIGLEC7	MR Egger	28	-0.0139612	0.0387988	0.721875	30.6054	27	0.287649	-0.00427767	0.00586725	0.472472
MVP Dry AMD	SIGLEC7	Inverse variance weighted	28	-0.0362426	0.023695	0.12613	30.6054	27	0.287649	-0.00427767	0.00586725	0.472472
MVP Dry AMD	SIGLEC7	Weighted median	28	0.011967	0.0319202	0.707733	30.6054	27	0.287649	-0.00427767	0.00586725	0.472472
MVP Dry AMD	SIGLEC7	Inverse variance weighted (multiplicative random effects)	28	-0.0362426	0.023695	0.12613	30.6054	27	0.287649	-0.00427767	0.00586725	0.472472
MVP Dry AMD	SIGLEC7	Simple mode	28	-0.0512762	0.0491784	0.306354	30.6054	27	0.287649	-0.00427767	0.00586725	0.472472
MVP Dry AMD	SIGLEC7	Weighted mode	28	0.00500902	0.0312353	0.873788	30.6054	27	0.287649	-0.00427767	0.00586725	0.472472
