# Supplementary material for: Genetically Prioritized Plasma Proteins as Candidate Therapeutic Targets for Dry Age-Related Macular Degeneration
Source: J Ophthalmol. 2025 Sep 30;2025:3972293. doi: 10.1155/joph/3972293 (PMC12503973; doi:10.1155/joph/3972293)
Supplement: Supporting Information 6 — Supporting Table 6. Confirmed causality between 11 proteins and dry AMD in both discovery and replication cohorts. [file 3972293.f6.xlsx]

## Sheet: Supplementary_table6
Supplementary Table 6. Reproducible causal relationship between 11 Proteins and dry AMD in Both discovery and replication cohorts
Genename	Method_discovery	Nsnp_discovery	BETA__discovery	SE__discovery	P__discovery	FDR__discovery	Q__discovery	Q_df__discovery	Q_P__discovery	Egger_intercept__discovery	Egger_SE	Egger_P	Replication_dataset	Method_replication	Nsnp_replication	BETA__replication	SE__replication	P__replication	FDR__replication	Q_replication	Q_df_replication	Q_P_replication	Egger_intercept_replication	Egger_SE__replication	Egger_P_replication
ANXA2	Inverse variance weighted	71	-0.101309	0.0216031	2.73812e-06	0.000402275	66.9339	70	0.581771	0.0010112	0.00658736	0.878447	UKB_MVP	Inverse variance weighted	68	-0.0738085	0.0149829	8.38522e-07	0.000225333	84.6946	67	0.0710477	-0.00304894	0.00466712	0.515845
APOE	Weighted median	116	0.169995	0.0266729	1.8499e-10	8.15343e-08	197.891	115	2.4825e-06	-0.00877816	0.00677671	0.197819	UKB_MVP	Inverse variance weighted (multiplicative random effects)	103	0.0741234	0.0123386	1.88471e-09	1.08308e-06	170.324	102	2.58585e-05	0.000578345	0.00472095	0.902742
C3	Wald ratio	1	0.711877	0.136595	1.87236e-07	4.23317e-05							Decode_FinnGen	Inverse variance weighted (multiplicative random effects)	2	-0.166958	1.55652	0.91458	0.9876	9.8789	3	0.0196241	0.080699	0.253875	0.780704
CFHR2	Weighted median	144	0.304564	0.0332135	4.73428e-20	8.34653e-17	365.476	143	2.00849e-21	0.0175342	0.0134143	0.193283	UKB_MVP	Inverse variance weighted (multiplicative random effects)	83	0.192735	0.0270074	9.58179e-13	8.2595e-10	286.271	82	1.97709e-24	-0.00062264	0.00964286	0.948675
ECM1	Inverse variance weighted	111	0.0880663	0.016496	9.3652e-08	2.75181e-05	118.69	110	0.269021	-0.0148939	0.00977493	0.130485	Decode_FinnGen	Inverse variance weighted	100	0.0755629	0.0171186	1.01441e-05	0.00215815	107.495	99	0.262921	0.00768505	0.00891305	0.390669
F13B	Weighted median	49	0.611388	0.070377	3.71092e-18	3.27117e-15	105.768	48	3.12339e-06	-0.0185497	0.0155985	0.240334	UKB_MVP	Weighted median	20	0.332488	0.0709692	2.80013e-06	0.000438857	38.9369	19	0.0045008	0.00708014	0.0112801	0.538103
MASP1	Inverse variance weighted	28	0.207279	0.0476902	1.38418e-05	0.00128437	30.6513	27	0.285697	-0.00398796	0.0172501	0.818981	Decode_MVP	Inverse variance weighted	3	0.265431	0.0942017	0.00483715	0.0729891	0.851328	2	0.653336	-0.0318848	0.0345662	0.525675
PILRA	Inverse variance weighted	191	0.0567841	0.0115357	8.54655e-07	0.000150676	173.805	190	0.794229	0.00645724	0.00661964	0.330576	UKB_MVP	Weighted median	188	0.0872908	0.0121551	6.90092e-13	8.2595e-10	243.196	187	0.00356422	-0.00212549	0.00461859	0.645907
PILRB	Inverse variance weighted	207	0.046106	0.00997607	3.80684e-06	0.000486311	190.329	206	0.776216	0.00832595	0.00662386	0.210197	UKB_MVP	Weighted median	205	0.0509366	0.011502	9.48955e-06	0.000962352	295.54	204	2.88579e-05	-0.00428819	0.00464573	0.357083
SIGLEC7	Inverse variance weighted	28	0.157654	0.0348107	5.92915e-06	0.000653318	27.5081	27	0.436658	-0.00370025	0.00884813	0.679238	Decode_FinnGen	Weighted median	37	0.17422	0.0521294	0.000831587	0.0336991	51.9506	36	0.0415089	-0.0169025	0.0100185	0.100471
TLR1	Inverse variance weighted	46	0.118506	0.0280983	2.46985e-05	0.00197924	40.9081	45	0.645888	-0.00469404	0.00998022	0.640439	UKB_MVP	MR Egger	45	0.0832664	0.0285373	0.00558566	0.108199	41.5697	44	0.576334	-0.0114174	0.00562987	0.0487842
