# Supplementary material for: Genetically Prioritized Plasma Proteins as Candidate Therapeutic Targets for Dry Age-Related Macular Degeneration
Source: J Ophthalmol. 2025 Sep 30;2025:3972293. doi: 10.1155/joph/3972293 (PMC12503973; doi:10.1155/joph/3972293)
Supplement: Supporting Information 7 — Supporting Table 7. Minimum and mean F-statistics for all prioritized proteins in both discovery and replication tests. [file 3972293.f7.xlsx]

## Sheet: minor_revision_supplementary_ta
Supplementary Table 7. Minimum and mean F-statistics for all prioritized proteins in both discovery and replication tests
Exposure	mean_F	min_F	Exposure_dataset	Outcome_dataset
A1BG	2948.05	342.485	UKB-PPP	FinnGEN R11 dry AMD GWAS
AARSD1	434.848	134.546	UKB-PPP	FinnGEN R11 dry AMD GWAS
ABCA2	59.6968	59.6968	UKB-PPP	FinnGEN R11 dry AMD GWAS
ABHD14B	3632.14	515.347	UKB-PPP	FinnGEN R11 dry AMD GWAS
ABL1	29.2234	29.2234	UKB-PPP	FinnGEN R11 dry AMD GWAS
ABO	41776.4	5623.98	UKB-PPP	FinnGEN R11 dry AMD GWAS
ACAA1	377.961	172.571	UKB-PPP	FinnGEN R11 dry AMD GWAS
ACADM	455.906	176.3	UKB-PPP	FinnGEN R11 dry AMD GWAS
ACADSB	2338.17	638.286	UKB-PPP	FinnGEN R11 dry AMD GWAS
ACAN	279.39	161.828	UKB-PPP	FinnGEN R11 dry AMD GWAS
ACE	7180.01	2336.85	UKB-PPP	FinnGEN R11 dry AMD GWAS
ACOT13	332.763	175.368	UKB-PPP	FinnGEN R11 dry AMD GWAS
ACOX1	91.5088	91.5088	UKB-PPP	FinnGEN R11 dry AMD GWAS
ACP1	7139.13	1139.33	UKB-PPP	FinnGEN R11 dry AMD GWAS
ACP5	7246.19	1570.89	UKB-PPP	FinnGEN R11 dry AMD GWAS
ACP6	32577	4605.62	UKB-PPP	FinnGEN R11 dry AMD GWAS
ACRBP	1013.58	376.925	UKB-PPP	FinnGEN R11 dry AMD GWAS
ACRV1	16.871	16.871	UKB-PPP	FinnGEN R11 dry AMD GWAS
ACTA2	117.151	72.6799	UKB-PPP	FinnGEN R11 dry AMD GWAS
ACVRL1	4227.18	980.373	UKB-PPP	FinnGEN R11 dry AMD GWAS
ACY1	1377.67	281.656	UKB-PPP	FinnGEN R11 dry AMD GWAS
ACY3	4883.72	1329.87	UKB-PPP	FinnGEN R11 dry AMD GWAS
ACYP1	2334.66	395.075	UKB-PPP	FinnGEN R11 dry AMD GWAS
ADA	15015.1	2036.04	UKB-PPP	FinnGEN R11 dry AMD GWAS
ADA2	2944.61	750.917	UKB-PPP	FinnGEN R11 dry AMD GWAS
ADAM12	1425.52	550.878	UKB-PPP	FinnGEN R11 dry AMD GWAS
ADAM15	25307	3466.05	UKB-PPP	FinnGEN R11 dry AMD GWAS
ADAM22	17950.5	3436.41	UKB-PPP	FinnGEN R11 dry AMD GWAS
ADAM23	26842.4	3651.05	UKB-PPP	FinnGEN R11 dry AMD GWAS
ADAM8	7218.26	1688.77	UKB-PPP	FinnGEN R11 dry AMD GWAS
ADAM9	1500.34	532.682	UKB-PPP	FinnGEN R11 dry AMD GWAS
ADAMTS1	29.5972	29.5972	UKB-PPP	FinnGEN R11 dry AMD GWAS
ADAMTS13	8768.71	1429.25	UKB-PPP	FinnGEN R11 dry AMD GWAS
ADAMTS15	519.045	253.552	UKB-PPP	FinnGEN R11 dry AMD GWAS
ADAMTS16	1529.74	591.417	UKB-PPP	FinnGEN R11 dry AMD GWAS
ADAMTS4	318.648	118.578	UKB-PPP	FinnGEN R11 dry AMD GWAS
ADAMTS8	13757.6	2746.57	UKB-PPP	FinnGEN R11 dry AMD GWAS
ADAMTSL2	525.988	303.529	UKB-PPP	FinnGEN R11 dry AMD GWAS
ADAMTSL4	4232.65	916.36	UKB-PPP	FinnGEN R11 dry AMD GWAS
ADD1	594.754	197.262	UKB-PPP	FinnGEN R11 dry AMD GWAS
ADGRB3	46692.7	7326.64	UKB-PPP	FinnGEN R11 dry AMD GWAS
ADGRD1	10792.1	1567.88	UKB-PPP	FinnGEN R11 dry AMD GWAS
ADGRE1	5930.06	1039.4	UKB-PPP	FinnGEN R11 dry AMD GWAS
ADGRE2	4407.33	1030.22	UKB-PPP	FinnGEN R11 dry AMD GWAS
ADGRE5	2053.99	719.12	UKB-PPP	FinnGEN R11 dry AMD GWAS
ADGRG1	375.541	258.005	UKB-PPP	FinnGEN R11 dry AMD GWAS
ADH1B	424.969	172.242	UKB-PPP	FinnGEN R11 dry AMD GWAS
ADH4	446.957	189.156	UKB-PPP	FinnGEN R11 dry AMD GWAS
ADIPOQ	3432.05	809.795	UKB-PPP	FinnGEN R11 dry AMD GWAS
ADM	1375.9	415.817	UKB-PPP	FinnGEN R11 dry AMD GWAS
AFAP1	38651.4	5478.94	UKB-PPP	FinnGEN R11 dry AMD GWAS
AFM	532.57	266.166	UKB-PPP	FinnGEN R11 dry AMD GWAS
AFP	1832.06	586.012	UKB-PPP	FinnGEN R11 dry AMD GWAS
AGRN	6748.22	1247.85	UKB-PPP	FinnGEN R11 dry AMD GWAS
AGRP	301.62	136.728	UKB-PPP	FinnGEN R11 dry AMD GWAS
AGT	8417.46	1981.83	UKB-PPP	FinnGEN R11 dry AMD GWAS
AGXT	3723.52	791.163	UKB-PPP	FinnGEN R11 dry AMD GWAS
AHNAK	651.479	219.237	UKB-PPP	FinnGEN R11 dry AMD GWAS
AHNAK2	2861.51	792.297	UKB-PPP	FinnGEN R11 dry AMD GWAS
AHSG	18427.5	3463	UKB-PPP	FinnGEN R11 dry AMD GWAS
AHSP	31.0558	31.0558	UKB-PPP	FinnGEN R11 dry AMD GWAS
AIF1L	5006.02	1143.28	UKB-PPP	FinnGEN R11 dry AMD GWAS
AK2	105.744	105.744	UKB-PPP	FinnGEN R11 dry AMD GWAS
AKAP12	39.1751	39.1751	UKB-PPP	FinnGEN R11 dry AMD GWAS
AKR1B1	416.462	142.929	UKB-PPP	FinnGEN R11 dry AMD GWAS
AKR1C4	44.7416	44.7416	UKB-PPP	FinnGEN R11 dry AMD GWAS
AKR7L	2203.36	634.17	UKB-PPP	FinnGEN R11 dry AMD GWAS
AKT3	46.8103	46.8103	UKB-PPP	FinnGEN R11 dry AMD GWAS
ALCAM	920.326	384.946	UKB-PPP	FinnGEN R11 dry AMD GWAS
ALDH1A1	228.826	135.151	UKB-PPP	FinnGEN R11 dry AMD GWAS
ALDH3A1	11035.9	1955.78	UKB-PPP	FinnGEN R11 dry AMD GWAS
ALDH5A1	924.412	347.778	UKB-PPP	FinnGEN R11 dry AMD GWAS
ALPP	16028	2809.2	UKB-PPP	FinnGEN R11 dry AMD GWAS
AMBN	200.381	93.0424	UKB-PPP	FinnGEN R11 dry AMD GWAS
AMBP	1136.74	232.169	UKB-PPP	FinnGEN R11 dry AMD GWAS
AMFR	32.4259	32.4259	UKB-PPP	FinnGEN R11 dry AMD GWAS
AMIGO1	34.6638	34.6638	UKB-PPP	FinnGEN R11 dry AMD GWAS
AMIGO2	2450.35	928.021	UKB-PPP	FinnGEN R11 dry AMD GWAS
AMOTL2	59.5637	59.5637	UKB-PPP	FinnGEN R11 dry AMD GWAS
AMPD3	3849.75	775.885	UKB-PPP	FinnGEN R11 dry AMD GWAS
AMY2A	14566.5	2796.94	UKB-PPP	FinnGEN R11 dry AMD GWAS
AMY2B	16052.4	2868.77	UKB-PPP	FinnGEN R11 dry AMD GWAS
ANG	9607.82	1533.03	UKB-PPP	FinnGEN R11 dry AMD GWAS
ANGPT2	1440.66	553.406	UKB-PPP	FinnGEN R11 dry AMD GWAS
ANGPTL1	7695.44	1534.11	UKB-PPP	FinnGEN R11 dry AMD GWAS
ANGPTL3	3525.91	836.821	UKB-PPP	FinnGEN R11 dry AMD GWAS
ANGPTL4	3276.52	736.233	UKB-PPP	FinnGEN R11 dry AMD GWAS
ANGPTL7	5879.44	1223.73	UKB-PPP	FinnGEN R11 dry AMD GWAS
ANKMY2	181.173	112.727	UKB-PPP	FinnGEN R11 dry AMD GWAS
ANKRD54	75.418	75.418	UKB-PPP	FinnGEN R11 dry AMD GWAS
ANPEP	9684.98	2009.27	UKB-PPP	FinnGEN R11 dry AMD GWAS
ANXA10	40.2316	40.2316	UKB-PPP	FinnGEN R11 dry AMD GWAS
ANXA11	144.489	113.906	UKB-PPP	FinnGEN R11 dry AMD GWAS
ANXA2	11911.1	2083.19	UKB-PPP	FinnGEN R11 dry AMD GWAS
ANXA3	340.157	172.507	UKB-PPP	FinnGEN R11 dry AMD GWAS
ANXA4	35.5694	35.5694	UKB-PPP	FinnGEN R11 dry AMD GWAS
ANXA5	355.757	232.465	UKB-PPP	FinnGEN R11 dry AMD GWAS
AOC1	3048.41	747.821	UKB-PPP	FinnGEN R11 dry AMD GWAS
AOC3	11380.5	1601.81	UKB-PPP	FinnGEN R11 dry AMD GWAS
AP1G2	733.511	238.973	UKB-PPP	FinnGEN R11 dry AMD GWAS
AP3B1	40.1197	40.1197	UKB-PPP	FinnGEN R11 dry AMD GWAS
APBB1IP	1562.58	384.344	UKB-PPP	FinnGEN R11 dry AMD GWAS
APCS	1373.36	474.404	UKB-PPP	FinnGEN R11 dry AMD GWAS
APOA1	155.887	107.058	UKB-PPP	FinnGEN R11 dry AMD GWAS
APOA2	71.8629	71.8629	UKB-PPP	FinnGEN R11 dry AMD GWAS
APOA4	815.551	347.879	UKB-PPP	FinnGEN R11 dry AMD GWAS
APOBR	52065.9	6136.36	UKB-PPP	FinnGEN R11 dry AMD GWAS
APOC1	3825.66	929.16	UKB-PPP	FinnGEN R11 dry AMD GWAS
APOD	2322.59	676.036	UKB-PPP	FinnGEN R11 dry AMD GWAS
APOE	24955	3500.84	UKB-PPP	FinnGEN R11 dry AMD GWAS
APOF	1271.81	393.575	UKB-PPP	FinnGEN R11 dry AMD GWAS
APOH	11101	1660.54	UKB-PPP	FinnGEN R11 dry AMD GWAS
APOL1	2114.94	360.501	UKB-PPP	FinnGEN R11 dry AMD GWAS
APP	153.131	84.5144	UKB-PPP	FinnGEN R11 dry AMD GWAS
APPL2	550.808	185.374	UKB-PPP	FinnGEN R11 dry AMD GWAS
APRT	257.722	171.773	UKB-PPP	FinnGEN R11 dry AMD GWAS
AREG	1438.02	600.137	UKB-PPP	FinnGEN R11 dry AMD GWAS
ARFIP1	683.357	236.423	UKB-PPP	FinnGEN R11 dry AMD GWAS
ARG1	1571.58	488.098	UKB-PPP	FinnGEN R11 dry AMD GWAS
ARG2	57.4151	57.4151	UKB-PPP	FinnGEN R11 dry AMD GWAS
ARHGAP25	328.648	156.464	UKB-PPP	FinnGEN R11 dry AMD GWAS
ARHGAP45	155.251	93.6423	UKB-PPP	FinnGEN R11 dry AMD GWAS
ARHGEF10	7791.98	1703.54	UKB-PPP	FinnGEN R11 dry AMD GWAS
ARHGEF5	12448.1	2428.09	UKB-PPP	FinnGEN R11 dry AMD GWAS
ARL2BP	2090.07	420.854	UKB-PPP	FinnGEN R11 dry AMD GWAS
ARSB	5490.61	1353.74	UKB-PPP	FinnGEN R11 dry AMD GWAS
ART3	3459.39	1235.38	UKB-PPP	FinnGEN R11 dry AMD GWAS
ART5	1246.68	433.91	UKB-PPP	FinnGEN R11 dry AMD GWAS
ASAH1	8917.49	1491.85	UKB-PPP	FinnGEN R11 dry AMD GWAS
ASAH2	19831.7	2537.34	UKB-PPP	FinnGEN R11 dry AMD GWAS
ASGR1	777.183	199.481	UKB-PPP	FinnGEN R11 dry AMD GWAS
ASGR2	5401.43	1020.71	UKB-PPP	FinnGEN R11 dry AMD GWAS
ASPN	3599.46	962.162	UKB-PPP	FinnGEN R11 dry AMD GWAS
ASPSCR1	1833.46	531.247	UKB-PPP	FinnGEN R11 dry AMD GWAS
ASRGL1	4547.68	1184.24	UKB-PPP	FinnGEN R11 dry AMD GWAS
ATP5IF1	317.67	136.432	UKB-PPP	FinnGEN R11 dry AMD GWAS
ATRAID	4941	1123.36	UKB-PPP	FinnGEN R11 dry AMD GWAS
ATXN10	154.538	154.538	UKB-PPP	FinnGEN R11 dry AMD GWAS
ATXN2L	40.7032	40.7032	UKB-PPP	FinnGEN R11 dry AMD GWAS
ATXN3	4753.58	1223.68	UKB-PPP	FinnGEN R11 dry AMD GWAS
AXL	2275.07	596.925	UKB-PPP	FinnGEN R11 dry AMD GWAS
AZU1	2080.01	449.69	UKB-PPP	FinnGEN R11 dry AMD GWAS
B3GNT7	14812.7	2643.65	UKB-PPP	FinnGEN R11 dry AMD GWAS
B4GALT1	2055.84	685.593	UKB-PPP	FinnGEN R11 dry AMD GWAS
B4GAT1	3564.69	991.944	UKB-PPP	FinnGEN R11 dry AMD GWAS
BACH1	27.7845	27.7845	UKB-PPP	FinnGEN R11 dry AMD GWAS
BAIAP2	85.4674	85.4674	UKB-PPP	FinnGEN R11 dry AMD GWAS
BANK1	514.742	221.846	UKB-PPP	FinnGEN R11 dry AMD GWAS
BAP18	62.1465	62.1465	UKB-PPP	FinnGEN R11 dry AMD GWAS
BCAM	3179.3	909.196	UKB-PPP	FinnGEN R11 dry AMD GWAS
BCAN	2092.74	591.248	UKB-PPP	FinnGEN R11 dry AMD GWAS
BCAT1	6853.43	1675.26	UKB-PPP	FinnGEN R11 dry AMD GWAS
BCHE	14952.9	2318.72	UKB-PPP	FinnGEN R11 dry AMD GWAS
BCL2L15	1547.15	524.692	UKB-PPP	FinnGEN R11 dry AMD GWAS
BDNF	40.2206	40.2206	UKB-PPP	FinnGEN R11 dry AMD GWAS
BGLAP	286.014	174.287	UKB-PPP	FinnGEN R11 dry AMD GWAS
BID	110.838	60.7357	UKB-PPP	FinnGEN R11 dry AMD GWAS
BIRC2	60.0792	60.0792	UKB-PPP	FinnGEN R11 dry AMD GWAS
BLMH	14554.5	2786.55	UKB-PPP	FinnGEN R11 dry AMD GWAS
BLNK	53.9905	53.9905	UKB-PPP	FinnGEN R11 dry AMD GWAS
BLVRB	1706.34	310.976	UKB-PPP	FinnGEN R11 dry AMD GWAS
BMP10	4247.22	666.468	UKB-PPP	FinnGEN R11 dry AMD GWAS
BMP6	761.255	393.914	UKB-PPP	FinnGEN R11 dry AMD GWAS
BMPER	3156.92	922.419	UKB-PPP	FinnGEN R11 dry AMD GWAS
BNIP3L	44.3386	44.3386	UKB-PPP	FinnGEN R11 dry AMD GWAS
BOC	1971.96	737.572	UKB-PPP	FinnGEN R11 dry AMD GWAS
BOLA1	183.634	183.634	UKB-PPP	FinnGEN R11 dry AMD GWAS
BPIFA2	1031.45	356.334	UKB-PPP	FinnGEN R11 dry AMD GWAS
BPIFB1	11815.2	2255.19	UKB-PPP	FinnGEN R11 dry AMD GWAS
BPIFB2	6398.08	1604.55	UKB-PPP	FinnGEN R11 dry AMD GWAS
BRSK2	12995.2	2536.48	UKB-PPP	FinnGEN R11 dry AMD GWAS
BSG	785.186	278.649	UKB-PPP	FinnGEN R11 dry AMD GWAS
BST1	36671.9	4917.37	UKB-PPP	FinnGEN R11 dry AMD GWAS
BST2	902.3	347.008	UKB-PPP	FinnGEN R11 dry AMD GWAS
BTC	10024.4	1770.59	UKB-PPP	FinnGEN R11 dry AMD GWAS
BTD	15488.3	2346.8	UKB-PPP	FinnGEN R11 dry AMD GWAS
BTN2A1	6946.08	1205.52	UKB-PPP	FinnGEN R11 dry AMD GWAS
BTN3A2	20288.3	2414.08	UKB-PPP	FinnGEN R11 dry AMD GWAS
C19orf12	95.3218	84.9442	UKB-PPP	FinnGEN R11 dry AMD GWAS
C1QA	8302.4	1426.96	UKB-PPP	FinnGEN R11 dry AMD GWAS
C1QL2	3998.75	1086.69	UKB-PPP	FinnGEN R11 dry AMD GWAS
C1QTNF1	2614.34	457.144	UKB-PPP	FinnGEN R11 dry AMD GWAS
C1QTNF5	308.048	112.162	UKB-PPP	FinnGEN R11 dry AMD GWAS
C1QTNF6	61.3595	61.3595	UKB-PPP	FinnGEN R11 dry AMD GWAS
C1QTNF9	29144.8	4414.57	UKB-PPP	FinnGEN R11 dry AMD GWAS
C1R	3575.02	860.706	UKB-PPP	FinnGEN R11 dry AMD GWAS
C1RL	11541.2	1879.51	UKB-PPP	FinnGEN R11 dry AMD GWAS
C1S	6543.6	1334.26	UKB-PPP	FinnGEN R11 dry AMD GWAS
C2CD2L	47.09	47.09	UKB-PPP	FinnGEN R11 dry AMD GWAS
C2orf69	132.372	132.372	UKB-PPP	FinnGEN R11 dry AMD GWAS
C3	212.066	212.066	UKB-PPP	FinnGEN R11 dry AMD GWAS
C4BPB	2071.58	601.209	UKB-PPP	FinnGEN R11 dry AMD GWAS
C5	706.675	205.797	UKB-PPP	FinnGEN R11 dry AMD GWAS
C7	22844.7	3957.73	UKB-PPP	FinnGEN R11 dry AMD GWAS
C7orf50	7881.58	1281.69	UKB-PPP	FinnGEN R11 dry AMD GWAS
C8B	11160.2	2375.6	UKB-PPP	FinnGEN R11 dry AMD GWAS
C9	997.628	392.331	UKB-PPP	FinnGEN R11 dry AMD GWAS
CA1	266.595	136.775	UKB-PPP	FinnGEN R11 dry AMD GWAS
CA11	62.8144	62.8144	UKB-PPP	FinnGEN R11 dry AMD GWAS
CA12	5800.37	1386.7	UKB-PPP	FinnGEN R11 dry AMD GWAS
CA13	3509.12	774.216	UKB-PPP	FinnGEN R11 dry AMD GWAS
CA14	3334.65	955.502	UKB-PPP	FinnGEN R11 dry AMD GWAS
CA2	345.934	151.534	UKB-PPP	FinnGEN R11 dry AMD GWAS
CA3	1600.27	552.885	UKB-PPP	FinnGEN R11 dry AMD GWAS
CA4	4302.79	867.831	UKB-PPP	FinnGEN R11 dry AMD GWAS
CA6	15313.9	2705.32	UKB-PPP	FinnGEN R11 dry AMD GWAS
CA9	1178.5	338.9	UKB-PPP	FinnGEN R11 dry AMD GWAS
CACNB3	417.62	206.957	UKB-PPP	FinnGEN R11 dry AMD GWAS
CACYBP	307.322	116.784	UKB-PPP	FinnGEN R11 dry AMD GWAS
CALB1	412.064	119.909	UKB-PPP	FinnGEN R11 dry AMD GWAS
CALCA	528.953	194.417	UKB-PPP	FinnGEN R11 dry AMD GWAS
CALCB	1105.58	499.065	UKB-PPP	FinnGEN R11 dry AMD GWAS
CALCOCO1	166.965	166.965	UKB-PPP	FinnGEN R11 dry AMD GWAS
CAMKK1	2044.36	348.426	UKB-PPP	FinnGEN R11 dry AMD GWAS
CANT1	809.638	260.335	UKB-PPP	FinnGEN R11 dry AMD GWAS
CAPG	28024.7	4199.64	UKB-PPP	FinnGEN R11 dry AMD GWAS
CAPN3	30.4073	30.4073	UKB-PPP	FinnGEN R11 dry AMD GWAS
CAPS	939.247	366.471	UKB-PPP	FinnGEN R11 dry AMD GWAS
CARHSP1	283.435	174.179	UKB-PPP	FinnGEN R11 dry AMD GWAS
CASP1	40.9739	40.9739	UKB-PPP	FinnGEN R11 dry AMD GWAS
CASP10	1217.31	419.749	UKB-PPP	FinnGEN R11 dry AMD GWAS
CASP3	570.591	276.266	UKB-PPP	FinnGEN R11 dry AMD GWAS
CASP7	737.672	235.941	UKB-PPP	FinnGEN R11 dry AMD GWAS
CASP8	2194.22	664.142	UKB-PPP	FinnGEN R11 dry AMD GWAS
CAT	1845.81	461.319	UKB-PPP	FinnGEN R11 dry AMD GWAS
CBLIF	317.101	88.593	UKB-PPP	FinnGEN R11 dry AMD GWAS
CBLN4	4308.55	1488.23	UKB-PPP	FinnGEN R11 dry AMD GWAS
CC2D1A	243.428	162.309	UKB-PPP	FinnGEN R11 dry AMD GWAS
CCDC134	56.3492	56.3492	UKB-PPP	FinnGEN R11 dry AMD GWAS
CCDC50	1184.19	295.257	UKB-PPP	FinnGEN R11 dry AMD GWAS
CCDC80	234.003	130.86	UKB-PPP	FinnGEN R11 dry AMD GWAS
CCER2	347.106	85.6366	UKB-PPP	FinnGEN R11 dry AMD GWAS
CCL11	392.905	141.798	UKB-PPP	FinnGEN R11 dry AMD GWAS
CCL13	2892.45	749.575	UKB-PPP	FinnGEN R11 dry AMD GWAS
CCL14	6769.4	893.098	UKB-PPP	FinnGEN R11 dry AMD GWAS
CCL15	17040.8	2026.88	UKB-PPP	FinnGEN R11 dry AMD GWAS
CCL16	14479.6	1904.27	UKB-PPP	FinnGEN R11 dry AMD GWAS
CCL17	2216.27	522.03	UKB-PPP	FinnGEN R11 dry AMD GWAS
CCL18	7946.12	1478.64	UKB-PPP	FinnGEN R11 dry AMD GWAS
CCL20	225.574	106.805	UKB-PPP	FinnGEN R11 dry AMD GWAS
CCL21	489.851	211.919	UKB-PPP	FinnGEN R11 dry AMD GWAS
CCL22	1554.89	443.377	UKB-PPP	FinnGEN R11 dry AMD GWAS
CCL23	8933.36	1413.64	UKB-PPP	FinnGEN R11 dry AMD GWAS
CCL24	40230.6	5250.19	UKB-PPP	FinnGEN R11 dry AMD GWAS
CCL25	19161.3	3250.32	UKB-PPP	FinnGEN R11 dry AMD GWAS
CCL26	1882.6	516.952	UKB-PPP	FinnGEN R11 dry AMD GWAS
CCL27	1769.95	501.466	UKB-PPP	FinnGEN R11 dry AMD GWAS
CCL3	4998.62	1120.87	UKB-PPP	FinnGEN R11 dry AMD GWAS
CCL4	7108.45	1467.77	UKB-PPP	FinnGEN R11 dry AMD GWAS
CCL5	736.856	200.655	UKB-PPP	FinnGEN R11 dry AMD GWAS
CCL7	569.005	219.775	UKB-PPP	FinnGEN R11 dry AMD GWAS
CCL8	19392.6	2823.68	UKB-PPP	FinnGEN R11 dry AMD GWAS
CCN1	639.58	327.54	UKB-PPP	FinnGEN R11 dry AMD GWAS
CCN2	4440.7	1161.67	UKB-PPP	FinnGEN R11 dry AMD GWAS
CCN3	5206.21	1305.04	UKB-PPP	FinnGEN R11 dry AMD GWAS
CCN4	13311.8	2806.39	UKB-PPP	FinnGEN R11 dry AMD GWAS
CCN5	3205.3	810.043	UKB-PPP	FinnGEN R11 dry AMD GWAS
CCS	11704.6	2123.7	UKB-PPP	FinnGEN R11 dry AMD GWAS
CD101	26539.1	4155.77	UKB-PPP	FinnGEN R11 dry AMD GWAS
CD109	30142.7	5756.57	UKB-PPP	FinnGEN R11 dry AMD GWAS
CD163	701.547	286.576	UKB-PPP	FinnGEN R11 dry AMD GWAS
CD164	927.728	420.202	UKB-PPP	FinnGEN R11 dry AMD GWAS
CD164L2	7291.06	1199.12	UKB-PPP	FinnGEN R11 dry AMD GWAS
CD177	38272.5	5439.8	UKB-PPP	FinnGEN R11 dry AMD GWAS
CD1C	1264.82	396.747	UKB-PPP	FinnGEN R11 dry AMD GWAS
CD2	37.5289	37.5289	UKB-PPP	FinnGEN R11 dry AMD GWAS
CD200	2364.02	933.689	UKB-PPP	FinnGEN R11 dry AMD GWAS
CD200R1	24159.5	3043.51	UKB-PPP	FinnGEN R11 dry AMD GWAS
CD207	8868.99	1952.02	UKB-PPP	FinnGEN R11 dry AMD GWAS
CD209	5402.21	837.099	UKB-PPP	FinnGEN R11 dry AMD GWAS
CD22	2808.79	791.621	UKB-PPP	FinnGEN R11 dry AMD GWAS
CD226	3569.31	993.489	UKB-PPP	FinnGEN R11 dry AMD GWAS
CD244	7334.49	1047.61	UKB-PPP	FinnGEN R11 dry AMD GWAS
CD248	531.885	218.305	UKB-PPP	FinnGEN R11 dry AMD GWAS
CD27	3330.25	995.787	UKB-PPP	FinnGEN R11 dry AMD GWAS
CD274	7181.85	1756.2	UKB-PPP	FinnGEN R11 dry AMD GWAS
CD276	18873.2	2748.13	UKB-PPP	FinnGEN R11 dry AMD GWAS
CD28	1687.44	521.22	UKB-PPP	FinnGEN R11 dry AMD GWAS
CD2AP	3679.23	931.389	UKB-PPP	FinnGEN R11 dry AMD GWAS
CD300A	3133.08	696.765	UKB-PPP	FinnGEN R11 dry AMD GWAS
CD300C	7949.53	1413.06	UKB-PPP	FinnGEN R11 dry AMD GWAS
CD300E	8973.41	1693.7	UKB-PPP	FinnGEN R11 dry AMD GWAS
CD300LF	25063.7	3923.44	UKB-PPP	FinnGEN R11 dry AMD GWAS
CD300LG	4845.02	802.197	UKB-PPP	FinnGEN R11 dry AMD GWAS
CD302	4027.58	991.852	UKB-PPP	FinnGEN R11 dry AMD GWAS
CD33	36572.8	5040.82	UKB-PPP	FinnGEN R11 dry AMD GWAS
CD34	105.463	88.7938	UKB-PPP	FinnGEN R11 dry AMD GWAS
CD38	7685.35	1376.87	UKB-PPP	FinnGEN R11 dry AMD GWAS
CD4	3743.66	734.4	UKB-PPP	FinnGEN R11 dry AMD GWAS
CD40	5683.91	912.052	UKB-PPP	FinnGEN R11 dry AMD GWAS
CD46	345.957	207.82	UKB-PPP	FinnGEN R11 dry AMD GWAS
CD48	7668.99	1515.18	UKB-PPP	FinnGEN R11 dry AMD GWAS
CD5	1114.32	459.087	UKB-PPP	FinnGEN R11 dry AMD GWAS
CD55	8418.09	1512.37	UKB-PPP	FinnGEN R11 dry AMD GWAS
CD58	1086.57	338.453	UKB-PPP	FinnGEN R11 dry AMD GWAS
CD59	2090.85	412.294	UKB-PPP	FinnGEN R11 dry AMD GWAS
CD5L	2765.06	722.81	UKB-PPP	FinnGEN R11 dry AMD GWAS
CD6	23733.5	3791.03	UKB-PPP	FinnGEN R11 dry AMD GWAS
CD63	99.2364	99.2364	UKB-PPP	FinnGEN R11 dry AMD GWAS
CD69	50.3793	50.3793	UKB-PPP	FinnGEN R11 dry AMD GWAS
CD7	3773.71	937.767	UKB-PPP	FinnGEN R11 dry AMD GWAS
CD70	21630.2	3201.99	UKB-PPP	FinnGEN R11 dry AMD GWAS
CD72	938.417	334.751	UKB-PPP	FinnGEN R11 dry AMD GWAS
CD74	50.5826	50.5826	UKB-PPP	FinnGEN R11 dry AMD GWAS
CD79B	977.687	347.455	UKB-PPP	FinnGEN R11 dry AMD GWAS
CD80	6109.33	1649.54	UKB-PPP	FinnGEN R11 dry AMD GWAS
CD83	1624.33	547.926	UKB-PPP	FinnGEN R11 dry AMD GWAS
CD84	310.263	141.734	UKB-PPP	FinnGEN R11 dry AMD GWAS
CD86	1615.48	494.921	UKB-PPP	FinnGEN R11 dry AMD GWAS
CD8A	3247.02	692.845	UKB-PPP	FinnGEN R11 dry AMD GWAS
CDA	10747.7	1999.73	UKB-PPP	FinnGEN R11 dry AMD GWAS
CDC27	111.723	111.723	UKB-PPP	FinnGEN R11 dry AMD GWAS
CDCP1	3465.51	1050.5	UKB-PPP	FinnGEN R11 dry AMD GWAS
CDH1	34.6848	34.6848	UKB-PPP	FinnGEN R11 dry AMD GWAS
CDH17	6415.78	1357.9	UKB-PPP	FinnGEN R11 dry AMD GWAS
CDH2	492.953	172.801	UKB-PPP	FinnGEN R11 dry AMD GWAS
CDH23	682.222	291.103	UKB-PPP	FinnGEN R11 dry AMD GWAS
CDH3	339.04	182.738	UKB-PPP	FinnGEN R11 dry AMD GWAS
CDH5	1587.19	494.374	UKB-PPP	FinnGEN R11 dry AMD GWAS
CDH6	23338.8	4060.71	UKB-PPP	FinnGEN R11 dry AMD GWAS
CDHR2	456.477	191.983	UKB-PPP	FinnGEN R11 dry AMD GWAS
CDHR5	18759	3274.78	UKB-PPP	FinnGEN R11 dry AMD GWAS
CDKN1A	831.56	306.381	UKB-PPP	FinnGEN R11 dry AMD GWAS
CDNF	5190.15	1164.91	UKB-PPP	FinnGEN R11 dry AMD GWAS
CDON	1742.96	758.503	UKB-PPP	FinnGEN R11 dry AMD GWAS
CEACAM1	3913.56	952.063	UKB-PPP	FinnGEN R11 dry AMD GWAS
CEACAM16	10806.9	2028.99	UKB-PPP	FinnGEN R11 dry AMD GWAS
CEACAM19	2122.02	646.489	UKB-PPP	FinnGEN R11 dry AMD GWAS
CEACAM20	842.593	285.717	UKB-PPP	FinnGEN R11 dry AMD GWAS
CEACAM8	571.981	242.821	UKB-PPP	FinnGEN R11 dry AMD GWAS
CEBPB	38.8322	38.8322	UKB-PPP	FinnGEN R11 dry AMD GWAS
CELA2A	641.681	275.075	UKB-PPP	FinnGEN R11 dry AMD GWAS
CELA3A	2482.86	750.514	UKB-PPP	FinnGEN R11 dry AMD GWAS
CELSR2	8176.77	2006.37	UKB-PPP	FinnGEN R11 dry AMD GWAS
CEMIP2	1432.88	442.251	UKB-PPP	FinnGEN R11 dry AMD GWAS
CENPF	50.2662	50.2662	UKB-PPP	FinnGEN R11 dry AMD GWAS
CEP112	1275.41	541.341	UKB-PPP	FinnGEN R11 dry AMD GWAS
CEP152	51.9348	51.9348	UKB-PPP	FinnGEN R11 dry AMD GWAS
CEP20	321.929	139.648	UKB-PPP	FinnGEN R11 dry AMD GWAS
CEP43	139.58	85.9276	UKB-PPP	FinnGEN R11 dry AMD GWAS
CEP85	235.808	132.406	UKB-PPP	FinnGEN R11 dry AMD GWAS
CERT	50.293	50.293	UKB-PPP	FinnGEN R11 dry AMD GWAS
CES2	423.06	132.398	UKB-PPP	FinnGEN R11 dry AMD GWAS
CES3	2252.73	505.168	UKB-PPP	FinnGEN R11 dry AMD GWAS
CETN3	876.378	393.015	UKB-PPP	FinnGEN R11 dry AMD GWAS
CFH	2396.01	872.121	UKB-PPP	FinnGEN R11 dry AMD GWAS
CFHR2	31046.4	5424.19	UKB-PPP	FinnGEN R11 dry AMD GWAS
CFHR4	32255.1	5775.24	UKB-PPP	FinnGEN R11 dry AMD GWAS
CFHR5	4690.9	1374.89	UKB-PPP	FinnGEN R11 dry AMD GWAS
CFI	1268.21	661.622	UKB-PPP	FinnGEN R11 dry AMD GWAS
CGA	19.7537	19.7537	UKB-PPP	FinnGEN R11 dry AMD GWAS
CGREF1	17681.4	3132.13	UKB-PPP	FinnGEN R11 dry AMD GWAS
CHAC2	939.422	272.27	UKB-PPP	FinnGEN R11 dry AMD GWAS
CHAD	1750.28	310.699	UKB-PPP	FinnGEN R11 dry AMD GWAS
CHCHD10	268.692	146.062	UKB-PPP	FinnGEN R11 dry AMD GWAS
CHCHD6	2248.81	642.351	UKB-PPP	FinnGEN R11 dry AMD GWAS
CHGA	1326.43	413.677	UKB-PPP	FinnGEN R11 dry AMD GWAS
CHGB	11317	2173.43	UKB-PPP	FinnGEN R11 dry AMD GWAS
CHI3L1	10491.8	2112.15	UKB-PPP	FinnGEN R11 dry AMD GWAS
CHIT1	24743.2	3962.8	UKB-PPP	FinnGEN R11 dry AMD GWAS
CHL1	11783.7	2324.06	UKB-PPP	FinnGEN R11 dry AMD GWAS
CHMP1A	364.055	180.623	UKB-PPP	FinnGEN R11 dry AMD GWAS
CHMP6	760.112	271.04	UKB-PPP	FinnGEN R11 dry AMD GWAS
CIAPIN1	53.2957	53.2957	UKB-PPP	FinnGEN R11 dry AMD GWAS
CILP	2851.66	551.517	UKB-PPP	FinnGEN R11 dry AMD GWAS
CIT	114.793	96.317	UKB-PPP	FinnGEN R11 dry AMD GWAS
CKAP4	2308.43	657.056	UKB-PPP	FinnGEN R11 dry AMD GWAS
CLEC10A	13405.9	2063.52	UKB-PPP	FinnGEN R11 dry AMD GWAS
CLEC11A	2582.59	360.989	UKB-PPP	FinnGEN R11 dry AMD GWAS
CLEC12A	9203.58	2067.5	UKB-PPP	FinnGEN R11 dry AMD GWAS
CLEC14A	303.106	151.956	UKB-PPP	FinnGEN R11 dry AMD GWAS
CLEC1A	5515.59	1170.17	UKB-PPP	FinnGEN R11 dry AMD GWAS
CLEC1B	769.552	263.996	UKB-PPP	FinnGEN R11 dry AMD GWAS
CLEC3B	2302.32	695.895	UKB-PPP	FinnGEN R11 dry AMD GWAS
CLEC4A	3363.87	860.346	UKB-PPP	FinnGEN R11 dry AMD GWAS
CLEC4C	25773	4218.75	UKB-PPP	FinnGEN R11 dry AMD GWAS
CLEC4D	13080.5	2001.17	UKB-PPP	FinnGEN R11 dry AMD GWAS
CLEC4G	1595.4	397.06	UKB-PPP	FinnGEN R11 dry AMD GWAS
CLEC4M	7141.31	1060.5	UKB-PPP	FinnGEN R11 dry AMD GWAS
CLEC5A	3535.32	883.35	UKB-PPP	FinnGEN R11 dry AMD GWAS
CLEC6A	9643.23	1561.46	UKB-PPP	FinnGEN R11 dry AMD GWAS
CLEC7A	22824.6	2792.83	UKB-PPP	FinnGEN R11 dry AMD GWAS
CLGN	14986.1	2002.72	UKB-PPP	FinnGEN R11 dry AMD GWAS
CLIC5	418.697	149.984	UKB-PPP	FinnGEN R11 dry AMD GWAS
CLIP2	555.107	188.356	UKB-PPP	FinnGEN R11 dry AMD GWAS
CLMP	4595.44	927.446	UKB-PPP	FinnGEN R11 dry AMD GWAS
CLPS	21072.6	4201.77	UKB-PPP	FinnGEN R11 dry AMD GWAS
CLSTN2	16068.7	3064.18	UKB-PPP	FinnGEN R11 dry AMD GWAS
CLSTN3	10688.6	2151.01	UKB-PPP	FinnGEN R11 dry AMD GWAS
CLU	818.628	445.105	UKB-PPP	FinnGEN R11 dry AMD GWAS
CLUL1	14139.7	1985.23	UKB-PPP	FinnGEN R11 dry AMD GWAS
CMC1	96.3591	96.3591	UKB-PPP	FinnGEN R11 dry AMD GWAS
CNDP1	7568.17	1621.5	UKB-PPP	FinnGEN R11 dry AMD GWAS
CNPY4	2094.53	712.584	UKB-PPP	FinnGEN R11 dry AMD GWAS
CNTN1	6072.18	1520.34	UKB-PPP	FinnGEN R11 dry AMD GWAS
CNTN3	5623.54	1290.95	UKB-PPP	FinnGEN R11 dry AMD GWAS
CNTN4	8267.17	2013.36	UKB-PPP	FinnGEN R11 dry AMD GWAS
CNTN5	20084.6	3867.68	UKB-PPP	FinnGEN R11 dry AMD GWAS
CNTNAP2	13112.4	3054.98	UKB-PPP	FinnGEN R11 dry AMD GWAS
CNTNAP4	38.7006	38.7006	UKB-PPP	FinnGEN R11 dry AMD GWAS
COCH	7529.45	1239.64	UKB-PPP	FinnGEN R11 dry AMD GWAS
COL15A1	3318.76	767.022	UKB-PPP	FinnGEN R11 dry AMD GWAS
COL18A1	2088.33	589.984	UKB-PPP	FinnGEN R11 dry AMD GWAS
COL1A1	31.3885	31.3885	UKB-PPP	FinnGEN R11 dry AMD GWAS
COL24A1	1584.99	607.213	UKB-PPP	FinnGEN R11 dry AMD GWAS
COL28A1	21484	3245.71	UKB-PPP	FinnGEN R11 dry AMD GWAS
COL2A1	26189.2	4450.09	UKB-PPP	FinnGEN R11 dry AMD GWAS
COL3A1	158.957	135.046	UKB-PPP	FinnGEN R11 dry AMD GWAS
COL4A1	1084.7	374.077	UKB-PPP	FinnGEN R11 dry AMD GWAS
COL5A1	2900.48	709.99	UKB-PPP	FinnGEN R11 dry AMD GWAS
COL6A3	206.174	89.3917	UKB-PPP	FinnGEN R11 dry AMD GWAS
COL9A1	2890.63	725.149	UKB-PPP	FinnGEN R11 dry AMD GWAS
COLEC12	2641.3	856.375	UKB-PPP	FinnGEN R11 dry AMD GWAS
COMMD1	1071.42	369.158	UKB-PPP	FinnGEN R11 dry AMD GWAS
COMP	1855	487.881	UKB-PPP	FinnGEN R11 dry AMD GWAS
COMT	8603.94	1819.01	UKB-PPP	FinnGEN R11 dry AMD GWAS
COQ7	295.134	94.9314	UKB-PPP	FinnGEN R11 dry AMD GWAS
CPA1	1034.6	297.278	UKB-PPP	FinnGEN R11 dry AMD GWAS
CPA2	8758	1736.32	UKB-PPP	FinnGEN R11 dry AMD GWAS
CPA4	12129.1	2600.63	UKB-PPP	FinnGEN R11 dry AMD GWAS
CPB1	272.497	98.9693	UKB-PPP	FinnGEN R11 dry AMD GWAS
CPB2	15173.6	2858.7	UKB-PPP	FinnGEN R11 dry AMD GWAS
CPE	3687.25	935.869	UKB-PPP	FinnGEN R11 dry AMD GWAS
CPM	1281.4	477.15	UKB-PPP	FinnGEN R11 dry AMD GWAS
CPOX	538.689	198.204	UKB-PPP	FinnGEN R11 dry AMD GWAS
CPPED1	20854.3	3328.35	UKB-PPP	FinnGEN R11 dry AMD GWAS
CPQ	10501.1	1928.1	UKB-PPP	FinnGEN R11 dry AMD GWAS
CPVL	18492.8	3059.54	UKB-PPP	FinnGEN R11 dry AMD GWAS
CPXM1	5765.53	1182.96	UKB-PPP	FinnGEN R11 dry AMD GWAS
CR1	12356.7	2061.39	UKB-PPP	FinnGEN R11 dry AMD GWAS
CR2	2625.71	698.632	UKB-PPP	FinnGEN R11 dry AMD GWAS
CRACR2A	1481.51	579.385	UKB-PPP	FinnGEN R11 dry AMD GWAS
CRADD	88.6096	88.6096	UKB-PPP	FinnGEN R11 dry AMD GWAS
CREG1	1403.06	391.107	UKB-PPP	FinnGEN R11 dry AMD GWAS
CRELD1	33350.1	4519.62	UKB-PPP	FinnGEN R11 dry AMD GWAS
CRELD2	6844.66	1559.06	UKB-PPP	FinnGEN R11 dry AMD GWAS
CRH	3682.87	982.265	UKB-PPP	FinnGEN R11 dry AMD GWAS
CRHBP	12694.7	2553.82	UKB-PPP	FinnGEN R11 dry AMD GWAS
CRIP2	862.054	374.229	UKB-PPP	FinnGEN R11 dry AMD GWAS
CRISP2	16872.6	2755.01	UKB-PPP	FinnGEN R11 dry AMD GWAS
CRISP3	20612.4	3299.38	UKB-PPP	FinnGEN R11 dry AMD GWAS
CRNN	13799.1	1699.32	UKB-PPP	FinnGEN R11 dry AMD GWAS
CRTAC1	17536	3466.09	UKB-PPP	FinnGEN R11 dry AMD GWAS
CRTAM	6565.32	1640.37	UKB-PPP	FinnGEN R11 dry AMD GWAS
CRYBB1	1000.71	313.201	UKB-PPP	FinnGEN R11 dry AMD GWAS
CRYBB2	34.0339	34.0339	UKB-PPP	FinnGEN R11 dry AMD GWAS
CRYGD	20241.6	3856.98	UKB-PPP	FinnGEN R11 dry AMD GWAS
CRYM	4424.17	1351.28	UKB-PPP	FinnGEN R11 dry AMD GWAS
CRYZL1	710.35	263.287	UKB-PPP	FinnGEN R11 dry AMD GWAS
CSF1	2152.3	482.822	UKB-PPP	FinnGEN R11 dry AMD GWAS
CSF1R	3562.18	613.141	UKB-PPP	FinnGEN R11 dry AMD GWAS
CSF2	1688.55	528.465	UKB-PPP	FinnGEN R11 dry AMD GWAS
CSF2RB	25659.8	4142.36	UKB-PPP	FinnGEN R11 dry AMD GWAS
CSF3	231.159	152.389	UKB-PPP	FinnGEN R11 dry AMD GWAS
CSF3R	3982.74	726.629	UKB-PPP	FinnGEN R11 dry AMD GWAS
CSPG4	686.077	254.163	UKB-PPP	FinnGEN R11 dry AMD GWAS
CST1	13963.1	2864.92	UKB-PPP	FinnGEN R11 dry AMD GWAS
CST3	2451.24	862.06	UKB-PPP	FinnGEN R11 dry AMD GWAS
CST5	26197	4287.04	UKB-PPP	FinnGEN R11 dry AMD GWAS
CST6	1536.24	437.848	UKB-PPP	FinnGEN R11 dry AMD GWAS
CST7	30678.5	4354.35	UKB-PPP	FinnGEN R11 dry AMD GWAS
CSTB	18013.8	3386.45	UKB-PPP	FinnGEN R11 dry AMD GWAS
CTBS	10678.1	1508.61	UKB-PPP	FinnGEN R11 dry AMD GWAS
CTF1	45.6078	45.6078	UKB-PPP	FinnGEN R11 dry AMD GWAS
CTHRC1	1346.92	438.656	UKB-PPP	FinnGEN R11 dry AMD GWAS
CTRB1	14708.2	2873.82	UKB-PPP	FinnGEN R11 dry AMD GWAS
CTRC	4576.32	1108.67	UKB-PPP	FinnGEN R11 dry AMD GWAS
CTSB	22453.6	4118.33	UKB-PPP	FinnGEN R11 dry AMD GWAS
CTSC	18414.7	2625.74	UKB-PPP	FinnGEN R11 dry AMD GWAS
CTSE	1013.54	525.259	UKB-PPP	FinnGEN R11 dry AMD GWAS
CTSF	2379.51	676.805	UKB-PPP	FinnGEN R11 dry AMD GWAS
CTSH	30007.3	4167.78	UKB-PPP	FinnGEN R11 dry AMD GWAS
CTSL	720.827	224.431	UKB-PPP	FinnGEN R11 dry AMD GWAS
CTSO	2211.29	720.231	UKB-PPP	FinnGEN R11 dry AMD GWAS
CTSV	3249.35	907.585	UKB-PPP	FinnGEN R11 dry AMD GWAS
CTSZ	2077.89	340.029	UKB-PPP	FinnGEN R11 dry AMD GWAS
CWC15	48.1216	48.1216	UKB-PPP	FinnGEN R11 dry AMD GWAS
CX3CL1	2920.76	659.026	UKB-PPP	FinnGEN R11 dry AMD GWAS
CXADR	407.786	150.743	UKB-PPP	FinnGEN R11 dry AMD GWAS
CXCL1	13687.3	2881.08	UKB-PPP	FinnGEN R11 dry AMD GWAS
CXCL10	1211.85	278.544	UKB-PPP	FinnGEN R11 dry AMD GWAS
CXCL11	2559.58	629.628	UKB-PPP	FinnGEN R11 dry AMD GWAS
CXCL12	2250.43	660.308	UKB-PPP	FinnGEN R11 dry AMD GWAS
CXCL13	48.403	48.403	UKB-PPP	FinnGEN R11 dry AMD GWAS
CXCL14	121.8	86.8026	UKB-PPP	FinnGEN R11 dry AMD GWAS
CXCL16	3336.54	675.884	UKB-PPP	FinnGEN R11 dry AMD GWAS
CXCL5	5078	1060.84	UKB-PPP	FinnGEN R11 dry AMD GWAS
CXCL6	10275.7	2360.81	UKB-PPP	FinnGEN R11 dry AMD GWAS
CXCL9	509.071	149.728	UKB-PPP	FinnGEN R11 dry AMD GWAS
CYB5R2	4061.83	955.755	UKB-PPP	FinnGEN R11 dry AMD GWAS
CYTL1	7197.48	1371.33	UKB-PPP	FinnGEN R11 dry AMD GWAS
DAG1	50.7374	50.7374	UKB-PPP	FinnGEN R11 dry AMD GWAS
DAPP1	300.561	144.676	UKB-PPP	FinnGEN R11 dry AMD GWAS
DBH	28604.4	4371.17	UKB-PPP	FinnGEN R11 dry AMD GWAS
DBI	3610.42	805.81	UKB-PPP	FinnGEN R11 dry AMD GWAS
DBN1	35.3178	35.3178	UKB-PPP	FinnGEN R11 dry AMD GWAS
DCC	2680.83	794.105	UKB-PPP	FinnGEN R11 dry AMD GWAS
DCN	34.9272	34.9272	UKB-PPP	FinnGEN R11 dry AMD GWAS
DCTD	105.352	92.3383	UKB-PPP	FinnGEN R11 dry AMD GWAS
DCTPP1	347.541	100.082	UKB-PPP	FinnGEN R11 dry AMD GWAS
DCXR	256.2	76.8416	UKB-PPP	FinnGEN R11 dry AMD GWAS
DDAH1	1878.56	742.329	UKB-PPP	FinnGEN R11 dry AMD GWAS
DDI2	51.6803	51.6803	UKB-PPP	FinnGEN R11 dry AMD GWAS
DDT	1338.16	347.28	UKB-PPP	FinnGEN R11 dry AMD GWAS
DDX58	4924.96	1098.19	UKB-PPP	FinnGEN R11 dry AMD GWAS
DECR1	403.914	97.416	UKB-PPP	FinnGEN R11 dry AMD GWAS
DGCR6	35.8835	35.8835	UKB-PPP	FinnGEN R11 dry AMD GWAS
DHRS4L2	3738.81	870.672	UKB-PPP	FinnGEN R11 dry AMD GWAS
DKK1	756.377	319.687	UKB-PPP	FinnGEN R11 dry AMD GWAS
DKK3	6963.49	1593.56	UKB-PPP	FinnGEN R11 dry AMD GWAS
DKK4	2455.47	506.696	UKB-PPP	FinnGEN R11 dry AMD GWAS
DKKL1	38136.4	5761.96	UKB-PPP	FinnGEN R11 dry AMD GWAS
DLK1	12044.3	2299.9	UKB-PPP	FinnGEN R11 dry AMD GWAS
DLL1	1862.09	714.131	UKB-PPP	FinnGEN R11 dry AMD GWAS
DNAJA4	1063.16	407.279	UKB-PPP	FinnGEN R11 dry AMD GWAS
DNAJB1	46.2913	46.2913	UKB-PPP	FinnGEN R11 dry AMD GWAS
DNAJB14	39.2573	39.2573	UKB-PPP	FinnGEN R11 dry AMD GWAS
DNAJB6	1244.34	432.822	UKB-PPP	FinnGEN R11 dry AMD GWAS
DNAJC21	266.555	109.073	UKB-PPP	FinnGEN R11 dry AMD GWAS
DNM1	2827.43	833.934	UKB-PPP	FinnGEN R11 dry AMD GWAS
DNMBP	919.677	342.268	UKB-PPP	FinnGEN R11 dry AMD GWAS
DNPH1	3581.56	802.344	UKB-PPP	FinnGEN R11 dry AMD GWAS
DOC2B	65.1395	65.1395	UKB-PPP	FinnGEN R11 dry AMD GWAS
DOK2	131.765	88.0571	UKB-PPP	FinnGEN R11 dry AMD GWAS
DPEP1	41261.6	5456.95	UKB-PPP	FinnGEN R11 dry AMD GWAS
DPP10	5702.56	1678.16	UKB-PPP	FinnGEN R11 dry AMD GWAS
DPP4	1835.94	574.03	UKB-PPP	FinnGEN R11 dry AMD GWAS
DPP6	1714.59	491.845	UKB-PPP	FinnGEN R11 dry AMD GWAS
DPP7	15460.2	2260.03	UKB-PPP	FinnGEN R11 dry AMD GWAS
DPT	10063.9	1712.62	UKB-PPP	FinnGEN R11 dry AMD GWAS
DPY30	119.577	86.6249	UKB-PPP	FinnGEN R11 dry AMD GWAS
DRAXIN	9457.61	1156.31	UKB-PPP	FinnGEN R11 dry AMD GWAS
DSC2	2617.18	580.749	UKB-PPP	FinnGEN R11 dry AMD GWAS
DSCAM	5504.5	1394.8	UKB-PPP	FinnGEN R11 dry AMD GWAS
DSG2	2559.05	781.411	UKB-PPP	FinnGEN R11 dry AMD GWAS
DSG3	2689.02	822.828	UKB-PPP	FinnGEN R11 dry AMD GWAS
DSG4	162.729	118.02	UKB-PPP	FinnGEN R11 dry AMD GWAS
DTD1	874.276	294.415	UKB-PPP	FinnGEN R11 dry AMD GWAS
DTX3	444.038	229.366	UKB-PPP	FinnGEN R11 dry AMD GWAS
DTYMK	167.457	125.391	UKB-PPP	FinnGEN R11 dry AMD GWAS
DUSP13	2615.84	698.646	UKB-PPP	FinnGEN R11 dry AMD GWAS
DUSP29	544.254	207.273	UKB-PPP	FinnGEN R11 dry AMD GWAS
DYNLT1	130.392	50.4198	UKB-PPP	FinnGEN R11 dry AMD GWAS
EBAG9	74.6096	74.6096	UKB-PPP	FinnGEN R11 dry AMD GWAS
ECE1	773.771	242.117	UKB-PPP	FinnGEN R11 dry AMD GWAS
ECHDC3	14077.4	2119.97	UKB-PPP	FinnGEN R11 dry AMD GWAS
ECHS1	1531.69	454.247	UKB-PPP	FinnGEN R11 dry AMD GWAS
ECI2	2540.4	579.422	UKB-PPP	FinnGEN R11 dry AMD GWAS
ECM1	18753	3609.68	UKB-PPP	FinnGEN R11 dry AMD GWAS
EDAR	7794.5	1433.58	UKB-PPP	FinnGEN R11 dry AMD GWAS
EDDM3B	906.806	256.457	UKB-PPP	FinnGEN R11 dry AMD GWAS
EDF1	30.7064	30.7064	UKB-PPP	FinnGEN R11 dry AMD GWAS
EDIL3	242.691	136.661	UKB-PPP	FinnGEN R11 dry AMD GWAS
EDN1	1249.1	268.207	UKB-PPP	FinnGEN R11 dry AMD GWAS
EFCAB14	480.602	219.632	UKB-PPP	FinnGEN R11 dry AMD GWAS
EFCAB2	6255.55	1345.05	UKB-PPP	FinnGEN R11 dry AMD GWAS
EFEMP1	1731.32	548.419	UKB-PPP	FinnGEN R11 dry AMD GWAS
EFHD1	2683.89	613.675	UKB-PPP	FinnGEN R11 dry AMD GWAS
EFNA1	3981.74	1151.13	UKB-PPP	FinnGEN R11 dry AMD GWAS
EFNA4	119.676	98.8984	UKB-PPP	FinnGEN R11 dry AMD GWAS
EGF	435.123	153.461	UKB-PPP	FinnGEN R11 dry AMD GWAS
EGFLAM	10467.4	1883.31	UKB-PPP	FinnGEN R11 dry AMD GWAS
EGFR	2227.46	805.665	UKB-PPP	FinnGEN R11 dry AMD GWAS
EGLN1	761.837	271.381	UKB-PPP	FinnGEN R11 dry AMD GWAS
EHBP1	928.825	357.017	UKB-PPP	FinnGEN R11 dry AMD GWAS
EHD3	889.39	250.987	UKB-PPP	FinnGEN R11 dry AMD GWAS
EIF2AK2	648.083	234.828	UKB-PPP	FinnGEN R11 dry AMD GWAS
EIF2AK3	660.598	234.368	UKB-PPP	FinnGEN R11 dry AMD GWAS
EIF5	71.0044	71.0044	UKB-PPP	FinnGEN R11 dry AMD GWAS
ELN	190.019	80.538	UKB-PPP	FinnGEN R11 dry AMD GWAS
ELOA	184.615	92.5632	UKB-PPP	FinnGEN R11 dry AMD GWAS
ENAH	382.018	175.113	UKB-PPP	FinnGEN R11 dry AMD GWAS
ENDOU	5564.18	1167.13	UKB-PPP	FinnGEN R11 dry AMD GWAS
ENG	2780.87	753.293	UKB-PPP	FinnGEN R11 dry AMD GWAS
ENO1	538.094	129.351	UKB-PPP	FinnGEN R11 dry AMD GWAS
ENO2	604.929	261.619	UKB-PPP	FinnGEN R11 dry AMD GWAS
ENPP2	6595.81	1470.15	UKB-PPP	FinnGEN R11 dry AMD GWAS
ENPP5	26746.4	4329.38	UKB-PPP	FinnGEN R11 dry AMD GWAS
ENPP6	5760.62	1040.96	UKB-PPP	FinnGEN R11 dry AMD GWAS
ENPP7	21697	2805.46	UKB-PPP	FinnGEN R11 dry AMD GWAS
ENSA	36.1409	36.1409	UKB-PPP	FinnGEN R11 dry AMD GWAS
ENTPD5	11616.7	1499.66	UKB-PPP	FinnGEN R11 dry AMD GWAS
ENTPD6	12359.3	2070.42	UKB-PPP	FinnGEN R11 dry AMD GWAS
ENTR1	2036.76	602.612	UKB-PPP	FinnGEN R11 dry AMD GWAS
EPGN	35.8256	35.8256	UKB-PPP	FinnGEN R11 dry AMD GWAS
EPHA1	3398.96	705.483	UKB-PPP	FinnGEN R11 dry AMD GWAS
EPHA2	760.904	236.174	UKB-PPP	FinnGEN R11 dry AMD GWAS
EPHA4	1557.92	504.447	UKB-PPP	FinnGEN R11 dry AMD GWAS
EPHB6	3169	808.541	UKB-PPP	FinnGEN R11 dry AMD GWAS
EPHX2	690.773	253.806	UKB-PPP	FinnGEN R11 dry AMD GWAS
EPO	326.75	118.276	UKB-PPP	FinnGEN R11 dry AMD GWAS
EPPK1	20325.9	4212.97	UKB-PPP	FinnGEN R11 dry AMD GWAS
ERBB2	2256.02	709.278	UKB-PPP	FinnGEN R11 dry AMD GWAS
ERBB3	2013.54	430.292	UKB-PPP	FinnGEN R11 dry AMD GWAS
ERBB4	3327.89	1140.59	UKB-PPP	FinnGEN R11 dry AMD GWAS
EREG	129.496	129.496	UKB-PPP	FinnGEN R11 dry AMD GWAS
ERMAP	496.38	170.328	UKB-PPP	FinnGEN R11 dry AMD GWAS
ERN1	556.787	233.841	UKB-PPP	FinnGEN R11 dry AMD GWAS
ESAM	1764.81	287.764	UKB-PPP	FinnGEN R11 dry AMD GWAS
ESM1	1530.23	433.708	UKB-PPP	FinnGEN R11 dry AMD GWAS
ESYT2	910.666	329.912	UKB-PPP	FinnGEN R11 dry AMD GWAS
EVI5	491.227	188.482	UKB-PPP	FinnGEN R11 dry AMD GWAS
EXTL1	5360.89	1297.39	UKB-PPP	FinnGEN R11 dry AMD GWAS
EZR	228.133	175.358	UKB-PPP	FinnGEN R11 dry AMD GWAS
F10	2599.81	696.089	UKB-PPP	FinnGEN R11 dry AMD GWAS
F11	6717.58	1476.85	UKB-PPP	FinnGEN R11 dry AMD GWAS
F11R	54.7981	54.7981	UKB-PPP	FinnGEN R11 dry AMD GWAS
F12	38191.8	6246.73	UKB-PPP	FinnGEN R11 dry AMD GWAS
F13B	6685.91	1605.13	UKB-PPP	FinnGEN R11 dry AMD GWAS
F2	1072.61	352.322	UKB-PPP	FinnGEN R11 dry AMD GWAS
F2R	878.845	368.239	UKB-PPP	FinnGEN R11 dry AMD GWAS
F3	3265.64	972.051	UKB-PPP	FinnGEN R11 dry AMD GWAS
F7	11426.8	1843.23	UKB-PPP	FinnGEN R11 dry AMD GWAS
FABP1	1822.85	531.128	UKB-PPP	FinnGEN R11 dry AMD GWAS
FABP3	280.54	142.025	UKB-PPP	FinnGEN R11 dry AMD GWAS
FABP6	522.3	235.386	UKB-PPP	FinnGEN R11 dry AMD GWAS
FABP9	418.696	202.624	UKB-PPP	FinnGEN R11 dry AMD GWAS
FADD	301.877	149.562	UKB-PPP	FinnGEN R11 dry AMD GWAS
FAM13A	1268.59	449.283	UKB-PPP	FinnGEN R11 dry AMD GWAS
FAM171B	6906.41	1421.33	UKB-PPP	FinnGEN R11 dry AMD GWAS
FAM172A	547.184	221.251	UKB-PPP	FinnGEN R11 dry AMD GWAS
FAM20A	4878.68	1144.95	UKB-PPP	FinnGEN R11 dry AMD GWAS
FAM3B	11471.8	1833.83	UKB-PPP	FinnGEN R11 dry AMD GWAS
FAM3C	470.913	178.785	UKB-PPP	FinnGEN R11 dry AMD GWAS
FAM3D	4210.26	932.988	UKB-PPP	FinnGEN R11 dry AMD GWAS
FAP	1569.65	375.605	UKB-PPP	FinnGEN R11 dry AMD GWAS
FARSA	34.5612	34.5612	UKB-PPP	FinnGEN R11 dry AMD GWAS
FAS	3814.54	829.711	UKB-PPP	FinnGEN R11 dry AMD GWAS
FASLG	88.9307	88.9307	UKB-PPP	FinnGEN R11 dry AMD GWAS
FBLN2	5568.38	1211.63	UKB-PPP	FinnGEN R11 dry AMD GWAS
FBN2	4337.02	1036.42	UKB-PPP	FinnGEN R11 dry AMD GWAS
FBP1	3689.91	802.364	UKB-PPP	FinnGEN R11 dry AMD GWAS
FCAMR	5589.89	1315.69	UKB-PPP	FinnGEN R11 dry AMD GWAS
FCAR	11475.2	1641.99	UKB-PPP	FinnGEN R11 dry AMD GWAS
FCER1A	1151.27	464.067	UKB-PPP	FinnGEN R11 dry AMD GWAS
FCER2	5953.43	1174.23	UKB-PPP	FinnGEN R11 dry AMD GWAS
FCGR2A	28466.9	3628.16	UKB-PPP	FinnGEN R11 dry AMD GWAS
FCGR2B	7633.37	1878.04	UKB-PPP	FinnGEN R11 dry AMD GWAS
FCGR3B	21417.2	3839.24	UKB-PPP	FinnGEN R11 dry AMD GWAS
FCN1	9287.83	1753.31	UKB-PPP	FinnGEN R11 dry AMD GWAS
FCN2	19587.1	2839.99	UKB-PPP	FinnGEN R11 dry AMD GWAS
FCRL1	5722.81	1697.52	UKB-PPP	FinnGEN R11 dry AMD GWAS
FCRL2	16389.4	3258.68	UKB-PPP	FinnGEN R11 dry AMD GWAS
FCRL3	34762.6	6275.27	UKB-PPP	FinnGEN R11 dry AMD GWAS
FCRL5	6658.03	1670.16	UKB-PPP	FinnGEN R11 dry AMD GWAS
FCRL6	13979.9	2310.52	UKB-PPP	FinnGEN R11 dry AMD GWAS
FCRLB	26923.7	3075.69	UKB-PPP	FinnGEN R11 dry AMD GWAS
FDX1	42.8185	42.8185	UKB-PPP	FinnGEN R11 dry AMD GWAS
FES	564.814	225.905	UKB-PPP	FinnGEN R11 dry AMD GWAS
FETUB	7666.75	1157.25	UKB-PPP	FinnGEN R11 dry AMD GWAS
FGA	1287.02	431.796	UKB-PPP	FinnGEN R11 dry AMD GWAS
FGF2	16108.3	3505.74	UKB-PPP	FinnGEN R11 dry AMD GWAS
FGF21	501.979	203.985	UKB-PPP	FinnGEN R11 dry AMD GWAS
FGF23	398.905	143.699	UKB-PPP	FinnGEN R11 dry AMD GWAS
FGF5	13764.8	3033.42	UKB-PPP	FinnGEN R11 dry AMD GWAS
FGFBP1	993.531	424.081	UKB-PPP	FinnGEN R11 dry AMD GWAS
FGFBP2	10059.6	1901.76	UKB-PPP	FinnGEN R11 dry AMD GWAS
FGFBP3	7257.44	1530.15	UKB-PPP	FinnGEN R11 dry AMD GWAS
FGFR2	783.192	331.941	UKB-PPP	FinnGEN R11 dry AMD GWAS
FGFR4	31352.8	5007.7	UKB-PPP	FinnGEN R11 dry AMD GWAS
FGL1	17240.2	2927.5	UKB-PPP	FinnGEN R11 dry AMD GWAS
FGR	264.425	88.206	UKB-PPP	FinnGEN R11 dry AMD GWAS
FHIT	478.699	248.602	UKB-PPP	FinnGEN R11 dry AMD GWAS
FIS1	780.139	278.215	UKB-PPP	FinnGEN R11 dry AMD GWAS
FKBP1B	2647.37	798.777	UKB-PPP	FinnGEN R11 dry AMD GWAS
FKBP4	44.4776	44.4776	UKB-PPP	FinnGEN R11 dry AMD GWAS
FKBP5	1242.74	358.951	UKB-PPP	FinnGEN R11 dry AMD GWAS
FLRT2	11019.7	2004.41	UKB-PPP	FinnGEN R11 dry AMD GWAS
FLT4	4894.9	1135.44	UKB-PPP	FinnGEN R11 dry AMD GWAS
FN1	6671.72	1417.22	UKB-PPP	FinnGEN R11 dry AMD GWAS
FNDC1	8943.21	2534.29	UKB-PPP	FinnGEN R11 dry AMD GWAS
FNTA	41.4554	41.4554	UKB-PPP	FinnGEN R11 dry AMD GWAS
FOLH1	606.772	326.33	UKB-PPP	FinnGEN R11 dry AMD GWAS
FOLR1	591.33	283.163	UKB-PPP	FinnGEN R11 dry AMD GWAS
FOLR2	604.337	186.944	UKB-PPP	FinnGEN R11 dry AMD GWAS
FOLR3	20974.3	2499.06	UKB-PPP	FinnGEN R11 dry AMD GWAS
FOXJ3	83.2803	83.2803	UKB-PPP	FinnGEN R11 dry AMD GWAS
FOXO1	423.435	164.294	UKB-PPP	FinnGEN R11 dry AMD GWAS
FRZB	15122.4	2209.93	UKB-PPP	FinnGEN R11 dry AMD GWAS
FSHB	309.991	108.955	UKB-PPP	FinnGEN R11 dry AMD GWAS
FST	988.069	403.623	UKB-PPP	FinnGEN R11 dry AMD GWAS
FSTL1	1213.08	449.999	UKB-PPP	FinnGEN R11 dry AMD GWAS
FSTL3	408.977	192.011	UKB-PPP	FinnGEN R11 dry AMD GWAS
FTCD	603.413	227.419	UKB-PPP	FinnGEN R11 dry AMD GWAS
FUCA1	4818	949.541	UKB-PPP	FinnGEN R11 dry AMD GWAS
FUOM	1139.04	331.349	UKB-PPP	FinnGEN R11 dry AMD GWAS
FURIN	982.291	256.4	UKB-PPP	FinnGEN R11 dry AMD GWAS
FXN	179.169	90.5142	UKB-PPP	FinnGEN R11 dry AMD GWAS
FXYD5	3067.57	568.478	UKB-PPP	FinnGEN R11 dry AMD GWAS
GAL	274.197	173.825	UKB-PPP	FinnGEN R11 dry AMD GWAS
GALNT10	9735.87	1970.85	UKB-PPP	FinnGEN R11 dry AMD GWAS
GALNT2	4113.1	1334.06	UKB-PPP	FinnGEN R11 dry AMD GWAS
GALNT3	9819.05	2319.79	UKB-PPP	FinnGEN R11 dry AMD GWAS
GALNT5	4828.97	936.57	UKB-PPP	FinnGEN R11 dry AMD GWAS
GART	272.056	104.662	UKB-PPP	FinnGEN R11 dry AMD GWAS
GAS2	181.681	181.681	UKB-PPP	FinnGEN R11 dry AMD GWAS
GAS6	3539.13	993.985	UKB-PPP	FinnGEN R11 dry AMD GWAS
GASK1A	26405.4	4116.51	UKB-PPP	FinnGEN R11 dry AMD GWAS
GBP1	6545.04	1047.2	UKB-PPP	FinnGEN R11 dry AMD GWAS
GBP2	353.581	169.88	UKB-PPP	FinnGEN R11 dry AMD GWAS
GBP4	25971.8	5069.6	UKB-PPP	FinnGEN R11 dry AMD GWAS
GC	42060.7	6408.28	UKB-PPP	FinnGEN R11 dry AMD GWAS
GCHFR	442.064	166.211	UKB-PPP	FinnGEN R11 dry AMD GWAS
GCLM	59.7945	59.7945	UKB-PPP	FinnGEN R11 dry AMD GWAS
GCNT1	11037.2	2138.48	UKB-PPP	FinnGEN R11 dry AMD GWAS
GDF15	4409.3	909.429	UKB-PPP	FinnGEN R11 dry AMD GWAS
GDNF	4393.27	1121.56	UKB-PPP	FinnGEN R11 dry AMD GWAS
GFAP	357.103	151.978	UKB-PPP	FinnGEN R11 dry AMD GWAS
GFER	77.5114	77.5114	UKB-PPP	FinnGEN R11 dry AMD GWAS
GFRA1	2219.23	636.887	UKB-PPP	FinnGEN R11 dry AMD GWAS
GFRA2	7665.58	1772.77	UKB-PPP	FinnGEN R11 dry AMD GWAS
GFRAL	16142.6	3519.19	UKB-PPP	FinnGEN R11 dry AMD GWAS
GGACT	8199.6	1840.35	UKB-PPP	FinnGEN R11 dry AMD GWAS
GGCT	339.486	155.535	UKB-PPP	FinnGEN R11 dry AMD GWAS
GGT5	6776.44	1616.14	UKB-PPP	FinnGEN R11 dry AMD GWAS
GHR	19340	3813.98	UKB-PPP	FinnGEN R11 dry AMD GWAS
GHRL	2028.81	478.205	UKB-PPP	FinnGEN R11 dry AMD GWAS
GIMAP7	13660.3	2005.59	UKB-PPP	FinnGEN R11 dry AMD GWAS
GIMAP8	2015.37	403.775	UKB-PPP	FinnGEN R11 dry AMD GWAS
GIP	28.9679	28.9679	UKB-PPP	FinnGEN R11 dry AMD GWAS
GIPC2	4342.17	1100.98	UKB-PPP	FinnGEN R11 dry AMD GWAS
GIPC3	2591.26	511.791	UKB-PPP	FinnGEN R11 dry AMD GWAS
GIT1	190.019	121.655	UKB-PPP	FinnGEN R11 dry AMD GWAS
GLB1	2179.44	594.723	UKB-PPP	FinnGEN R11 dry AMD GWAS
GLO1	4885.97	1240.31	UKB-PPP	FinnGEN R11 dry AMD GWAS
GLRX	17878.6	2759.11	UKB-PPP	FinnGEN R11 dry AMD GWAS
GLRX5	724.757	277.081	UKB-PPP	FinnGEN R11 dry AMD GWAS
GLT8D2	860.872	247.963	UKB-PPP	FinnGEN R11 dry AMD GWAS
GM2A	21176.8	3265.37	UKB-PPP	FinnGEN R11 dry AMD GWAS
GMFG	144.089	86.8317	UKB-PPP	FinnGEN R11 dry AMD GWAS
GMPR	3578.27	888.007	UKB-PPP	FinnGEN R11 dry AMD GWAS
GMPR2	573.736	182.397	UKB-PPP	FinnGEN R11 dry AMD GWAS
GNAS	89.7821	89.7821	UKB-PPP	FinnGEN R11 dry AMD GWAS
GNLY	12959.4	2773.82	UKB-PPP	FinnGEN R11 dry AMD GWAS
GNPDA1	497.735	179.135	UKB-PPP	FinnGEN R11 dry AMD GWAS
GNPDA2	4408.64	1173.21	UKB-PPP	FinnGEN R11 dry AMD GWAS
GOLGA3	538.7	247.143	UKB-PPP	FinnGEN R11 dry AMD GWAS
GORASP2	46.4098	46.4098	UKB-PPP	FinnGEN R11 dry AMD GWAS
GOT1	28.6028	28.6028	UKB-PPP	FinnGEN R11 dry AMD GWAS
GP1BB	115.582	87.6782	UKB-PPP	FinnGEN R11 dry AMD GWAS
GP2	2039.82	447.115	UKB-PPP	FinnGEN R11 dry AMD GWAS
GP5	421.942	183.88	UKB-PPP	FinnGEN R11 dry AMD GWAS
GP6	3734.28	766.466	UKB-PPP	FinnGEN R11 dry AMD GWAS
GPA33	1368.58	358.577	UKB-PPP	FinnGEN R11 dry AMD GWAS
GPC1	6563.32	1427.2	UKB-PPP	FinnGEN R11 dry AMD GWAS
GPC5	29864.3	5262.87	UKB-PPP	FinnGEN R11 dry AMD GWAS
GPHA2	1888.29	452.11	UKB-PPP	FinnGEN R11 dry AMD GWAS
GPIHBP1	5002.7	1172.69	UKB-PPP	FinnGEN R11 dry AMD GWAS
GPNMB	8562.54	1554.96	UKB-PPP	FinnGEN R11 dry AMD GWAS
GPR158	58.4809	58.4809	UKB-PPP	FinnGEN R11 dry AMD GWAS
GPR15L	4363.9	1025.34	UKB-PPP	FinnGEN R11 dry AMD GWAS
GPR37	22317.8	4089.72	UKB-PPP	FinnGEN R11 dry AMD GWAS
GRAP2	158.817	91.5066	UKB-PPP	FinnGEN R11 dry AMD GWAS
GRHPR	2755.78	735.481	UKB-PPP	FinnGEN R11 dry AMD GWAS
GRIK2	2405.28	535.679	UKB-PPP	FinnGEN R11 dry AMD GWAS
GRK5	2859.12	721.677	UKB-PPP	FinnGEN R11 dry AMD GWAS
GRN	2063.29	682.716	UKB-PPP	FinnGEN R11 dry AMD GWAS
GRP	6925.93	1398.81	UKB-PPP	FinnGEN R11 dry AMD GWAS
GRPEL1	32.8914	32.8914	UKB-PPP	FinnGEN R11 dry AMD GWAS
GSN	1480.59	489.565	UKB-PPP	FinnGEN R11 dry AMD GWAS
GSR	628.325	230.431	UKB-PPP	FinnGEN R11 dry AMD GWAS
GSTA1	3198.22	794.919	UKB-PPP	FinnGEN R11 dry AMD GWAS
GSTA3	2910.71	735.832	UKB-PPP	FinnGEN R11 dry AMD GWAS
GSTM4	3964.35	1140.02	UKB-PPP	FinnGEN R11 dry AMD GWAS
GSTP1	2188.15	594.676	UKB-PPP	FinnGEN R11 dry AMD GWAS
GSTT2B	36233.4	5770.84	UKB-PPP	FinnGEN R11 dry AMD GWAS
GUCA2A	2265.76	674.48	UKB-PPP	FinnGEN R11 dry AMD GWAS
GUSB	1673.84	520.572	UKB-PPP	FinnGEN R11 dry AMD GWAS
GZMA	132.354	98.6664	UKB-PPP	FinnGEN R11 dry AMD GWAS
GZMB	3869.23	847.736	UKB-PPP	FinnGEN R11 dry AMD GWAS
GZMH	2054.94	578.536	UKB-PPP	FinnGEN R11 dry AMD GWAS
HADH	54.764	54.764	UKB-PPP	FinnGEN R11 dry AMD GWAS
HAGH	564.151	180.491	UKB-PPP	FinnGEN R11 dry AMD GWAS
HAVCR1	13960.4	2369.4	UKB-PPP	FinnGEN R11 dry AMD GWAS
HAVCR2	3500.65	458.609	UKB-PPP	FinnGEN R11 dry AMD GWAS
HBEGF	98.2358	90.6967	UKB-PPP	FinnGEN R11 dry AMD GWAS
HBQ1	10583.7	1511.22	UKB-PPP	FinnGEN R11 dry AMD GWAS
HBZ	39876.7	4525.44	UKB-PPP	FinnGEN R11 dry AMD GWAS
HCLS1	270.487	120.478	UKB-PPP	FinnGEN R11 dry AMD GWAS
HDDC2	15469.5	2187.35	UKB-PPP	FinnGEN R11 dry AMD GWAS
HDGFL2	32.942	32.942	UKB-PPP	FinnGEN R11 dry AMD GWAS
HEG1	672.66	354.983	UKB-PPP	FinnGEN R11 dry AMD GWAS
HEPACAM2	26.5286	26.5286	UKB-PPP	FinnGEN R11 dry AMD GWAS
HEXIM1	53.8527	53.8527	UKB-PPP	FinnGEN R11 dry AMD GWAS
HGF	397.341	229.585	UKB-PPP	FinnGEN R11 dry AMD GWAS
HGFAC	17196.3	2948.03	UKB-PPP	FinnGEN R11 dry AMD GWAS
HIP1	31.9791	31.9791	UKB-PPP	FinnGEN R11 dry AMD GWAS
HIP1R	382.511	151.715	UKB-PPP	FinnGEN R11 dry AMD GWAS
HMBS	1310.84	460.737	UKB-PPP	FinnGEN R11 dry AMD GWAS
HMCN2	19296.9	3284.85	UKB-PPP	FinnGEN R11 dry AMD GWAS
HMOX1	281.823	161.226	UKB-PPP	FinnGEN R11 dry AMD GWAS
HMOX2	109.21	85.9056	UKB-PPP	FinnGEN R11 dry AMD GWAS
HNMT	15603.6	2149.48	UKB-PPP	FinnGEN R11 dry AMD GWAS
HPCAL1	922.359	334.913	UKB-PPP	FinnGEN R11 dry AMD GWAS
HPGDS	10253.9	2258.29	UKB-PPP	FinnGEN R11 dry AMD GWAS
HPSE	784.939	195.162	UKB-PPP	FinnGEN R11 dry AMD GWAS
HRC	769.499	290.813	UKB-PPP	FinnGEN R11 dry AMD GWAS
HRG	10517.1	1991.44	UKB-PPP	FinnGEN R11 dry AMD GWAS
HS1BP3	960.904	308.132	UKB-PPP	FinnGEN R11 dry AMD GWAS
HS3ST3B1	6855.82	1585.55	UKB-PPP	FinnGEN R11 dry AMD GWAS
HS6ST1	3131.64	854.485	UKB-PPP	FinnGEN R11 dry AMD GWAS
HSBP1	16530.4	3197.43	UKB-PPP	FinnGEN R11 dry AMD GWAS
HSD17B14	23008	3223.17	UKB-PPP	FinnGEN R11 dry AMD GWAS
HSDL2	16671.6	2560.04	UKB-PPP	FinnGEN R11 dry AMD GWAS
HSPA2	459.05	229.037	UKB-PPP	FinnGEN R11 dry AMD GWAS
HSPB1	9673.06	1920.65	UKB-PPP	FinnGEN R11 dry AMD GWAS
HSPB6	24.228	24.228	UKB-PPP	FinnGEN R11 dry AMD GWAS
HSPG2	1468.55	462.547	UKB-PPP	FinnGEN R11 dry AMD GWAS
HYAL1	2526.03	635.773	UKB-PPP	FinnGEN R11 dry AMD GWAS
HYOU1	1539.93	425.283	UKB-PPP	FinnGEN R11 dry AMD GWAS
ICAM1	10831.2	2264.63	UKB-PPP	FinnGEN R11 dry AMD GWAS
ICAM2	64.6345	49.0294	UKB-PPP	FinnGEN R11 dry AMD GWAS
ICAM3	5161.37	1178.04	UKB-PPP	FinnGEN R11 dry AMD GWAS
ICAM4	577.67	208.186	UKB-PPP	FinnGEN R11 dry AMD GWAS
ICAM5	22005.9	3838.18	UKB-PPP	FinnGEN R11 dry AMD GWAS
ICOSLG	4443.74	1696.12	UKB-PPP	FinnGEN R11 dry AMD GWAS
IDI2	8885.67	1568.31	UKB-PPP	FinnGEN R11 dry AMD GWAS
IDO1	3588.78	1044.84	UKB-PPP	FinnGEN R11 dry AMD GWAS
IDUA	27014.9	3925.45	UKB-PPP	FinnGEN R11 dry AMD GWAS
IFI30	6761.87	1297.95	UKB-PPP	FinnGEN R11 dry AMD GWAS
IFNAR1	7687.35	1835.45	UKB-PPP	FinnGEN R11 dry AMD GWAS
IFNG	29.1485	29.1485	UKB-PPP	FinnGEN R11 dry AMD GWAS
IFNGR1	1170.14	436.062	UKB-PPP	FinnGEN R11 dry AMD GWAS
IFNGR2	30822.4	4144.23	UKB-PPP	FinnGEN R11 dry AMD GWAS
IFNL1	44.0712	44.0712	UKB-PPP	FinnGEN R11 dry AMD GWAS
IFNLR1	3582.12	714.895	UKB-PPP	FinnGEN R11 dry AMD GWAS
IGF1R	672.465	336.79	UKB-PPP	FinnGEN R11 dry AMD GWAS
IGF2R	13199.3	2438.56	UKB-PPP	FinnGEN R11 dry AMD GWAS
IGFBP1	35.5372	35.5372	UKB-PPP	FinnGEN R11 dry AMD GWAS
IGFBP2	69.2849	69.2849	UKB-PPP	FinnGEN R11 dry AMD GWAS
IGFBP3	10600.1	2667.36	UKB-PPP	FinnGEN R11 dry AMD GWAS
IGFBP4	28.7086	28.7086	UKB-PPP	FinnGEN R11 dry AMD GWAS
IGFBP6	340.874	157.969	UKB-PPP	FinnGEN R11 dry AMD GWAS
IGFBP7	8079.61	1497.86	UKB-PPP	FinnGEN R11 dry AMD GWAS
IGFBPL1	12634	2092.09	UKB-PPP	FinnGEN R11 dry AMD GWAS
IGHMBP2	99.2651	99.2651	UKB-PPP	FinnGEN R11 dry AMD GWAS
IGLC2	897.091	210.37	UKB-PPP	FinnGEN R11 dry AMD GWAS
IGSF21	1503.76	461.845	UKB-PPP	FinnGEN R11 dry AMD GWAS
IGSF3	465.523	228.594	UKB-PPP	FinnGEN R11 dry AMD GWAS
IGSF8	435.057	158.562	UKB-PPP	FinnGEN R11 dry AMD GWAS
IGSF9	2837.03	582.579	UKB-PPP	FinnGEN R11 dry AMD GWAS
IL10RA	535.821	222.69	UKB-PPP	FinnGEN R11 dry AMD GWAS
IL10RB	11850.7	2396.75	UKB-PPP	FinnGEN R11 dry AMD GWAS
IL12B	12427.6	2176.33	UKB-PPP	FinnGEN R11 dry AMD GWAS
IL12RB1	6790.1	1462.14	UKB-PPP	FinnGEN R11 dry AMD GWAS
IL15	41.1821	41.1821	UKB-PPP	FinnGEN R11 dry AMD GWAS
IL15RA	6352.38	1515.78	UKB-PPP	FinnGEN R11 dry AMD GWAS
IL16	7951.49	1309.34	UKB-PPP	FinnGEN R11 dry AMD GWAS
IL17C	465.969	211.826	UKB-PPP	FinnGEN R11 dry AMD GWAS
IL17D	6013.94	1423.92	UKB-PPP	FinnGEN R11 dry AMD GWAS
IL17F	939.72	286.388	UKB-PPP	FinnGEN R11 dry AMD GWAS
IL17RA	25488.3	4167.06	UKB-PPP	FinnGEN R11 dry AMD GWAS
IL17RB	25408.7	4080.79	UKB-PPP	FinnGEN R11 dry AMD GWAS
IL18	4851.66	1104.3	UKB-PPP	FinnGEN R11 dry AMD GWAS
IL18BP	280.648	148.069	UKB-PPP	FinnGEN R11 dry AMD GWAS
IL18R1	29884.2	4607.05	UKB-PPP	FinnGEN R11 dry AMD GWAS
IL19	2935.24	598.778	UKB-PPP	FinnGEN R11 dry AMD GWAS
IL1R1	2725.83	791.319	UKB-PPP	FinnGEN R11 dry AMD GWAS
IL1RAP	25293.1	2793.32	UKB-PPP	FinnGEN R11 dry AMD GWAS
IL1RL1	24011.8	3621.81	UKB-PPP	FinnGEN R11 dry AMD GWAS
IL1RL2	14226.6	2522.45	UKB-PPP	FinnGEN R11 dry AMD GWAS
IL1RN	3011.59	840.302	UKB-PPP	FinnGEN R11 dry AMD GWAS
IL20RB	434.825	120.446	UKB-PPP	FinnGEN R11 dry AMD GWAS
IL22	383.722	136.739	UKB-PPP	FinnGEN R11 dry AMD GWAS
IL22RA1	2762.23	719.285	UKB-PPP	FinnGEN R11 dry AMD GWAS
IL2RA	11109.6	1807.13	UKB-PPP	FinnGEN R11 dry AMD GWAS
IL31RA	21701.6	3450.82	UKB-PPP	FinnGEN R11 dry AMD GWAS
IL32	3506.55	713.256	UKB-PPP	FinnGEN R11 dry AMD GWAS
IL33	45.8028	45.8028	UKB-PPP	FinnGEN R11 dry AMD GWAS
IL34	22167.9	2500.44	UKB-PPP	FinnGEN R11 dry AMD GWAS
IL36A	53.871	53.871	UKB-PPP	FinnGEN R11 dry AMD GWAS
IL36G	203.36	125.147	UKB-PPP	FinnGEN R11 dry AMD GWAS
IL4R	4575.89	1088.12	UKB-PPP	FinnGEN R11 dry AMD GWAS
IL5RA	12705.8	2140.34	UKB-PPP	FinnGEN R11 dry AMD GWAS
IL6R	40383.1	5762.46	UKB-PPP	FinnGEN R11 dry AMD GWAS
IL6ST	916.381	339.474	UKB-PPP	FinnGEN R11 dry AMD GWAS
IL7	302.91	131.202	UKB-PPP	FinnGEN R11 dry AMD GWAS
IL7R	24214.8	4166.91	UKB-PPP	FinnGEN R11 dry AMD GWAS
IMMT	367.706	148.988	UKB-PPP	FinnGEN R11 dry AMD GWAS
IMPA1	1515.61	480.595	UKB-PPP	FinnGEN R11 dry AMD GWAS
ING1	38.8253	38.8253	UKB-PPP	FinnGEN R11 dry AMD GWAS
INHBB	4128.73	874.504	UKB-PPP	FinnGEN R11 dry AMD GWAS
INHBC	15128.3	2788.25	UKB-PPP	FinnGEN R11 dry AMD GWAS
INPP1	499.509	177.958	UKB-PPP	FinnGEN R11 dry AMD GWAS
INPP5D	684.033	200.516	UKB-PPP	FinnGEN R11 dry AMD GWAS
INSL4	671.356	180.779	UKB-PPP	FinnGEN R11 dry AMD GWAS
INSL5	1342.7	362.527	UKB-PPP	FinnGEN R11 dry AMD GWAS
INSR	42.3133	42.3133	UKB-PPP	FinnGEN R11 dry AMD GWAS
IPCEF1	340.958	172.776	UKB-PPP	FinnGEN R11 dry AMD GWAS
IQGAP2	512.741	178.033	UKB-PPP	FinnGEN R11 dry AMD GWAS
ISLR2	2639.03	919.495	UKB-PPP	FinnGEN R11 dry AMD GWAS
ISM1	3554.56	1110.9	UKB-PPP	FinnGEN R11 dry AMD GWAS
IST1	100.697	100.697	UKB-PPP	FinnGEN R11 dry AMD GWAS
ITGA11	2445.5	580.543	UKB-PPP	FinnGEN R11 dry AMD GWAS
ITGA2	17632.5	3140.16	UKB-PPP	FinnGEN R11 dry AMD GWAS
ITGA5	41.0113	41.0113	UKB-PPP	FinnGEN R11 dry AMD GWAS
ITGA6	2890.99	960.708	UKB-PPP	FinnGEN R11 dry AMD GWAS
ITGAM	907.744	342.174	UKB-PPP	FinnGEN R11 dry AMD GWAS
ITGAV	1495.22	556.576	UKB-PPP	FinnGEN R11 dry AMD GWAS
ITGB2	536.146	240.836	UKB-PPP	FinnGEN R11 dry AMD GWAS
ITGB5	235.418	165.773	UKB-PPP	FinnGEN R11 dry AMD GWAS
ITGB7	554.651	204.524	UKB-PPP	FinnGEN R11 dry AMD GWAS
ITGBL1	14048.7	2364.52	UKB-PPP	FinnGEN R11 dry AMD GWAS
ITIH1	539.282	206.264	UKB-PPP	FinnGEN R11 dry AMD GWAS
ITIH3	5657.54	1365.15	UKB-PPP	FinnGEN R11 dry AMD GWAS
ITIH4	4201.6	1062.67	UKB-PPP	FinnGEN R11 dry AMD GWAS
ITIH5	173.287	173.287	UKB-PPP	FinnGEN R11 dry AMD GWAS
ITPA	17472.7	2355.4	UKB-PPP	FinnGEN R11 dry AMD GWAS
ITPR1	112.127	112.127	UKB-PPP	FinnGEN R11 dry AMD GWAS
JAM2	221.827	148.736	UKB-PPP	FinnGEN R11 dry AMD GWAS
JAM3	609.755	316.996	UKB-PPP	FinnGEN R11 dry AMD GWAS
JPT2	45.1842	45.1842	UKB-PPP	FinnGEN R11 dry AMD GWAS
KAZALD1	16599.4	2401.04	UKB-PPP	FinnGEN R11 dry AMD GWAS
KDR	7196.82	1326.69	UKB-PPP	FinnGEN R11 dry AMD GWAS
KEL	4006.9	581.283	UKB-PPP	FinnGEN R11 dry AMD GWAS
KHK	6755.23	1604.68	UKB-PPP	FinnGEN R11 dry AMD GWAS
KIF1C	119.374	119.374	UKB-PPP	FinnGEN R11 dry AMD GWAS
KIR2DL2	5720.94	1545.81	UKB-PPP	FinnGEN R11 dry AMD GWAS
KIR2DL3	4402.27	1106.55	UKB-PPP	FinnGEN R11 dry AMD GWAS
KIR2DS4	18661.7	2559.61	UKB-PPP	FinnGEN R11 dry AMD GWAS
KIR3DL1	18285.5	2198.75	UKB-PPP	FinnGEN R11 dry AMD GWAS
KIR3DL2	387.984	144.464	UKB-PPP	FinnGEN R11 dry AMD GWAS
KIRREL2	2266.48	505.831	UKB-PPP	FinnGEN R11 dry AMD GWAS
KIT	172.837	139.338	UKB-PPP	FinnGEN R11 dry AMD GWAS
KITLG	43.6979	43.6979	UKB-PPP	FinnGEN R11 dry AMD GWAS
KLB	23911.8	3769.71	UKB-PPP	FinnGEN R11 dry AMD GWAS
KLK10	11804.3	1803.82	UKB-PPP	FinnGEN R11 dry AMD GWAS
KLK11	2963.96	638.173	UKB-PPP	FinnGEN R11 dry AMD GWAS
KLK12	12383.7	2498.83	UKB-PPP	FinnGEN R11 dry AMD GWAS
KLK13	6328.51	1103.27	UKB-PPP	FinnGEN R11 dry AMD GWAS
KLK14	7590.32	1392.23	UKB-PPP	FinnGEN R11 dry AMD GWAS
KLK15	18125.2	2130.86	UKB-PPP	FinnGEN R11 dry AMD GWAS
KLK3	94.3176	52.0601	UKB-PPP	FinnGEN R11 dry AMD GWAS
KLK6	1005.2	251.36	UKB-PPP	FinnGEN R11 dry AMD GWAS
KLK7	5080.06	672.959	UKB-PPP	FinnGEN R11 dry AMD GWAS
KLKB1	8599.93	1525.53	UKB-PPP	FinnGEN R11 dry AMD GWAS
KLRB1	1527.5	345.344	UKB-PPP	FinnGEN R11 dry AMD GWAS
KLRF1	2715.44	561.132	UKB-PPP	FinnGEN R11 dry AMD GWAS
KLRK1	11519.9	2247.89	UKB-PPP	FinnGEN R11 dry AMD GWAS
KRT19	506.08	149.858	UKB-PPP	FinnGEN R11 dry AMD GWAS
KRT5	467.851	226.464	UKB-PPP	FinnGEN R11 dry AMD GWAS
KYAT1	678.413	233.168	UKB-PPP	FinnGEN R11 dry AMD GWAS
KYNU	3692.71	642.938	UKB-PPP	FinnGEN R11 dry AMD GWAS
LACRT	72.4715	72.4715	UKB-PPP	FinnGEN R11 dry AMD GWAS
LACTB2	1240.17	257.685	UKB-PPP	FinnGEN R11 dry AMD GWAS
LAG3	1095.55	337.54	UKB-PPP	FinnGEN R11 dry AMD GWAS
LAIR1	8165.72	1496.74	UKB-PPP	FinnGEN R11 dry AMD GWAS
LAIR2	25900.2	3961.19	UKB-PPP	FinnGEN R11 dry AMD GWAS
LAMA4	1176.41	403.183	UKB-PPP	FinnGEN R11 dry AMD GWAS
LAMB1	19124.4	3585.14	UKB-PPP	FinnGEN R11 dry AMD GWAS
LAMP1	140.176	91.2546	UKB-PPP	FinnGEN R11 dry AMD GWAS
LAMP3	3042.78	769.58	UKB-PPP	FinnGEN R11 dry AMD GWAS
LAT	30.883	30.883	UKB-PPP	FinnGEN R11 dry AMD GWAS
LAT2	30.8181	30.8181	UKB-PPP	FinnGEN R11 dry AMD GWAS
LATS1	61.7461	61.7461	UKB-PPP	FinnGEN R11 dry AMD GWAS
LAYN	5276.37	1358.35	UKB-PPP	FinnGEN R11 dry AMD GWAS
LBP	12692	2235.64	UKB-PPP	FinnGEN R11 dry AMD GWAS
LCAT	665.089	248.341	UKB-PPP	FinnGEN R11 dry AMD GWAS
LCN2	76.944	76.944	UKB-PPP	FinnGEN R11 dry AMD GWAS
LCP1	14278.1	1839.04	UKB-PPP	FinnGEN R11 dry AMD GWAS
LDLR	28.6495	28.6495	UKB-PPP	FinnGEN R11 dry AMD GWAS
LECT2	21332.8	3935.26	UKB-PPP	FinnGEN R11 dry AMD GWAS
LEFTY2	23108.5	3827.66	UKB-PPP	FinnGEN R11 dry AMD GWAS
LEG1	6012.37	1449.49	UKB-PPP	FinnGEN R11 dry AMD GWAS
LEPR	2318.72	559.382	UKB-PPP	FinnGEN R11 dry AMD GWAS
LGALS1	4493.46	906.472	UKB-PPP	FinnGEN R11 dry AMD GWAS
LGALS3	21189.5	2649.35	UKB-PPP	FinnGEN R11 dry AMD GWAS
LGALS3BP	1377.74	475.861	UKB-PPP	FinnGEN R11 dry AMD GWAS
LGALS4	707.223	274.361	UKB-PPP	FinnGEN R11 dry AMD GWAS
LGALS8	2816.24	628.431	UKB-PPP	FinnGEN R11 dry AMD GWAS
LGALS9	11175.2	2196.79	UKB-PPP	FinnGEN R11 dry AMD GWAS
LGMN	4188.12	1010.73	UKB-PPP	FinnGEN R11 dry AMD GWAS
LHB	52.9894	52.9894	UKB-PPP	FinnGEN R11 dry AMD GWAS
LHPP	9427.35	2011.09	UKB-PPP	FinnGEN R11 dry AMD GWAS
LIFR	931.347	222.702	UKB-PPP	FinnGEN R11 dry AMD GWAS
LILRA2	12301.9	1662.5	UKB-PPP	FinnGEN R11 dry AMD GWAS
LILRA3	25398.1	3423.1	UKB-PPP	FinnGEN R11 dry AMD GWAS
LILRA5	5213.28	1016.87	UKB-PPP	FinnGEN R11 dry AMD GWAS
LILRA6	31335.2	3584.38	UKB-PPP	FinnGEN R11 dry AMD GWAS
LILRB1	18338.5	2975.42	UKB-PPP	FinnGEN R11 dry AMD GWAS
LILRB2	21216.3	2914.65	UKB-PPP	FinnGEN R11 dry AMD GWAS
LILRB4	4780.55	1025.14	UKB-PPP	FinnGEN R11 dry AMD GWAS
LILRB5	29956.5	4740.04	UKB-PPP	FinnGEN R11 dry AMD GWAS
LIPF	4725.54	1175.32	UKB-PPP	FinnGEN R11 dry AMD GWAS
LMNB1	32.6258	32.6258	UKB-PPP	FinnGEN R11 dry AMD GWAS
LMNB2	30.0347	30.0347	UKB-PPP	FinnGEN R11 dry AMD GWAS
LMOD1	1372.72	421.105	UKB-PPP	FinnGEN R11 dry AMD GWAS
LONP1	658.158	378.077	UKB-PPP	FinnGEN R11 dry AMD GWAS
LPA	36882.9	5665.72	UKB-PPP	FinnGEN R11 dry AMD GWAS
LPCAT2	275.17	111.479	UKB-PPP	FinnGEN R11 dry AMD GWAS
LPL	6391.96	1167.02	UKB-PPP	FinnGEN R11 dry AMD GWAS
LPO	3499.69	976.686	UKB-PPP	FinnGEN R11 dry AMD GWAS
LRCH4	68.2065	68.2065	UKB-PPP	FinnGEN R11 dry AMD GWAS
LRG1	8372.6	2040.92	UKB-PPP	FinnGEN R11 dry AMD GWAS
LRIG1	22802	3705.06	UKB-PPP	FinnGEN R11 dry AMD GWAS
LRIG3	87.9377	87.9377	UKB-PPP	FinnGEN R11 dry AMD GWAS
LRP11	17613.4	3166.85	UKB-PPP	FinnGEN R11 dry AMD GWAS
LRPAP1	2421.94	596.19	UKB-PPP	FinnGEN R11 dry AMD GWAS
LRRC25	4330.77	1130.34	UKB-PPP	FinnGEN R11 dry AMD GWAS
LRRC37A2	38721.3	4073.94	UKB-PPP	FinnGEN R11 dry AMD GWAS
LRRC38	3775.16	613.123	UKB-PPP	FinnGEN R11 dry AMD GWAS
LRRFIP1	139.31	84.9761	UKB-PPP	FinnGEN R11 dry AMD GWAS
LRRN1	19815.5	3782.45	UKB-PPP	FinnGEN R11 dry AMD GWAS
LRTM2	474.707	148.777	UKB-PPP	FinnGEN R11 dry AMD GWAS
LSP1	745.54	226.706	UKB-PPP	FinnGEN R11 dry AMD GWAS
LTA4H	425.101	165.753	UKB-PPP	FinnGEN R11 dry AMD GWAS
LTBP2	772.237	343.129	UKB-PPP	FinnGEN R11 dry AMD GWAS
LTBP3	11157.1	2065.18	UKB-PPP	FinnGEN R11 dry AMD GWAS
LTBR	4159.49	767.336	UKB-PPP	FinnGEN R11 dry AMD GWAS
LUZP2	2906.15	778.349	UKB-PPP	FinnGEN R11 dry AMD GWAS
LXN	1739.63	532.6	UKB-PPP	FinnGEN R11 dry AMD GWAS
LY6D	10785.8	2052.25	UKB-PPP	FinnGEN R11 dry AMD GWAS
LY75	49273	7137.03	UKB-PPP	FinnGEN R11 dry AMD GWAS
LY9	13380.7	2269.7	UKB-PPP	FinnGEN R11 dry AMD GWAS
LY96	207.732	139.859	UKB-PPP	FinnGEN R11 dry AMD GWAS
LYAR	46.29	46.29	UKB-PPP	FinnGEN R11 dry AMD GWAS
LYPD3	8147.76	1314.01	UKB-PPP	FinnGEN R11 dry AMD GWAS
LYPD8	9930.32	1615.31	UKB-PPP	FinnGEN R11 dry AMD GWAS
LYVE1	855.565	300.452	UKB-PPP	FinnGEN R11 dry AMD GWAS
LYZL2	1523.27	298.642	UKB-PPP	FinnGEN R11 dry AMD GWAS
LZTFL1	577.323	226.947	UKB-PPP	FinnGEN R11 dry AMD GWAS
M6PR	1022.5	333.577	UKB-PPP	FinnGEN R11 dry AMD GWAS
MAD1L1	925.443	320.762	UKB-PPP	FinnGEN R11 dry AMD GWAS
MAMDC2	1907.95	546.791	UKB-PPP	FinnGEN R11 dry AMD GWAS
MAMDC4	2831.15	695.422	UKB-PPP	FinnGEN R11 dry AMD GWAS
MAN1A2	2728.54	581.351	UKB-PPP	FinnGEN R11 dry AMD GWAS
MAN2B2	16708.4	3017.18	UKB-PPP	FinnGEN R11 dry AMD GWAS
MANF	185.101	134.052	UKB-PPP	FinnGEN R11 dry AMD GWAS
MANSC4	24111.4	3321.63	UKB-PPP	FinnGEN R11 dry AMD GWAS
MAP2	402.233	201.474	UKB-PPP	FinnGEN R11 dry AMD GWAS
MAP2K1	154.206	137.1	UKB-PPP	FinnGEN R11 dry AMD GWAS
MAP2K6	33.3238	33.3238	UKB-PPP	FinnGEN R11 dry AMD GWAS
MAP4K5	1114.22	393.291	UKB-PPP	FinnGEN R11 dry AMD GWAS
MAPK13	57.917	57.917	UKB-PPP	FinnGEN R11 dry AMD GWAS
MAPK9	463.693	250.42	UKB-PPP	FinnGEN R11 dry AMD GWAS
MAPKAPK2	426.657	213.701	UKB-PPP	FinnGEN R11 dry AMD GWAS
MASP1	2730.44	783.785	UKB-PPP	FinnGEN R11 dry AMD GWAS
MATN2	6551.25	1305.23	UKB-PPP	FinnGEN R11 dry AMD GWAS
MATN3	20841	3427.75	UKB-PPP	FinnGEN R11 dry AMD GWAS
MAX	98.7388	98.7388	UKB-PPP	FinnGEN R11 dry AMD GWAS
MB	23.0957	23.0957	UKB-PPP	FinnGEN R11 dry AMD GWAS
MBL2	37260.9	5650.9	UKB-PPP	FinnGEN R11 dry AMD GWAS
MCAM	705.223	200.569	UKB-PPP	FinnGEN R11 dry AMD GWAS
MCEE	1001.64	312.831	UKB-PPP	FinnGEN R11 dry AMD GWAS
MCEMP1	2723.28	634.015	UKB-PPP	FinnGEN R11 dry AMD GWAS
MCFD2	690.023	259.323	UKB-PPP	FinnGEN R11 dry AMD GWAS
MDGA1	40584.8	6016.87	UKB-PPP	FinnGEN R11 dry AMD GWAS
MDH1	230.997	131.461	UKB-PPP	FinnGEN R11 dry AMD GWAS
MDK	432.045	204.447	UKB-PPP	FinnGEN R11 dry AMD GWAS
MDM1	1228.89	467.235	UKB-PPP	FinnGEN R11 dry AMD GWAS
MECR	186.269	134.918	UKB-PPP	FinnGEN R11 dry AMD GWAS
MEGF10	11000.5	1923.64	UKB-PPP	FinnGEN R11 dry AMD GWAS
MEGF11	783.351	273.601	UKB-PPP	FinnGEN R11 dry AMD GWAS
MEGF9	4176.6	928.122	UKB-PPP	FinnGEN R11 dry AMD GWAS
MELTF	22351.5	4275.69	UKB-PPP	FinnGEN R11 dry AMD GWAS
MENT	688.938	99.4113	UKB-PPP	FinnGEN R11 dry AMD GWAS
MEP1A	1971.75	596.42	UKB-PPP	FinnGEN R11 dry AMD GWAS
MEP1B	44460.5	6285.4	UKB-PPP	FinnGEN R11 dry AMD GWAS
MEPE	932.608	391.85	UKB-PPP	FinnGEN R11 dry AMD GWAS
MERTK	2812.85	819.64	UKB-PPP	FinnGEN R11 dry AMD GWAS
MET	1791.11	465.846	UKB-PPP	FinnGEN R11 dry AMD GWAS
METAP1D	165.248	124.544	UKB-PPP	FinnGEN R11 dry AMD GWAS
MFAP4	1666.54	403.986	UKB-PPP	FinnGEN R11 dry AMD GWAS
MFAP5	4064.41	858.065	UKB-PPP	FinnGEN R11 dry AMD GWAS
MFGE8	4485.39	1099.12	UKB-PPP	FinnGEN R11 dry AMD GWAS
MGMT	11129.3	2087.56	UKB-PPP	FinnGEN R11 dry AMD GWAS
MIA	16168.1	2452.37	UKB-PPP	FinnGEN R11 dry AMD GWAS
MICALL2	176.861	104.539	UKB-PPP	FinnGEN R11 dry AMD GWAS
MIF	293.168	94.3608	UKB-PPP	FinnGEN R11 dry AMD GWAS
MILR1	18706.1	3560.77	UKB-PPP	FinnGEN R11 dry AMD GWAS
MINDY1	601.414	196.345	UKB-PPP	FinnGEN R11 dry AMD GWAS
MINK1	163.222	93.2938	UKB-PPP	FinnGEN R11 dry AMD GWAS
MLN	9254.96	1463.8	UKB-PPP	FinnGEN R11 dry AMD GWAS
MME	165.541	110.606	UKB-PPP	FinnGEN R11 dry AMD GWAS
MMP1	18484.1	3903.04	UKB-PPP	FinnGEN R11 dry AMD GWAS
MMP10	12965	2612.92	UKB-PPP	FinnGEN R11 dry AMD GWAS
MMP12	12567.9	2365.49	UKB-PPP	FinnGEN R11 dry AMD GWAS
MMP13	724.652	287.309	UKB-PPP	FinnGEN R11 dry AMD GWAS
MMP3	12376.2	2254.88	UKB-PPP	FinnGEN R11 dry AMD GWAS
MMP7	5481.8	1189.6	UKB-PPP	FinnGEN R11 dry AMD GWAS
MMP8	7206.88	1505.63	UKB-PPP	FinnGEN R11 dry AMD GWAS
MMP9	651.349	293.156	UKB-PPP	FinnGEN R11 dry AMD GWAS
MOCS2	13571.2	2697.8	UKB-PPP	FinnGEN R11 dry AMD GWAS
MPHOSPH8	55.1615	55.1615	UKB-PPP	FinnGEN R11 dry AMD GWAS
MPI	2326.98	805.44	UKB-PPP	FinnGEN R11 dry AMD GWAS
MPO	4357.73	728.928	UKB-PPP	FinnGEN R11 dry AMD GWAS
MRC1	1674.98	825.025	UKB-PPP	FinnGEN R11 dry AMD GWAS
MRI1	7287.95	1308.47	UKB-PPP	FinnGEN R11 dry AMD GWAS
MSLN	15390.2	2551.27	UKB-PPP	FinnGEN R11 dry AMD GWAS
MSMB	26.9226	26.9226	UKB-PPP	FinnGEN R11 dry AMD GWAS
MSR1	5569.06	1089.03	UKB-PPP	FinnGEN R11 dry AMD GWAS
MSRA	54.0001	54.0001	UKB-PPP	FinnGEN R11 dry AMD GWAS
MTHFD2	1167.1	210.476	UKB-PPP	FinnGEN R11 dry AMD GWAS
MTHFSD	10168.4	1848.93	UKB-PPP	FinnGEN R11 dry AMD GWAS
MTR	32.3856	32.3856	UKB-PPP	FinnGEN R11 dry AMD GWAS
MTSS1	42.41	42.41	UKB-PPP	FinnGEN R11 dry AMD GWAS
MTUS1	1598.51	564.147	UKB-PPP	FinnGEN R11 dry AMD GWAS
MUC13	2283.64	721.732	UKB-PPP	FinnGEN R11 dry AMD GWAS
MUC16	203.272	165.433	UKB-PPP	FinnGEN R11 dry AMD GWAS
MUC2	2048.56	499.537	UKB-PPP	FinnGEN R11 dry AMD GWAS
MYBPC2	28.3646	28.3646	UKB-PPP	FinnGEN R11 dry AMD GWAS
MYDGF	133.537	133.537	UKB-PPP	FinnGEN R11 dry AMD GWAS
MYO9B	41.8932	41.8932	UKB-PPP	FinnGEN R11 dry AMD GWAS
MYOC	6814.26	1470.8	UKB-PPP	FinnGEN R11 dry AMD GWAS
MYOM2	475.849	125.269	UKB-PPP	FinnGEN R11 dry AMD GWAS
MZB1	525.185	242.161	UKB-PPP	FinnGEN R11 dry AMD GWAS
NAA80	449.083	149.75	UKB-PPP	FinnGEN R11 dry AMD GWAS
NAAA	19796.7	3821.44	UKB-PPP	FinnGEN R11 dry AMD GWAS
NADK	2293.68	758.617	UKB-PPP	FinnGEN R11 dry AMD GWAS
NAGA	1710.29	442.244	UKB-PPP	FinnGEN R11 dry AMD GWAS
NAGK	2277.87	692.446	UKB-PPP	FinnGEN R11 dry AMD GWAS
NAGPA	6383.6	1112.7	UKB-PPP	FinnGEN R11 dry AMD GWAS
NAP1L4	2532.64	757.067	UKB-PPP	FinnGEN R11 dry AMD GWAS
NAPRT	6455.11	1365.75	UKB-PPP	FinnGEN R11 dry AMD GWAS
NBL1	413.089	201.657	UKB-PPP	FinnGEN R11 dry AMD GWAS
NBN	231.514	132.53	UKB-PPP	FinnGEN R11 dry AMD GWAS
NCAM1	8285.74	1902.15	UKB-PPP	FinnGEN R11 dry AMD GWAS
NCAM2	18142.3	3424.03	UKB-PPP	FinnGEN R11 dry AMD GWAS
NCAN	1205.7	461.47	UKB-PPP	FinnGEN R11 dry AMD GWAS
NCF2	871.943	189.769	UKB-PPP	FinnGEN R11 dry AMD GWAS
NCR1	2834.57	435.155	UKB-PPP	FinnGEN R11 dry AMD GWAS
NCR3LG1	5825.11	1179.16	UKB-PPP	FinnGEN R11 dry AMD GWAS
NCS1	426.089	150.589	UKB-PPP	FinnGEN R11 dry AMD GWAS
NECTIN2	1707.89	546.462	UKB-PPP	FinnGEN R11 dry AMD GWAS
NECTIN4	3631.1	907.356	UKB-PPP	FinnGEN R11 dry AMD GWAS
NELL1	5588.58	1011.83	UKB-PPP	FinnGEN R11 dry AMD GWAS
NELL2	910.09	437.758	UKB-PPP	FinnGEN R11 dry AMD GWAS
NEO1	137.034	117.446	UKB-PPP	FinnGEN R11 dry AMD GWAS
NFASC	7507.94	1494.93	UKB-PPP	FinnGEN R11 dry AMD GWAS
NFATC1	949.254	353.417	UKB-PPP	FinnGEN R11 dry AMD GWAS
NFKB1	272.72	91.2476	UKB-PPP	FinnGEN R11 dry AMD GWAS
NFKBIE	1131.08	316.792	UKB-PPP	FinnGEN R11 dry AMD GWAS
NFU1	579.114	208.114	UKB-PPP	FinnGEN R11 dry AMD GWAS
NGRN	47.4606	47.4606	UKB-PPP	FinnGEN R11 dry AMD GWAS
NHLRC3	4739.7	923.568	UKB-PPP	FinnGEN R11 dry AMD GWAS
NID1	1443.13	407.976	UKB-PPP	FinnGEN R11 dry AMD GWAS
NID2	15666.2	3162.19	UKB-PPP	FinnGEN R11 dry AMD GWAS
NINJ1	2764.01	688.28	UKB-PPP	FinnGEN R11 dry AMD GWAS
NIT1	1774.57	370.806	UKB-PPP	FinnGEN R11 dry AMD GWAS
NIT2	345.217	213.587	UKB-PPP	FinnGEN R11 dry AMD GWAS
NME3	2780.56	446.052	UKB-PPP	FinnGEN R11 dry AMD GWAS
NMI	8809.38	2106.21	UKB-PPP	FinnGEN R11 dry AMD GWAS
NMNAT1	374.925	98.5244	UKB-PPP	FinnGEN R11 dry AMD GWAS
NOMO1	430.624	201.331	UKB-PPP	FinnGEN R11 dry AMD GWAS
NOS1	1008.74	281.898	UKB-PPP	FinnGEN R11 dry AMD GWAS
NOS2	285.843	187.376	UKB-PPP	FinnGEN R11 dry AMD GWAS
NOS3	34.7542	34.7542	UKB-PPP	FinnGEN R11 dry AMD GWAS
NOTCH1	349.351	232.813	UKB-PPP	FinnGEN R11 dry AMD GWAS
NOTCH2	637.987	286.92	UKB-PPP	FinnGEN R11 dry AMD GWAS
NOTCH3	457.811	200.436	UKB-PPP	FinnGEN R11 dry AMD GWAS
NPC2	3058.68	476.21	UKB-PPP	FinnGEN R11 dry AMD GWAS
NPDC1	966.558	344.816	UKB-PPP	FinnGEN R11 dry AMD GWAS
NPHS1	10807.3	1896.29	UKB-PPP	FinnGEN R11 dry AMD GWAS
NPL	3461.22	635.844	UKB-PPP	FinnGEN R11 dry AMD GWAS
NPPB	1085.55	384.425	UKB-PPP	FinnGEN R11 dry AMD GWAS
NPTX1	15395.2	2354.72	UKB-PPP	FinnGEN R11 dry AMD GWAS
NPTX2	5703.95	1343.73	UKB-PPP	FinnGEN R11 dry AMD GWAS
NPTXR	6245.34	876.433	UKB-PPP	FinnGEN R11 dry AMD GWAS
NPY	1320.68	453.929	UKB-PPP	FinnGEN R11 dry AMD GWAS
NRCAM	7488.52	1348.54	UKB-PPP	FinnGEN R11 dry AMD GWAS
NRP1	4931.35	1270.51	UKB-PPP	FinnGEN R11 dry AMD GWAS
NRP2	2953.57	979.346	UKB-PPP	FinnGEN R11 dry AMD GWAS
NRTN	54.8103	54.8103	UKB-PPP	FinnGEN R11 dry AMD GWAS
NSFL1C	308.063	143.2	UKB-PPP	FinnGEN R11 dry AMD GWAS
NT5C	8550.74	903.698	UKB-PPP	FinnGEN R11 dry AMD GWAS
NT5C3A	356.443	157.744	UKB-PPP	FinnGEN R11 dry AMD GWAS
NT5E	20023.3	3351.01	UKB-PPP	FinnGEN R11 dry AMD GWAS
NTF3	1642.62	638.654	UKB-PPP	FinnGEN R11 dry AMD GWAS
NTRK2	419.979	216.94	UKB-PPP	FinnGEN R11 dry AMD GWAS
NTRK3	2822.76	877.109	UKB-PPP	FinnGEN R11 dry AMD GWAS
NUB1	965.009	269.048	UKB-PPP	FinnGEN R11 dry AMD GWAS
NUCB2	6572.02	1604.17	UKB-PPP	FinnGEN R11 dry AMD GWAS
NUDT16	1943.11	422.918	UKB-PPP	FinnGEN R11 dry AMD GWAS
NUDT2	4730.33	1100.03	UKB-PPP	FinnGEN R11 dry AMD GWAS
NUMB	273.569	164.584	UKB-PPP	FinnGEN R11 dry AMD GWAS
NXPH3	3231.78	756.783	UKB-PPP	FinnGEN R11 dry AMD GWAS
OBP2B	11578.1	1777.32	UKB-PPP	FinnGEN R11 dry AMD GWAS
OCLN	614.519	146.546	UKB-PPP	FinnGEN R11 dry AMD GWAS
ODAM	4895.59	1024.79	UKB-PPP	FinnGEN R11 dry AMD GWAS
OGA	489.126	201.241	UKB-PPP	FinnGEN R11 dry AMD GWAS
OGFR	290.444	180.944	UKB-PPP	FinnGEN R11 dry AMD GWAS
OGN	14035.9	2864.74	UKB-PPP	FinnGEN R11 dry AMD GWAS
OLFM4	26424.7	4608.63	UKB-PPP	FinnGEN R11 dry AMD GWAS
OLR1	296.353	156.352	UKB-PPP	FinnGEN R11 dry AMD GWAS
OMD	177.011	104.538	UKB-PPP	FinnGEN R11 dry AMD GWAS
OMG	127.196	127.196	UKB-PPP	FinnGEN R11 dry AMD GWAS
OMP	1030.41	368.51	UKB-PPP	FinnGEN R11 dry AMD GWAS
OPLAH	1349.79	475.845	UKB-PPP	FinnGEN R11 dry AMD GWAS
OPTC	3214.5	579.006	UKB-PPP	FinnGEN R11 dry AMD GWAS
ORM1	7286.44	1690.34	UKB-PPP	FinnGEN R11 dry AMD GWAS
OSCAR	21434.6	3005.1	UKB-PPP	FinnGEN R11 dry AMD GWAS
OSM	53.2334	53.2334	UKB-PPP	FinnGEN R11 dry AMD GWAS
OSMR	15962.7	3027.61	UKB-PPP	FinnGEN R11 dry AMD GWAS
OSTN	318.445	153.559	UKB-PPP	FinnGEN R11 dry AMD GWAS
OTOA	51.9943	51.9943	UKB-PPP	FinnGEN R11 dry AMD GWAS
OTUD7B	32.9137	32.9137	UKB-PPP	FinnGEN R11 dry AMD GWAS
OXCT1	30.1148	30.1148	UKB-PPP	FinnGEN R11 dry AMD GWAS
OXT	11742.3	2284.66	UKB-PPP	FinnGEN R11 dry AMD GWAS
P4HB	152.459	97.5362	UKB-PPP	FinnGEN R11 dry AMD GWAS
PACS2	816.762	295.201	UKB-PPP	FinnGEN R11 dry AMD GWAS
PADI2	318.303	123.165	UKB-PPP	FinnGEN R11 dry AMD GWAS
PADI4	3818.94	1087.87	UKB-PPP	FinnGEN R11 dry AMD GWAS
PAEP	14507	2187.12	UKB-PPP	FinnGEN R11 dry AMD GWAS
PAFAH2	176.074	87.1992	UKB-PPP	FinnGEN R11 dry AMD GWAS
PAG1	188.312	90.1044	UKB-PPP	FinnGEN R11 dry AMD GWAS
PALM	1714.12	623.418	UKB-PPP	FinnGEN R11 dry AMD GWAS
PALM2	2515.39	757.44	UKB-PPP	FinnGEN R11 dry AMD GWAS
PAM	18288.2	2277.36	UKB-PPP	FinnGEN R11 dry AMD GWAS
PAMR1	10155.7	2001.43	UKB-PPP	FinnGEN R11 dry AMD GWAS
PAPPA	109.632	80.3454	UKB-PPP	FinnGEN R11 dry AMD GWAS
PARD3	145.246	105.891	UKB-PPP	FinnGEN R11 dry AMD GWAS
PARK7	915.405	342.117	UKB-PPP	FinnGEN R11 dry AMD GWAS
PARP1	336.545	126.841	UKB-PPP	FinnGEN R11 dry AMD GWAS
PAXX	1015.48	448.163	UKB-PPP	FinnGEN R11 dry AMD GWAS
PBLD	11891.8	2009.7	UKB-PPP	FinnGEN R11 dry AMD GWAS
PCBD1	1415.54	470.833	UKB-PPP	FinnGEN R11 dry AMD GWAS
PCDH1	234.24	143.146	UKB-PPP	FinnGEN R11 dry AMD GWAS
PCDH12	8524.58	1518.05	UKB-PPP	FinnGEN R11 dry AMD GWAS
PCDH17	277.706	192.758	UKB-PPP	FinnGEN R11 dry AMD GWAS
PCDH7	417.691	212.711	UKB-PPP	FinnGEN R11 dry AMD GWAS
PCDH9	8386.66	1738.55	UKB-PPP	FinnGEN R11 dry AMD GWAS
PCDHB15	16062.7	3059.76	UKB-PPP	FinnGEN R11 dry AMD GWAS
PCOLCE	498.676	246.27	UKB-PPP	FinnGEN R11 dry AMD GWAS
PCSK7	4156.18	1018.25	UKB-PPP	FinnGEN R11 dry AMD GWAS
PCSK9	2886.74	624.63	UKB-PPP	FinnGEN R11 dry AMD GWAS
PDCD1LG2	17878.5	3272.8	UKB-PPP	FinnGEN R11 dry AMD GWAS
PDCD5	6408.61	1301.29	UKB-PPP	FinnGEN R11 dry AMD GWAS
PDCD6	28286.6	2788.54	UKB-PPP	FinnGEN R11 dry AMD GWAS
PDE5A	1416.37	640.071	UKB-PPP	FinnGEN R11 dry AMD GWAS
PDGFC	176.688	99.0494	UKB-PPP	FinnGEN R11 dry AMD GWAS
PDGFRA	2836.76	679.455	UKB-PPP	FinnGEN R11 dry AMD GWAS
PDGFRB	35975.5	5533.43	UKB-PPP	FinnGEN R11 dry AMD GWAS
PDIA5	1867.72	471.955	UKB-PPP	FinnGEN R11 dry AMD GWAS
PDZD2	1512.45	476.652	UKB-PPP	FinnGEN R11 dry AMD GWAS
PEAR1	2866.33	813.053	UKB-PPP	FinnGEN R11 dry AMD GWAS
PECR	3212.44	774.25	UKB-PPP	FinnGEN R11 dry AMD GWAS
PENK	6427.17	1792.47	UKB-PPP	FinnGEN R11 dry AMD GWAS
PEPD	8761.64	1441.05	UKB-PPP	FinnGEN R11 dry AMD GWAS
PER3	10453.3	2015.01	UKB-PPP	FinnGEN R11 dry AMD GWAS
PF4	117.723	117.723	UKB-PPP	FinnGEN R11 dry AMD GWAS
PFKFB2	1267.41	416.93	UKB-PPP	FinnGEN R11 dry AMD GWAS
PGD	1603.73	297.077	UKB-PPP	FinnGEN R11 dry AMD GWAS
PGLYRP1	2619.69	557.588	UKB-PPP	FinnGEN R11 dry AMD GWAS
PGLYRP2	31931.4	4519.33	UKB-PPP	FinnGEN R11 dry AMD GWAS
PGLYRP4	5264.34	1119.93	UKB-PPP	FinnGEN R11 dry AMD GWAS
PHACTR2	1441.84	385.346	UKB-PPP	FinnGEN R11 dry AMD GWAS
PHYKPL	2863.43	1007.32	UKB-PPP	FinnGEN R11 dry AMD GWAS
PI16	4193.46	1309.89	UKB-PPP	FinnGEN R11 dry AMD GWAS
PI3	2882.15	777.152	UKB-PPP	FinnGEN R11 dry AMD GWAS
PIGR	699.862	259.426	UKB-PPP	FinnGEN R11 dry AMD GWAS
PIK3IP1	4268.55	1007.31	UKB-PPP	FinnGEN R11 dry AMD GWAS
PILRA	39193.9	5490.71	UKB-PPP	FinnGEN R11 dry AMD GWAS
PILRB	50030.2	5847.16	UKB-PPP	FinnGEN R11 dry AMD GWAS
PINLYP	19392.7	3487.61	UKB-PPP	FinnGEN R11 dry AMD GWAS
PKD1	4697.27	901.843	UKB-PPP	FinnGEN R11 dry AMD GWAS
PKD2	282.902	146.21	UKB-PPP	FinnGEN R11 dry AMD GWAS
PKLR	1786.9	763.892	UKB-PPP	FinnGEN R11 dry AMD GWAS
PKN3	796.39	257.088	UKB-PPP	FinnGEN R11 dry AMD GWAS
PLA2G10	1680.53	378.823	UKB-PPP	FinnGEN R11 dry AMD GWAS
PLA2G1B	52.5875	52.5875	UKB-PPP	FinnGEN R11 dry AMD GWAS
PLA2G2A	13570.7	2396.58	UKB-PPP	FinnGEN R11 dry AMD GWAS
PLA2G4A	85.5575	85.5575	UKB-PPP	FinnGEN R11 dry AMD GWAS
PLA2G7	517.713	273.116	UKB-PPP	FinnGEN R11 dry AMD GWAS
PLAU	796.716	270.053	UKB-PPP	FinnGEN R11 dry AMD GWAS
PLAUR	1035.8	432.028	UKB-PPP	FinnGEN R11 dry AMD GWAS
PLCB2	847.513	270.204	UKB-PPP	FinnGEN R11 dry AMD GWAS
PLG	12448.5	2504.25	UKB-PPP	FinnGEN R11 dry AMD GWAS
PLPBP	30.3306	30.3306	UKB-PPP	FinnGEN R11 dry AMD GWAS
PLSCR3	72.1573	72.1573	UKB-PPP	FinnGEN R11 dry AMD GWAS
PLXDC1	6927.97	1551.25	UKB-PPP	FinnGEN R11 dry AMD GWAS
PLXDC2	436.336	263.373	UKB-PPP	FinnGEN R11 dry AMD GWAS
PLXNA4	124.461	124.461	UKB-PPP	FinnGEN R11 dry AMD GWAS
PLXNB2	19763.5	3790.56	UKB-PPP	FinnGEN R11 dry AMD GWAS
PM20D1	27909.4	4155.49	UKB-PPP	FinnGEN R11 dry AMD GWAS
PMM2	1856.7	369.343	UKB-PPP	FinnGEN R11 dry AMD GWAS
PMVK	409.163	212.532	UKB-PPP	FinnGEN R11 dry AMD GWAS
PNLIPRP2	39241.3	6143.08	UKB-PPP	FinnGEN R11 dry AMD GWAS
PNMA1	243.417	159.527	UKB-PPP	FinnGEN R11 dry AMD GWAS
PODXL	1816.29	439.844	UKB-PPP	FinnGEN R11 dry AMD GWAS
PODXL2	3416.68	760.626	UKB-PPP	FinnGEN R11 dry AMD GWAS
POMC	254.649	145.678	UKB-PPP	FinnGEN R11 dry AMD GWAS
PON1	39705	5779.01	UKB-PPP	FinnGEN R11 dry AMD GWAS
PON2	33105.7	5979.33	UKB-PPP	FinnGEN R11 dry AMD GWAS
PON3	7638.1	1527.24	UKB-PPP	FinnGEN R11 dry AMD GWAS
POSTN	4865.51	1317.01	UKB-PPP	FinnGEN R11 dry AMD GWAS
PPCDC	6774.16	1583.69	UKB-PPP	FinnGEN R11 dry AMD GWAS
PPIE	30.7029	30.7029	UKB-PPP	FinnGEN R11 dry AMD GWAS
PPME1	35.5121	35.5121	UKB-PPP	FinnGEN R11 dry AMD GWAS
PPP2R5A	125.524	125.524	UKB-PPP	FinnGEN R11 dry AMD GWAS
PRAP1	4700.51	785.925	UKB-PPP	FinnGEN R11 dry AMD GWAS
PRCP	676.862	242.103	UKB-PPP	FinnGEN R11 dry AMD GWAS
PRDX1	126.945	82.9994	UKB-PPP	FinnGEN R11 dry AMD GWAS
PRDX2	1354.45	278.989	UKB-PPP	FinnGEN R11 dry AMD GWAS
PRDX3	60.5797	60.5797	UKB-PPP	FinnGEN R11 dry AMD GWAS
PRDX5	682.893	249.935	UKB-PPP	FinnGEN R11 dry AMD GWAS
PRDX6	676.55	278.549	UKB-PPP	FinnGEN R11 dry AMD GWAS
PRELP	3521.14	761.598	UKB-PPP	FinnGEN R11 dry AMD GWAS
PRG2	453.028	177.432	UKB-PPP	FinnGEN R11 dry AMD GWAS
PRG3	887.114	382.066	UKB-PPP	FinnGEN R11 dry AMD GWAS
PRKAB1	1111.2	361.028	UKB-PPP	FinnGEN R11 dry AMD GWAS
PRKAR2A	276.017	118.947	UKB-PPP	FinnGEN R11 dry AMD GWAS
PRKD2	31.2018	31.2018	UKB-PPP	FinnGEN R11 dry AMD GWAS
PRKG1	1230.69	378.551	UKB-PPP	FinnGEN R11 dry AMD GWAS
PROC	2021.75	599.326	UKB-PPP	FinnGEN R11 dry AMD GWAS
PROCR	6340.93	939.628	UKB-PPP	FinnGEN R11 dry AMD GWAS
PROK1	7111.54	1101.57	UKB-PPP	FinnGEN R11 dry AMD GWAS
PROS1	636.995	231.903	UKB-PPP	FinnGEN R11 dry AMD GWAS
PRR4	23499.3	4459.52	UKB-PPP	FinnGEN R11 dry AMD GWAS
PRRT3	2186.19	624.476	UKB-PPP	FinnGEN R11 dry AMD GWAS
PRSS2	874.749	413.66	UKB-PPP	FinnGEN R11 dry AMD GWAS
PRSS22	3359.17	836.39	UKB-PPP	FinnGEN R11 dry AMD GWAS
PRSS27	2053.23	595.018	UKB-PPP	FinnGEN R11 dry AMD GWAS
PRSS53	36250.8	5115.64	UKB-PPP	FinnGEN R11 dry AMD GWAS
PRSS8	707.95	277.356	UKB-PPP	FinnGEN R11 dry AMD GWAS
PRTG	12556.1	2336.61	UKB-PPP	FinnGEN R11 dry AMD GWAS
PRTN3	8035.03	1990.99	UKB-PPP	FinnGEN R11 dry AMD GWAS
PSAP	4148.29	940.15	UKB-PPP	FinnGEN R11 dry AMD GWAS
PSAPL1	11726.8	2188.9	UKB-PPP	FinnGEN R11 dry AMD GWAS
PSCA	46806.3	6812.36	UKB-PPP	FinnGEN R11 dry AMD GWAS
PSG1	40226.7	5165.16	UKB-PPP	FinnGEN R11 dry AMD GWAS
PSMD9	786.913	196.455	UKB-PPP	FinnGEN R11 dry AMD GWAS
PSME2	94.7068	94.7068	UKB-PPP	FinnGEN R11 dry AMD GWAS
PSMG3	45.2641	45.2641	UKB-PPP	FinnGEN R11 dry AMD GWAS
PSMG4	897.842	272.782	UKB-PPP	FinnGEN R11 dry AMD GWAS
PSRC1	1407.04	488.723	UKB-PPP	FinnGEN R11 dry AMD GWAS
PSTPIP2	733.395	314.996	UKB-PPP	FinnGEN R11 dry AMD GWAS
PTGDS	1732.77	496.327	UKB-PPP	FinnGEN R11 dry AMD GWAS
PTGES2	102.397	102.397	UKB-PPP	FinnGEN R11 dry AMD GWAS
PTGR1	12972.1	1990.83	UKB-PPP	FinnGEN R11 dry AMD GWAS
PTH1R	2364.6	609.125	UKB-PPP	FinnGEN R11 dry AMD GWAS
PTK7	55.5952	55.5952	UKB-PPP	FinnGEN R11 dry AMD GWAS
PTN	1116.23	457.587	UKB-PPP	FinnGEN R11 dry AMD GWAS
PTPRB	7650.74	2071.5	UKB-PPP	FinnGEN R11 dry AMD GWAS
PTPRC	820.99	334.419	UKB-PPP	FinnGEN R11 dry AMD GWAS
PTPRH	11973	1943.41	UKB-PPP	FinnGEN R11 dry AMD GWAS
PTPRK	280.109	127.692	UKB-PPP	FinnGEN R11 dry AMD GWAS
PTPRM	388.879	211.857	UKB-PPP	FinnGEN R11 dry AMD GWAS
PTPRN2	1659.48	677.449	UKB-PPP	FinnGEN R11 dry AMD GWAS
PTPRR	584.072	109.433	UKB-PPP	FinnGEN R11 dry AMD GWAS
PTPRS	6571.85	1664.06	UKB-PPP	FinnGEN R11 dry AMD GWAS
PTPRZ1	2096.37	636.164	UKB-PPP	FinnGEN R11 dry AMD GWAS
PTS	1164.96	379.202	UKB-PPP	FinnGEN R11 dry AMD GWAS
PVALB	11884.2	2340.37	UKB-PPP	FinnGEN R11 dry AMD GWAS
PVR	22459.1	4136.31	UKB-PPP	FinnGEN R11 dry AMD GWAS
PXDNL	2916.3	899.191	UKB-PPP	FinnGEN R11 dry AMD GWAS
PXN	15001.4	2906.25	UKB-PPP	FinnGEN R11 dry AMD GWAS
PYDC1	3693.28	895.841	UKB-PPP	FinnGEN R11 dry AMD GWAS
PYY	2308.1	579.486	UKB-PPP	FinnGEN R11 dry AMD GWAS
PZP	7131.54	1427.16	UKB-PPP	FinnGEN R11 dry AMD GWAS
QDPR	5333.07	1210.82	UKB-PPP	FinnGEN R11 dry AMD GWAS
QPCT	5983.39	1334.74	UKB-PPP	FinnGEN R11 dry AMD GWAS
QSOX1	13827.2	2502.55	UKB-PPP	FinnGEN R11 dry AMD GWAS
RAB11FIP3	122.574	89.5755	UKB-PPP	FinnGEN R11 dry AMD GWAS
RAB2B	630.644	182.674	UKB-PPP	FinnGEN R11 dry AMD GWAS
RAB44	1088.88	492.434	UKB-PPP	FinnGEN R11 dry AMD GWAS
RAB6A	43.4002	43.4002	UKB-PPP	FinnGEN R11 dry AMD GWAS
RABEP1	81.6156	81.6156	UKB-PPP	FinnGEN R11 dry AMD GWAS
RABEPK	1079.93	418.836	UKB-PPP	FinnGEN R11 dry AMD GWAS
RALB	238.455	91.7624	UKB-PPP	FinnGEN R11 dry AMD GWAS
RALY	86.8352	86.8352	UKB-PPP	FinnGEN R11 dry AMD GWAS
RANBP1	51.6264	51.6264	UKB-PPP	FinnGEN R11 dry AMD GWAS
RAPGEF2	30.189	30.189	UKB-PPP	FinnGEN R11 dry AMD GWAS
RARRES1	13326.6	2375.1	UKB-PPP	FinnGEN R11 dry AMD GWAS
RARRES2	1056.96	298.232	UKB-PPP	FinnGEN R11 dry AMD GWAS
RASSF2	330.344	170.123	UKB-PPP	FinnGEN R11 dry AMD GWAS
RBKS	3519.09	694.551	UKB-PPP	FinnGEN R11 dry AMD GWAS
RBM17	673.622	241.786	UKB-PPP	FinnGEN R11 dry AMD GWAS
RBP1	256.622	102.105	UKB-PPP	FinnGEN R11 dry AMD GWAS
RBP2	72.928	72.928	UKB-PPP	FinnGEN R11 dry AMD GWAS
RBP5	4759.42	966.462	UKB-PPP	FinnGEN R11 dry AMD GWAS
RBP7	3525.27	730.998	UKB-PPP	FinnGEN R11 dry AMD GWAS
RECK	2262.76	582.21	UKB-PPP	FinnGEN R11 dry AMD GWAS
REEP4	664.843	176.931	UKB-PPP	FinnGEN R11 dry AMD GWAS
REG1A	6339.24	1242.38	UKB-PPP	FinnGEN R11 dry AMD GWAS
REG3A	3073.82	948.677	UKB-PPP	FinnGEN R11 dry AMD GWAS
REG3G	4328.55	950.256	UKB-PPP	FinnGEN R11 dry AMD GWAS
REG4	1931.31	484.609	UKB-PPP	FinnGEN R11 dry AMD GWAS
RELT	5497.87	1052.17	UKB-PPP	FinnGEN R11 dry AMD GWAS
REN	765.988	241.36	UKB-PPP	FinnGEN R11 dry AMD GWAS
RET	11684.6	1737.08	UKB-PPP	FinnGEN R11 dry AMD GWAS
RETN	5309.86	971.643	UKB-PPP	FinnGEN R11 dry AMD GWAS
RGMA	4679.66	1149.59	UKB-PPP	FinnGEN R11 dry AMD GWAS
RGMB	2268.16	767.711	UKB-PPP	FinnGEN R11 dry AMD GWAS
RIDA	3751.67	669.062	UKB-PPP	FinnGEN R11 dry AMD GWAS
RILP	82.5768	82.5768	UKB-PPP	FinnGEN R11 dry AMD GWAS
RILPL2	186.791	117.956	UKB-PPP	FinnGEN R11 dry AMD GWAS
RLN2	1020.43	363.509	UKB-PPP	FinnGEN R11 dry AMD GWAS
RNASE1	1509.42	275.436	UKB-PPP	FinnGEN R11 dry AMD GWAS
RNASE10	19116.3	2919.22	UKB-PPP	FinnGEN R11 dry AMD GWAS
RNASE3	4261.3	971.024	UKB-PPP	FinnGEN R11 dry AMD GWAS
RNASE4	4985.03	841.59	UKB-PPP	FinnGEN R11 dry AMD GWAS
RNASE6	8514.3	1275.27	UKB-PPP	FinnGEN R11 dry AMD GWAS
RNASEH2A	260.084	109.858	UKB-PPP	FinnGEN R11 dry AMD GWAS
RNASET2	9124.34	1758.67	UKB-PPP	FinnGEN R11 dry AMD GWAS
RNF149	3036.67	691.272	UKB-PPP	FinnGEN R11 dry AMD GWAS
RNF43	368.202	136.801	UKB-PPP	FinnGEN R11 dry AMD GWAS
ROBO1	2512.72	853.006	UKB-PPP	FinnGEN R11 dry AMD GWAS
ROBO2	664.799	326.297	UKB-PPP	FinnGEN R11 dry AMD GWAS
ROBO4	185.702	84.7916	UKB-PPP	FinnGEN R11 dry AMD GWAS
ROR1	5899.32	1182.16	UKB-PPP	FinnGEN R11 dry AMD GWAS
RPE	53.4549	53.4549	UKB-PPP	FinnGEN R11 dry AMD GWAS
RPL14	45.8806	45.8806	UKB-PPP	FinnGEN R11 dry AMD GWAS
RRM2	33.0027	33.0027	UKB-PPP	FinnGEN R11 dry AMD GWAS
RSPO1	3447.99	885.37	UKB-PPP	FinnGEN R11 dry AMD GWAS
RSPO3	1047.26	362.722	UKB-PPP	FinnGEN R11 dry AMD GWAS
RTBDN	1122.34	402.154	UKB-PPP	FinnGEN R11 dry AMD GWAS
RTN4IP1	306.423	152.982	UKB-PPP	FinnGEN R11 dry AMD GWAS
RTN4R	8110.75	1560.65	UKB-PPP	FinnGEN R11 dry AMD GWAS
S100A11	409.225	126.349	UKB-PPP	FinnGEN R11 dry AMD GWAS
S100A12	1536.86	436.801	UKB-PPP	FinnGEN R11 dry AMD GWAS
S100A13	2547.74	617.857	UKB-PPP	FinnGEN R11 dry AMD GWAS
S100A14	1052.96	405.584	UKB-PPP	FinnGEN R11 dry AMD GWAS
S100A16	238.789	89.4199	UKB-PPP	FinnGEN R11 dry AMD GWAS
S100A3	323.302	150.44	UKB-PPP	FinnGEN R11 dry AMD GWAS
S100A4	872.204	256.214	UKB-PPP	FinnGEN R11 dry AMD GWAS
S100P	2295.74	498.36	UKB-PPP	FinnGEN R11 dry AMD GWAS
SAA4	8341.22	1570.36	UKB-PPP	FinnGEN R11 dry AMD GWAS
SAMD9L	2855.22	519.441	UKB-PPP	FinnGEN R11 dry AMD GWAS
SARG	85.6742	85.6742	UKB-PPP	FinnGEN R11 dry AMD GWAS
SAT2	17436	2563.56	UKB-PPP	FinnGEN R11 dry AMD GWAS
SBSN	11263.1	2144.94	UKB-PPP	FinnGEN R11 dry AMD GWAS
SCARA5	5554.58	1253.84	UKB-PPP	FinnGEN R11 dry AMD GWAS
SCARB2	3904.18	899.105	UKB-PPP	FinnGEN R11 dry AMD GWAS
SCARF1	6060.15	1296.55	UKB-PPP	FinnGEN R11 dry AMD GWAS
SCARF2	4185.03	610.169	UKB-PPP	FinnGEN R11 dry AMD GWAS
SCG2	32.4783	32.4783	UKB-PPP	FinnGEN R11 dry AMD GWAS
SCG3	20166.2	3273.98	UKB-PPP	FinnGEN R11 dry AMD GWAS
SCGB1A1	4882.58	1136.56	UKB-PPP	FinnGEN R11 dry AMD GWAS
SCGB3A1	537.752	164.114	UKB-PPP	FinnGEN R11 dry AMD GWAS
SCGB3A2	2110.54	495.228	UKB-PPP	FinnGEN R11 dry AMD GWAS
SCGN	285.938	169.689	UKB-PPP	FinnGEN R11 dry AMD GWAS
SCLY	1608.55	397.067	UKB-PPP	FinnGEN R11 dry AMD GWAS
SCN4B	17195.3	3234.62	UKB-PPP	FinnGEN R11 dry AMD GWAS
SCPEP1	4394.09	939.973	UKB-PPP	FinnGEN R11 dry AMD GWAS
SCRG1	498.821	209.699	UKB-PPP	FinnGEN R11 dry AMD GWAS
SCRN1	690.032	251.637	UKB-PPP	FinnGEN R11 dry AMD GWAS
SDC1	772.969	295.103	UKB-PPP	FinnGEN R11 dry AMD GWAS
SDC4	2379.87	560.851	UKB-PPP	FinnGEN R11 dry AMD GWAS
SDCCAG8	1472.47	392.001	UKB-PPP	FinnGEN R11 dry AMD GWAS
SDHB	50.5188	50.5188	UKB-PPP	FinnGEN R11 dry AMD GWAS
SDK2	9143.81	1948.06	UKB-PPP	FinnGEN R11 dry AMD GWAS
SEC31A	156.749	156.749	UKB-PPP	FinnGEN R11 dry AMD GWAS
SEL1L	2175.63	259.848	UKB-PPP	FinnGEN R11 dry AMD GWAS
SELE	400.446	158.688	UKB-PPP	FinnGEN R11 dry AMD GWAS
SELENOP	248.724	118.733	UKB-PPP	FinnGEN R11 dry AMD GWAS
SELL	9231.79	1978.45	UKB-PPP	FinnGEN R11 dry AMD GWAS
SELP	2775.84	783.28	UKB-PPP	FinnGEN R11 dry AMD GWAS
SELPLG	7090.57	697.141	UKB-PPP	FinnGEN R11 dry AMD GWAS
SEMA3F	1358.11	357.11	UKB-PPP	FinnGEN R11 dry AMD GWAS
SEMA4D	444.404	221.014	UKB-PPP	FinnGEN R11 dry AMD GWAS
SEMA6C	140.209	140.209	UKB-PPP	FinnGEN R11 dry AMD GWAS
SEMA7A	843.43	361.495	UKB-PPP	FinnGEN R11 dry AMD GWAS
SEPTIN8	279.521	122.552	UKB-PPP	FinnGEN R11 dry AMD GWAS
SEPTIN9	33.4528	33.4528	UKB-PPP	FinnGEN R11 dry AMD GWAS
SERPINA1	1609.33	480.61	UKB-PPP	FinnGEN R11 dry AMD GWAS
SERPINA11	16538.4	3039.57	UKB-PPP	FinnGEN R11 dry AMD GWAS
SERPINA3	6311.97	1488.2	UKB-PPP	FinnGEN R11 dry AMD GWAS
SERPINA4	13700.4	2158.76	UKB-PPP	FinnGEN R11 dry AMD GWAS
SERPINA5	3947.89	1010.25	UKB-PPP	FinnGEN R11 dry AMD GWAS
SERPINA6	3046.48	812.844	UKB-PPP	FinnGEN R11 dry AMD GWAS
SERPINA9	16472.3	2785.99	UKB-PPP	FinnGEN R11 dry AMD GWAS
SERPINB1	245.127	123.739	UKB-PPP	FinnGEN R11 dry AMD GWAS
SERPINB5	44.7069	44.7069	UKB-PPP	FinnGEN R11 dry AMD GWAS
SERPINB6	1690.75	422.404	UKB-PPP	FinnGEN R11 dry AMD GWAS
SERPINB8	11795.3	2655.82	UKB-PPP	FinnGEN R11 dry AMD GWAS
SERPINB9	860.049	339.715	UKB-PPP	FinnGEN R11 dry AMD GWAS
SERPINC1	410.144	155.554	UKB-PPP	FinnGEN R11 dry AMD GWAS
SERPIND1	266.753	115.979	UKB-PPP	FinnGEN R11 dry AMD GWAS
SERPINE1	479.893	244.917	UKB-PPP	FinnGEN R11 dry AMD GWAS
SERPINE2	9707.9	2107.67	UKB-PPP	FinnGEN R11 dry AMD GWAS
SERPINF1	5074.88	1145.58	UKB-PPP	FinnGEN R11 dry AMD GWAS
SERPINF2	1226.11	316.922	UKB-PPP	FinnGEN R11 dry AMD GWAS
SERPING1	3847.04	1248.84	UKB-PPP	FinnGEN R11 dry AMD GWAS
SERPINH1	983.288	388.784	UKB-PPP	FinnGEN R11 dry AMD GWAS
SERPINI1	8670.95	1756.72	UKB-PPP	FinnGEN R11 dry AMD GWAS
SERPINI2	5375.61	958.139	UKB-PPP	FinnGEN R11 dry AMD GWAS
SETMAR	3110.35	842.044	UKB-PPP	FinnGEN R11 dry AMD GWAS
SEZ6L	1677.3	640.74	UKB-PPP	FinnGEN R11 dry AMD GWAS
SEZ6L2	1583.78	530.643	UKB-PPP	FinnGEN R11 dry AMD GWAS
SF3B4	45.4005	45.4005	UKB-PPP	FinnGEN R11 dry AMD GWAS
SFRP1	4040.73	1242.56	UKB-PPP	FinnGEN R11 dry AMD GWAS
SFRP4	2046.7	624.245	UKB-PPP	FinnGEN R11 dry AMD GWAS
SFTPA1	2113.95	577.955	UKB-PPP	FinnGEN R11 dry AMD GWAS
SFTPA2	22925	2387.84	UKB-PPP	FinnGEN R11 dry AMD GWAS
SFTPD	31436.9	4030.29	UKB-PPP	FinnGEN R11 dry AMD GWAS
SGSH	24393	4108.58	UKB-PPP	FinnGEN R11 dry AMD GWAS
SH2B3	49.8381	49.8381	UKB-PPP	FinnGEN R11 dry AMD GWAS
SH3BP1	3056.81	792.982	UKB-PPP	FinnGEN R11 dry AMD GWAS
SH3GLB2	3211.25	929.408	UKB-PPP	FinnGEN R11 dry AMD GWAS
SHH	51.7438	51.7438	UKB-PPP	FinnGEN R11 dry AMD GWAS
SHISA5	1130.63	389.869	UKB-PPP	FinnGEN R11 dry AMD GWAS
SHMT1	21617.6	3723.87	UKB-PPP	FinnGEN R11 dry AMD GWAS
SIAE	1645.06	381.898	UKB-PPP	FinnGEN R11 dry AMD GWAS
SIGLEC1	6919.53	1315.83	UKB-PPP	FinnGEN R11 dry AMD GWAS
SIGLEC10	8192.31	1323.26	UKB-PPP	FinnGEN R11 dry AMD GWAS
SIGLEC6	11091.7	1870.37	UKB-PPP	FinnGEN R11 dry AMD GWAS
SIGLEC7	4272.08	791.412	UKB-PPP	FinnGEN R11 dry AMD GWAS
SIGLEC9	9751.64	1541.64	UKB-PPP	FinnGEN R11 dry AMD GWAS
SIRPA	30729.9	5308.28	UKB-PPP	FinnGEN R11 dry AMD GWAS
SIRPB1	21630	3195.94	UKB-PPP	FinnGEN R11 dry AMD GWAS
SIRT2	467.66	150.75	UKB-PPP	FinnGEN R11 dry AMD GWAS
SLA2	534.947	220.374	UKB-PPP	FinnGEN R11 dry AMD GWAS
SLAMF1	498.671	217.29	UKB-PPP	FinnGEN R11 dry AMD GWAS
SLAMF6	1080	291.126	UKB-PPP	FinnGEN R11 dry AMD GWAS
SLAMF7	15322.3	2539.75	UKB-PPP	FinnGEN R11 dry AMD GWAS
SLAMF8	16319.4	2354.12	UKB-PPP	FinnGEN R11 dry AMD GWAS
SLC27A4	46.9997	46.9997	UKB-PPP	FinnGEN R11 dry AMD GWAS
SLC39A14	34.8901	34.8901	UKB-PPP	FinnGEN R11 dry AMD GWAS
SLC39A5	402.175	136.015	UKB-PPP	FinnGEN R11 dry AMD GWAS
SLC9A3R1	171.149	67.3921	UKB-PPP	FinnGEN R11 dry AMD GWAS
SLC9A3R2	320.404	135.296	UKB-PPP	FinnGEN R11 dry AMD GWAS
SLIT2	160.384	122.878	UKB-PPP	FinnGEN R11 dry AMD GWAS
SLITRK1	325.859	114.433	UKB-PPP	FinnGEN R11 dry AMD GWAS
SLITRK6	7995.67	1234	UKB-PPP	FinnGEN R11 dry AMD GWAS
SLMAP	130.966	100.292	UKB-PPP	FinnGEN R11 dry AMD GWAS
SLURP1	7349.09	1838.35	UKB-PPP	FinnGEN R11 dry AMD GWAS
SMAD3	3255.71	719.393	UKB-PPP	FinnGEN R11 dry AMD GWAS
SMARCA2	37.219	37.219	UKB-PPP	FinnGEN R11 dry AMD GWAS
SMOC2	10529.1	2016.9	UKB-PPP	FinnGEN R11 dry AMD GWAS
SMPD1	5117.49	1106.81	UKB-PPP	FinnGEN R11 dry AMD GWAS
SMPD3	33.5492	33.5492	UKB-PPP	FinnGEN R11 dry AMD GWAS
SMPDL3A	14691.1	3050.17	UKB-PPP	FinnGEN R11 dry AMD GWAS
SNAP25	537.617	209.19	UKB-PPP	FinnGEN R11 dry AMD GWAS
SNCA	36.4313	36.4313	UKB-PPP	FinnGEN R11 dry AMD GWAS
SNCG	34820.9	4836.94	UKB-PPP	FinnGEN R11 dry AMD GWAS
SNED1	1781.87	784.054	UKB-PPP	FinnGEN R11 dry AMD GWAS
SNX15	7309.91	1115.79	UKB-PPP	FinnGEN R11 dry AMD GWAS
SNX9	286.012	173.947	UKB-PPP	FinnGEN R11 dry AMD GWAS
SOD1	58.4162	58.4162	UKB-PPP	FinnGEN R11 dry AMD GWAS
SOD2	1240.09	395.979	UKB-PPP	FinnGEN R11 dry AMD GWAS
SOD3	4580.57	962.921	UKB-PPP	FinnGEN R11 dry AMD GWAS
SORBS1	98.8108	88.6314	UKB-PPP	FinnGEN R11 dry AMD GWAS
SORCS2	9388.05	2307.03	UKB-PPP	FinnGEN R11 dry AMD GWAS
SORD	1200.98	497.912	UKB-PPP	FinnGEN R11 dry AMD GWAS
SORT1	1382.76	529.342	UKB-PPP	FinnGEN R11 dry AMD GWAS
SOST	136.666	75.1531	UKB-PPP	FinnGEN R11 dry AMD GWAS
SPAG1	19347.4	4108.7	UKB-PPP	FinnGEN R11 dry AMD GWAS
SPARC	300.817	191.701	UKB-PPP	FinnGEN R11 dry AMD GWAS
SPARCL1	21528	3392.35	UKB-PPP	FinnGEN R11 dry AMD GWAS
SPESP1	1642.98	278.07	UKB-PPP	FinnGEN R11 dry AMD GWAS
SPINK1	10308.7	2006.07	UKB-PPP	FinnGEN R11 dry AMD GWAS
SPINK4	21923.8	3389.65	UKB-PPP	FinnGEN R11 dry AMD GWAS
SPINK5	8090.83	1386.26	UKB-PPP	FinnGEN R11 dry AMD GWAS
SPINK6	5941.83	1449.3	UKB-PPP	FinnGEN R11 dry AMD GWAS
SPINT1	4410.36	837.336	UKB-PPP	FinnGEN R11 dry AMD GWAS
SPINT3	293.521	105.92	UKB-PPP	FinnGEN R11 dry AMD GWAS
SPOCK1	983.045	318.636	UKB-PPP	FinnGEN R11 dry AMD GWAS
SPON1	5331.34	1382.72	UKB-PPP	FinnGEN R11 dry AMD GWAS
SPON2	2672.61	807.119	UKB-PPP	FinnGEN R11 dry AMD GWAS
SPP1	761.183	377.33	UKB-PPP	FinnGEN R11 dry AMD GWAS
SPRED2	84.1147	84.1147	UKB-PPP	FinnGEN R11 dry AMD GWAS
SPRR3	2967.49	769.196	UKB-PPP	FinnGEN R11 dry AMD GWAS
SPRY2	291.495	154.464	UKB-PPP	FinnGEN R11 dry AMD GWAS
SPTLC1	982.199	337.069	UKB-PPP	FinnGEN R11 dry AMD GWAS
SRP14	39.0871	39.0871	UKB-PPP	FinnGEN R11 dry AMD GWAS
SSC4D	4389.68	796.611	UKB-PPP	FinnGEN R11 dry AMD GWAS
SSC5D	9569.99	1777.44	UKB-PPP	FinnGEN R11 dry AMD GWAS
ST13	48.0709	48.0709	UKB-PPP	FinnGEN R11 dry AMD GWAS
ST3GAL1	2194.14	490.757	UKB-PPP	FinnGEN R11 dry AMD GWAS
ST6GAL1	1266.67	402.957	UKB-PPP	FinnGEN R11 dry AMD GWAS
STAB2	10768.2	1733.02	UKB-PPP	FinnGEN R11 dry AMD GWAS
STAMBP	33.2157	33.2157	UKB-PPP	FinnGEN R11 dry AMD GWAS
STAT2	745.208	267.304	UKB-PPP	FinnGEN R11 dry AMD GWAS
STC1	141.189	80.7682	UKB-PPP	FinnGEN R11 dry AMD GWAS
STC2	260.321	196.518	UKB-PPP	FinnGEN R11 dry AMD GWAS
STX7	12661.2	2533.91	UKB-PPP	FinnGEN R11 dry AMD GWAS
STX8	194.605	96.2615	UKB-PPP	FinnGEN R11 dry AMD GWAS
STXBP1	48.2171	48.2171	UKB-PPP	FinnGEN R11 dry AMD GWAS
SUGP1	2264.17	711.277	UKB-PPP	FinnGEN R11 dry AMD GWAS
SULT1A1	813.183	360.693	UKB-PPP	FinnGEN R11 dry AMD GWAS
SULT2A1	2930.83	638.409	UKB-PPP	FinnGEN R11 dry AMD GWAS
SUMF2	6236.51	957.937	UKB-PPP	FinnGEN R11 dry AMD GWAS
SUSD1	1160.61	389.945	UKB-PPP	FinnGEN R11 dry AMD GWAS
SUSD2	10179.9	1577.92	UKB-PPP	FinnGEN R11 dry AMD GWAS
SUSD4	6379.5	1249.49	UKB-PPP	FinnGEN R11 dry AMD GWAS
SUSD5	15708.4	2802.97	UKB-PPP	FinnGEN R11 dry AMD GWAS
SV2A	585.26	164.783	UKB-PPP	FinnGEN R11 dry AMD GWAS
SWAP70	1210.99	378.032	UKB-PPP	FinnGEN R11 dry AMD GWAS
TACC3	1502.83	567.791	UKB-PPP	FinnGEN R11 dry AMD GWAS
TACSTD2	18526.9	2854.7	UKB-PPP	FinnGEN R11 dry AMD GWAS
TAFA5	2647.09	857.554	UKB-PPP	FinnGEN R11 dry AMD GWAS
TALDO1	376.527	249.272	UKB-PPP	FinnGEN R11 dry AMD GWAS
TANK	34.1525	34.1525	UKB-PPP	FinnGEN R11 dry AMD GWAS
TARBP2	40.3476	40.3476	UKB-PPP	FinnGEN R11 dry AMD GWAS
TBC1D17	5482.46	1273.85	UKB-PPP	FinnGEN R11 dry AMD GWAS
TBC1D23	895.764	284.979	UKB-PPP	FinnGEN R11 dry AMD GWAS
TBCA	598.483	161.891	UKB-PPP	FinnGEN R11 dry AMD GWAS
TBCB	37.0673	37.0673	UKB-PPP	FinnGEN R11 dry AMD GWAS
TBCC	469.281	183.368	UKB-PPP	FinnGEN R11 dry AMD GWAS
TCL1A	3626.69	670.87	UKB-PPP	FinnGEN R11 dry AMD GWAS
TCN1	12896.2	2503.96	UKB-PPP	FinnGEN R11 dry AMD GWAS
TCOF1	104.336	104.336	UKB-PPP	FinnGEN R11 dry AMD GWAS
TCTN3	23305.8	3517.02	UKB-PPP	FinnGEN R11 dry AMD GWAS
TDP1	216.415	159.203	UKB-PPP	FinnGEN R11 dry AMD GWAS
TDRKH	4072.89	1163.86	UKB-PPP	FinnGEN R11 dry AMD GWAS
TEF	77.8992	77.8992	UKB-PPP	FinnGEN R11 dry AMD GWAS
TEK	9826.59	1583.15	UKB-PPP	FinnGEN R11 dry AMD GWAS
TEX101	1174.75	351.182	UKB-PPP	FinnGEN R11 dry AMD GWAS
TF	5334.51	1316.78	UKB-PPP	FinnGEN R11 dry AMD GWAS
TFF1	3654.67	889.922	UKB-PPP	FinnGEN R11 dry AMD GWAS
TFF2	791.097	272.649	UKB-PPP	FinnGEN R11 dry AMD GWAS
TFF3	1177.37	225.508	UKB-PPP	FinnGEN R11 dry AMD GWAS
TFPI	5915.09	1262.67	UKB-PPP	FinnGEN R11 dry AMD GWAS
TFPI2	1311.41	504.497	UKB-PPP	FinnGEN R11 dry AMD GWAS
TFRC	13778.9	2651.57	UKB-PPP	FinnGEN R11 dry AMD GWAS
TG	321.759	169.455	UKB-PPP	FinnGEN R11 dry AMD GWAS
TGFA	399.891	189.69	UKB-PPP	FinnGEN R11 dry AMD GWAS
TGFB1	2790.26	757.842	UKB-PPP	FinnGEN R11 dry AMD GWAS
TGFB2	397.747	144.827	UKB-PPP	FinnGEN R11 dry AMD GWAS
TGFBI	14771.3	3164.28	UKB-PPP	FinnGEN R11 dry AMD GWAS
TGFBR1	37.8643	37.8643	UKB-PPP	FinnGEN R11 dry AMD GWAS
TGFBR2	187.657	161.935	UKB-PPP	FinnGEN R11 dry AMD GWAS
TGFBR3	699.716	411.926	UKB-PPP	FinnGEN R11 dry AMD GWAS
TGM2	848.984	209.701	UKB-PPP	FinnGEN R11 dry AMD GWAS
TGOLN2	21009.8	3789.79	UKB-PPP	FinnGEN R11 dry AMD GWAS
THBD	1857.98	725.588	UKB-PPP	FinnGEN R11 dry AMD GWAS
THBS2	9515.17	1967.36	UKB-PPP	FinnGEN R11 dry AMD GWAS
THBS4	4431.3	1114.33	UKB-PPP	FinnGEN R11 dry AMD GWAS
THOP1	2427.54	704.245	UKB-PPP	FinnGEN R11 dry AMD GWAS
THPO	258.757	177.361	UKB-PPP	FinnGEN R11 dry AMD GWAS
THSD1	627.483	226.291	UKB-PPP	FinnGEN R11 dry AMD GWAS
THTPA	2684.42	420.554	UKB-PPP	FinnGEN R11 dry AMD GWAS
THY1	6256.7	1346.19	UKB-PPP	FinnGEN R11 dry AMD GWAS
TIE1	1139.26	379.696	UKB-PPP	FinnGEN R11 dry AMD GWAS
TIGAR	53.7936	53.7936	UKB-PPP	FinnGEN R11 dry AMD GWAS
TIGIT	124.652	124.652	UKB-PPP	FinnGEN R11 dry AMD GWAS
TIMD4	3399.83	997.965	UKB-PPP	FinnGEN R11 dry AMD GWAS
TIMM10	1431.41	469.975	UKB-PPP	FinnGEN R11 dry AMD GWAS
TIMP2	351.577	125.075	UKB-PPP	FinnGEN R11 dry AMD GWAS
TIMP3	17006.9	3137.05	UKB-PPP	FinnGEN R11 dry AMD GWAS
TIMP4	6497.83	1219.44	UKB-PPP	FinnGEN R11 dry AMD GWAS
TINAGL1	325.851	198.4	UKB-PPP	FinnGEN R11 dry AMD GWAS
TK1	103.51	103.51	UKB-PPP	FinnGEN R11 dry AMD GWAS
TLR1	7569.89	1378.84	UKB-PPP	FinnGEN R11 dry AMD GWAS
TLR3	37880.3	5817.01	UKB-PPP	FinnGEN R11 dry AMD GWAS
TLR4	1003.59	435.512	UKB-PPP	FinnGEN R11 dry AMD GWAS
TMED8	174.362	135.665	UKB-PPP	FinnGEN R11 dry AMD GWAS
TMEM106A	240.552	102.886	UKB-PPP	FinnGEN R11 dry AMD GWAS
TMEM132A	16521.7	2811.98	UKB-PPP	FinnGEN R11 dry AMD GWAS
TMEM25	6321.62	1067.67	UKB-PPP	FinnGEN R11 dry AMD GWAS
TMPRSS11D	717.338	380.758	UKB-PPP	FinnGEN R11 dry AMD GWAS
TMPRSS15	528.509	219.518	UKB-PPP	FinnGEN R11 dry AMD GWAS
TMPRSS5	23993.7	3924.4	UKB-PPP	FinnGEN R11 dry AMD GWAS
TMSB10	31.0381	31.0381	UKB-PPP	FinnGEN R11 dry AMD GWAS
TNC	4368.81	1144.95	UKB-PPP	FinnGEN R11 dry AMD GWAS
TNFAIP2	322.194	191.36	UKB-PPP	FinnGEN R11 dry AMD GWAS
TNFAIP8	200.631	114.968	UKB-PPP	FinnGEN R11 dry AMD GWAS
TNFAIP8L2	48.1005	48.1005	UKB-PPP	FinnGEN R11 dry AMD GWAS
TNFRSF10A	11242.8	2400.87	UKB-PPP	FinnGEN R11 dry AMD GWAS
TNFRSF10B	5226.43	1366.87	UKB-PPP	FinnGEN R11 dry AMD GWAS
TNFRSF10C	4310.95	649.783	UKB-PPP	FinnGEN R11 dry AMD GWAS
TNFRSF11A	16608.7	2984.15	UKB-PPP	FinnGEN R11 dry AMD GWAS
TNFRSF11B	2382.03	810.725	UKB-PPP	FinnGEN R11 dry AMD GWAS
TNFRSF12A	232.953	130.497	UKB-PPP	FinnGEN R11 dry AMD GWAS
TNFRSF13B	770.116	381.597	UKB-PPP	FinnGEN R11 dry AMD GWAS
TNFRSF13C	10558.3	1853.85	UKB-PPP	FinnGEN R11 dry AMD GWAS
TNFRSF17	638.725	261.367	UKB-PPP	FinnGEN R11 dry AMD GWAS
TNFRSF19	5226.59	1139.88	UKB-PPP	FinnGEN R11 dry AMD GWAS
TNFRSF1B	680.592	249.451	UKB-PPP	FinnGEN R11 dry AMD GWAS
TNFRSF21	2433.29	661.971	UKB-PPP	FinnGEN R11 dry AMD GWAS
TNFRSF4	765.642	303.46	UKB-PPP	FinnGEN R11 dry AMD GWAS
TNFRSF6B	8458.67	1959.9	UKB-PPP	FinnGEN R11 dry AMD GWAS
TNFRSF8	2942.39	605.34	UKB-PPP	FinnGEN R11 dry AMD GWAS
TNFRSF9	1158.36	336.52	UKB-PPP	FinnGEN R11 dry AMD GWAS
TNFSF10	1237.04	329.567	UKB-PPP	FinnGEN R11 dry AMD GWAS
TNFSF11	332.54	132.01	UKB-PPP	FinnGEN R11 dry AMD GWAS
TNFSF13	6068.76	1218.42	UKB-PPP	FinnGEN R11 dry AMD GWAS
TNFSF13B	2700.81	708.471	UKB-PPP	FinnGEN R11 dry AMD GWAS
TNFSF14	3857.35	894.203	UKB-PPP	FinnGEN R11 dry AMD GWAS
TNFSF8	2485.06	667.755	UKB-PPP	FinnGEN R11 dry AMD GWAS
TNN	37387.1	4787.05	UKB-PPP	FinnGEN R11 dry AMD GWAS
TNR	5408.02	1442.27	UKB-PPP	FinnGEN R11 dry AMD GWAS
TOP2B	101.202	101.202	UKB-PPP	FinnGEN R11 dry AMD GWAS
TOR1AIP1	20753	3899.87	UKB-PPP	FinnGEN R11 dry AMD GWAS
TP53	53.8326	53.8326	UKB-PPP	FinnGEN R11 dry AMD GWAS
TPK1	8677.23	1923.55	UKB-PPP	FinnGEN R11 dry AMD GWAS
TPMT	7919.17	1323.87	UKB-PPP	FinnGEN R11 dry AMD GWAS
TPP1	3562.8	687.97	UKB-PPP	FinnGEN R11 dry AMD GWAS
TPPP3	63.0443	63.0443	UKB-PPP	FinnGEN R11 dry AMD GWAS
TPR	67.4581	67.4581	UKB-PPP	FinnGEN R11 dry AMD GWAS
TRDMT1	490.943	126.783	UKB-PPP	FinnGEN R11 dry AMD GWAS
TREH	33561.7	5168.97	UKB-PPP	FinnGEN R11 dry AMD GWAS
TREM2	1927.45	374.772	UKB-PPP	FinnGEN R11 dry AMD GWAS
TREML2	5617.06	1283.38	UKB-PPP	FinnGEN R11 dry AMD GWAS
TRIM21	508.569	243.16	UKB-PPP	FinnGEN R11 dry AMD GWAS
TRIM25	169.949	75.1449	UKB-PPP	FinnGEN R11 dry AMD GWAS
TRIM58	1588.26	495.317	UKB-PPP	FinnGEN R11 dry AMD GWAS
TSC22D1	54.6399	54.6399	UKB-PPP	FinnGEN R11 dry AMD GWAS
TSPAN1	43.6147	43.6147	UKB-PPP	FinnGEN R11 dry AMD GWAS
TSPAN15	51.2786	51.2786	UKB-PPP	FinnGEN R11 dry AMD GWAS
TSPAN8	10466.2	2193.58	UKB-PPP	FinnGEN R11 dry AMD GWAS
TSPYL1	389.284	149.896	UKB-PPP	FinnGEN R11 dry AMD GWAS
TST	369.669	166.97	UKB-PPP	FinnGEN R11 dry AMD GWAS
TTF2	3982.22	670.534	UKB-PPP	FinnGEN R11 dry AMD GWAS
TTR	651.652	253.442	UKB-PPP	FinnGEN R11 dry AMD GWAS
TXN	96.7853	64.9789	UKB-PPP	FinnGEN R11 dry AMD GWAS
TXNDC15	21202.3	2883.02	UKB-PPP	FinnGEN R11 dry AMD GWAS
TXNDC5	450.808	169.948	UKB-PPP	FinnGEN R11 dry AMD GWAS
TXNDC9	82.5402	71.5006	UKB-PPP	FinnGEN R11 dry AMD GWAS
TXNRD1	36.0025	36.0025	UKB-PPP	FinnGEN R11 dry AMD GWAS
TYMP	1616.41	467.032	UKB-PPP	FinnGEN R11 dry AMD GWAS
TYRO3	24781.7	3680.15	UKB-PPP	FinnGEN R11 dry AMD GWAS
UBAC1	152.681	111.108	UKB-PPP	FinnGEN R11 dry AMD GWAS
UBE2L6	2390.75	631.565	UKB-PPP	FinnGEN R11 dry AMD GWAS
UBXN1	47.728	47.728	UKB-PPP	FinnGEN R11 dry AMD GWAS
ULBP2	13892.6	2505.07	UKB-PPP	FinnGEN R11 dry AMD GWAS
UMOD	19665.2	2983.23	UKB-PPP	FinnGEN R11 dry AMD GWAS
UNG	37.5768	37.5768	UKB-PPP	FinnGEN R11 dry AMD GWAS
UPB1	215.605	145.241	UKB-PPP	FinnGEN R11 dry AMD GWAS
UROD	9068.11	1753.88	UKB-PPP	FinnGEN R11 dry AMD GWAS
UROS	301.31	124.278	UKB-PPP	FinnGEN R11 dry AMD GWAS
USP28	233.353	128.401	UKB-PPP	FinnGEN R11 dry AMD GWAS
UXS1	360.115	155.756	UKB-PPP	FinnGEN R11 dry AMD GWAS
VAMP5	292.472	184.139	UKB-PPP	FinnGEN R11 dry AMD GWAS
VAMP8	811.256	253.451	UKB-PPP	FinnGEN R11 dry AMD GWAS
VASH1	466.799	209.183	UKB-PPP	FinnGEN R11 dry AMD GWAS
VASN	9252.89	1475.03	UKB-PPP	FinnGEN R11 dry AMD GWAS
VAT1	649.075	264.193	UKB-PPP	FinnGEN R11 dry AMD GWAS
VCAN	16148.1	3656.52	UKB-PPP	FinnGEN R11 dry AMD GWAS
VEGFA	14293.1	2734.57	UKB-PPP	FinnGEN R11 dry AMD GWAS
VEGFB	396.915	116.591	UKB-PPP	FinnGEN R11 dry AMD GWAS
VEGFC	373.084	104.832	UKB-PPP	FinnGEN R11 dry AMD GWAS
VGF	166.6	133.891	UKB-PPP	FinnGEN R11 dry AMD GWAS
VIT	15917.9	2982.47	UKB-PPP	FinnGEN R11 dry AMD GWAS
VMO1	27424.7	4160.64	UKB-PPP	FinnGEN R11 dry AMD GWAS
VNN1	30863	5851.73	UKB-PPP	FinnGEN R11 dry AMD GWAS
VNN2	17759.1	3688.88	UKB-PPP	FinnGEN R11 dry AMD GWAS
VPS4B	34.4141	34.4141	UKB-PPP	FinnGEN R11 dry AMD GWAS
VSIG10	16107.6	3384.59	UKB-PPP	FinnGEN R11 dry AMD GWAS
VSIG10L	1342.89	506.515	UKB-PPP	FinnGEN R11 dry AMD GWAS
VSIG2	1873.84	387.838	UKB-PPP	FinnGEN R11 dry AMD GWAS
VSIR	5227	1220.35	UKB-PPP	FinnGEN R11 dry AMD GWAS
VSNL1	4125.91	843.952	UKB-PPP	FinnGEN R11 dry AMD GWAS
VSTM1	20382	3052.92	UKB-PPP	FinnGEN R11 dry AMD GWAS
VSTM2L	905.508	385.434	UKB-PPP	FinnGEN R11 dry AMD GWAS
VTI1A	51.5624	51.5624	UKB-PPP	FinnGEN R11 dry AMD GWAS
VWA1	4916.51	564.721	UKB-PPP	FinnGEN R11 dry AMD GWAS
VWC2	8903.41	2142.6	UKB-PPP	FinnGEN R11 dry AMD GWAS
VWC2L	307.44	129.358	UKB-PPP	FinnGEN R11 dry AMD GWAS
VWF	406.25	137.518	UKB-PPP	FinnGEN R11 dry AMD GWAS
WARS	2444.14	546.997	UKB-PPP	FinnGEN R11 dry AMD GWAS
WASF1	3724.1	728.124	UKB-PPP	FinnGEN R11 dry AMD GWAS
WASF3	659.183	246.973	UKB-PPP	FinnGEN R11 dry AMD GWAS
WASHC3	112.47	112.47	UKB-PPP	FinnGEN R11 dry AMD GWAS
WFDC1	3555.3	847.127	UKB-PPP	FinnGEN R11 dry AMD GWAS
WFDC12	11895.7	1875.13	UKB-PPP	FinnGEN R11 dry AMD GWAS
WFDC2	285.703	148.404	UKB-PPP	FinnGEN R11 dry AMD GWAS
WFIKKN2	15606.9	3002.48	UKB-PPP	FinnGEN R11 dry AMD GWAS
WIF1	1935.97	630.564	UKB-PPP	FinnGEN R11 dry AMD GWAS
WNT9A	962.245	323.277	UKB-PPP	FinnGEN R11 dry AMD GWAS
WWP2	778.056	265.329	UKB-PPP	FinnGEN R11 dry AMD GWAS
XCL1	15290.9	2959.42	UKB-PPP	FinnGEN R11 dry AMD GWAS
XRCC4	68.2662	68.2662	UKB-PPP	FinnGEN R11 dry AMD GWAS
YAP1	65.3606	65.3606	UKB-PPP	FinnGEN R11 dry AMD GWAS
YES1	197.2	117.725	UKB-PPP	FinnGEN R11 dry AMD GWAS
YJU2	44.6729	44.6729	UKB-PPP	FinnGEN R11 dry AMD GWAS
YOD1	258.163	93.7551	UKB-PPP	FinnGEN R11 dry AMD GWAS
ZBP1	2602.91	488.537	UKB-PPP	FinnGEN R11 dry AMD GWAS
ZBTB16	4205.37	939.187	UKB-PPP	FinnGEN R11 dry AMD GWAS
ZBTB17	35.0083	35.0083	UKB-PPP	FinnGEN R11 dry AMD GWAS
ZFYVE19	6243.88	1644.8	UKB-PPP	FinnGEN R11 dry AMD GWAS
ZP3	49382.4	6805.41	UKB-PPP	FinnGEN R11 dry AMD GWAS
ZPR1	42.4094	42.4094	UKB-PPP	FinnGEN R11 dry AMD GWAS
ACADSB	454.95	121.291	deCODE	FinnGEN R11 dry AMD GWAS
ANXA2	19950.4	259.661	deCODE	FinnGEN R11 dry AMD GWAS
APOE	4626.65	43.2755	deCODE	FinnGEN R11 dry AMD GWAS
C3	166.793	26.4355	deCODE	FinnGEN R11 dry AMD GWAS
CFHR2	30700	500.936	deCODE	FinnGEN R11 dry AMD GWAS
CFHR4	37695.1	227.982	deCODE	FinnGEN R11 dry AMD GWAS
ECM1	23973.9	117.435	deCODE	FinnGEN R11 dry AMD GWAS
F13B	4537.12	195.957	deCODE	FinnGEN R11 dry AMD GWAS
MASP1	208.787	138.001	deCODE	FinnGEN R11 dry AMD GWAS
PILRA	68869.7	158.642	deCODE	FinnGEN R11 dry AMD GWAS
SIGLEC7	6429.29	187.452	deCODE	FinnGEN R11 dry AMD GWAS
SIGLEC9	66580.2	740.595	deCODE	FinnGEN R11 dry AMD GWAS
TLR1	423.553	50.4077	deCODE	FinnGEN R11 dry AMD GWAS
ACADSB	468.57	93.9761	deCODE	MVP dry AMD
ANXA2	19275.2	1047.48	deCODE	MVP dry AMD
APOE	3886.51	379.248	deCODE	MVP dry AMD
CFHR2	19984.6	496.55	deCODE	MVP dry AMD
CFHR4	26167.4	1167.94	deCODE	MVP dry AMD
F13B	1610.25	242.93	deCODE	MVP dry AMD
MASP1	211.298	135.304	deCODE	MVP dry AMD
PILRA	64465	708.455	deCODE	MVP dry AMD
SIGLEC7	5484.65	387.879	deCODE	MVP dry AMD
SIGLEC9	61051.5	1970.1	deCODE	MVP dry AMD
TLR1	585.331	32.9244	deCODE	MVP dry AMD
ACADSB	2333.16	638.286	UKB-PPP	MVP dry AMD
AGXT	3761.96	819.395	UKB-PPP	MVP dry AMD
ALDH5A1	924.412	347.778	UKB-PPP	MVP dry AMD
ANXA2	11727.1	1996.57	UKB-PPP	MVP dry AMD
APOE	23238.1	3145.94	UKB-PPP	MVP dry AMD
CA14	3175.24	927.426	UKB-PPP	MVP dry AMD
CD300LG	5127.8	681.937	UKB-PPP	MVP dry AMD
CFHR2	18024.7	3666.8	UKB-PPP	MVP dry AMD
CFHR4	20540.3	4265.07	UKB-PPP	MVP dry AMD
ECM1	19140.8	3220.62	UKB-PPP	MVP dry AMD
F13B	2355.5	1088.95	UKB-PPP	MVP dry AMD
MSLN	15363.7	2579.42	UKB-PPP	MVP dry AMD
PILRA	40886.8	5490.71	UKB-PPP	MVP dry AMD
PILRB	48563.6	5847.16	UKB-PPP	MVP dry AMD
SIGLEC7	4443.37	791.412	UKB-PPP	MVP dry AMD
SIGLEC9	8748.36	1541.64	UKB-PPP	MVP dry AMD
TLR1	7531.61	1348.91	UKB-PPP	MVP dry AMD
TNFRSF11A	16454.6	2929.57	UKB-PPP	MVP dry AMD
