# Supplementary material for: Genetically Prioritized Plasma Proteins as Candidate Therapeutic Targets for Dry Age-Related Macular Degeneration
Source: J Ophthalmol. 2025 Sep 30;2025:3972293. doi: 10.1155/joph/3972293 (PMC12503973; doi:10.1155/joph/3972293)
Supplement: Supporting Information 8 — Supporting Table 8. MR-PRESSO results in the Discovery and Replication phases. [file 3972293.f8.xlsx]

## Sheet: Supplementary_table7
Supplementary Table 8.MR-PRESSO Results in the Discovery and Replication Phases
Exposure	Outcome	MR Analysis	Causal Estimate	Sd	T-stat	P-value	Global_Test_P	Expsoure_dataset
RGMA	FinnGEN R11 Dry AMD	Raw	-0.104944	0.0345761	-3.03515	0.00444731	0.078	UKB
RGMA	FinnGEN R11 Dry AMD	Outlier-corrected						UKB
PKLR	FinnGEN R11 Dry AMD	Raw	0.0187402	0.0562011	0.333449	0.742447	0.457	UKB
PKLR	FinnGEN R11 Dry AMD	Outlier-corrected						UKB
CA12	FinnGEN R11 Dry AMD	Raw	-0.0543174	0.032537	-1.6694	0.101981	0.272	UKB
CA12	FinnGEN R11 Dry AMD	Outlier-corrected						UKB
SIGLEC6	FinnGEN R11 Dry AMD	Raw	-0.00627383	0.0227077	-0.276286	0.783205	0.069	UKB
SIGLEC6	FinnGEN R11 Dry AMD	Outlier-corrected						UKB
NPC2	FinnGEN R11 Dry AMD	Raw	-0.140228	0.0356307	-3.9356	0.00118176	0.945	UKB
NPC2	FinnGEN R11 Dry AMD	Outlier-corrected						UKB
ORM1	FinnGEN R11 Dry AMD	Raw	0.0397324	0.0266451	1.49117	0.141631	0.68	UKB
ORM1	FinnGEN R11 Dry AMD	Outlier-corrected						UKB
MFAP4	FinnGEN R11 Dry AMD	Raw	0.0276348	0.0590472	0.468012	0.648162	0.559	UKB
MFAP4	FinnGEN R11 Dry AMD	Outlier-corrected						UKB
CD300LF	FinnGEN R11 Dry AMD	Raw	-0.00509908	0.0143059	-0.356433	0.72209	0.154	UKB
CD300LF	FinnGEN R11 Dry AMD	Outlier-corrected						UKB
RBKS	FinnGEN R11 Dry AMD	Raw	0.0396274	0.0412269	0.961201	0.346448	0.219	UKB
RBKS	FinnGEN R11 Dry AMD	Outlier-corrected						UKB
BCL2L15	FinnGEN R11 Dry AMD	Raw	-0.0447561	0.0753903	-0.593658	0.560128	0.023	UKB
BCL2L15	FinnGEN R11 Dry AMD	Outlier-corrected	-0.0727002	0.0684692	-1.06179	0.303181		UKB
PAEP	FinnGEN R11 Dry AMD	Raw	0.0869251	0.021501	4.04283	0.000108805	0.086	UKB
PAEP	FinnGEN R11 Dry AMD	Outlier-corrected						UKB
LRRN1	FinnGEN R11 Dry AMD	Raw	-0.0277105	0.0162583	-1.70439	0.0906261	0.329	UKB
LRRN1	FinnGEN R11 Dry AMD	Outlier-corrected						UKB
IFNAR1	FinnGEN R11 Dry AMD	Raw	-0.0597238	0.0266731	-2.23911	0.02937	0.563	UKB
IFNAR1	FinnGEN R11 Dry AMD	Outlier-corrected						UKB
DTYMK	FinnGEN R11 Dry AMD	Raw	0.264827	0.0784369	3.3763	0.0432092	0.903	UKB
DTYMK	FinnGEN R11 Dry AMD	Outlier-corrected						UKB
KDR	FinnGEN R11 Dry AMD	Raw	-0.0452894	0.022673	-1.99751	0.0513382	0.558	UKB
KDR	FinnGEN R11 Dry AMD	Outlier-corrected						UKB
WNT9A	FinnGEN R11 Dry AMD	Raw	0.049309	0.0875039	0.563507	0.583467	0.111	UKB
WNT9A	FinnGEN R11 Dry AMD	Outlier-corrected						UKB
MAP4K5	FinnGEN R11 Dry AMD	Raw	-0.0189833	0.0393735	-0.482133	0.638385	1	UKB
MAP4K5	FinnGEN R11 Dry AMD	Outlier-corrected						UKB
IMMT	FinnGEN R11 Dry AMD	Raw	-0.000297026	0.0989238	-0.00300257	0.997748	0.518	UKB
IMMT	FinnGEN R11 Dry AMD	Outlier-corrected						UKB
CST6	FinnGEN R11 Dry AMD	Raw	0.0196428	0.0470718	0.417294	0.682375	0.82	UKB
CST6	FinnGEN R11 Dry AMD	Outlier-corrected						UKB
RSPO3	FinnGEN R11 Dry AMD	Raw	0.0490604	0.0775174	0.632895	0.539736	0.346	UKB
RSPO3	FinnGEN R11 Dry AMD	Outlier-corrected						UKB
FAS	FinnGEN R11 Dry AMD	Raw	-0.0715671	0.0456039	-1.56932	0.127062	0.051	UKB
FAS	FinnGEN R11 Dry AMD	Outlier-corrected						UKB
LAIR2	FinnGEN R11 Dry AMD	Raw	0.00453621	0.0153552	0.295419	0.76816	0.213	UKB
LAIR2	FinnGEN R11 Dry AMD	Outlier-corrected						UKB
FURIN	FinnGEN R11 Dry AMD	Raw	-0.101744	0.0523257	-1.94443	0.0877441	0.875	UKB
FURIN	FinnGEN R11 Dry AMD	Outlier-corrected						UKB
PCDH17	FinnGEN R11 Dry AMD	Raw	0.0617668	0.0944936	0.65366	0.542194	0.487	UKB
PCDH17	FinnGEN R11 Dry AMD	Outlier-corrected						UKB
SCGB1A1	FinnGEN R11 Dry AMD	Raw	0.087535	0.0334609	2.61604	0.0126919	0.554	UKB
SCGB1A1	FinnGEN R11 Dry AMD	Outlier-corrected						UKB
HSPA2	FinnGEN R11 Dry AMD	Raw	0.0323269	0.0702551	0.460136	0.661622	0.83	UKB
HSPA2	FinnGEN R11 Dry AMD	Outlier-corrected						UKB
GCNT1	FinnGEN R11 Dry AMD	Raw	0.0137164	0.0207154	0.662135	0.510028	0.796	UKB
GCNT1	FinnGEN R11 Dry AMD	Outlier-corrected						UKB
IL19	FinnGEN R11 Dry AMD	Raw	-0.0594387	0.0382365	-1.5545	0.135007	0.57	UKB
IL19	FinnGEN R11 Dry AMD	Outlier-corrected						UKB
ADAM15	FinnGEN R11 Dry AMD	Raw	0.0162667	0.0154165	1.05515	0.293755	0.307	UKB
ADAM15	FinnGEN R11 Dry AMD	Outlier-corrected						UKB
IL17D	FinnGEN R11 Dry AMD	Raw	0.0719925	0.0291095	2.47317	0.0164525	0.285	UKB
IL17D	FinnGEN R11 Dry AMD	Outlier-corrected						UKB
TSPAN8	FinnGEN R11 Dry AMD	Raw	0.00118694	0.0240485	0.049356	0.96076	0.092	UKB
TSPAN8	FinnGEN R11 Dry AMD	Outlier-corrected						UKB
CST7	FinnGEN R11 Dry AMD	Raw	0.015015	0.0139989	1.07259	0.285214	0.763	UKB
CST7	FinnGEN R11 Dry AMD	Outlier-corrected						UKB
C8B	FinnGEN R11 Dry AMD	Raw	-0.0122488	0.0227911	-0.537438	0.592515	0.304	UKB
C8B	FinnGEN R11 Dry AMD	Outlier-corrected						UKB
HBZ	FinnGEN R11 Dry AMD	Raw	0.00336212	0.0121038	0.277774	0.781564	0.24	UKB
HBZ	FinnGEN R11 Dry AMD	Outlier-corrected						UKB
CXCL12	FinnGEN R11 Dry AMD	Raw	0.0187006	0.0519324	0.360095	0.722551	0.316	UKB
CXCL12	FinnGEN R11 Dry AMD	Outlier-corrected						UKB
FN1	FinnGEN R11 Dry AMD	Raw	-0.0644154	0.0284124	-2.26716	0.0279229	0.603	UKB
FN1	FinnGEN R11 Dry AMD	Outlier-corrected						UKB
FOLR2	FinnGEN R11 Dry AMD	Raw	0.234196	0.077627	3.01695	0.0234893	0.699	UKB
FOLR2	FinnGEN R11 Dry AMD	Outlier-corrected						UKB
PRG2	FinnGEN R11 Dry AMD	Raw	-0.0492458	0.114521	-0.430014	0.689339	0.546	UKB
PRG2	FinnGEN R11 Dry AMD	Outlier-corrected						UKB
APOE	FinnGEN R11 Dry AMD	Raw	0.139544	0.0195012	7.15565	8.09331e-11	<0.001	UKB
APOE	FinnGEN R11 Dry AMD	Outlier-corrected	0.143005	0.0187589	7.62331	7.70023e-12		UKB
NFATC1	FinnGEN R11 Dry AMD	Raw	-0.0659712	0.0716203	-0.921124	0.378672	0.665	UKB
NFATC1	FinnGEN R11 Dry AMD	Outlier-corrected						UKB
ST3GAL1	FinnGEN R11 Dry AMD	Raw	0.0069683	0.0417516	0.166899	0.869541	0.798	UKB
ST3GAL1	FinnGEN R11 Dry AMD	Outlier-corrected						UKB
IQGAP2	FinnGEN R11 Dry AMD	Raw	0.287671	0.0333083	8.6366	0.000988388	0.98	UKB
IQGAP2	FinnGEN R11 Dry AMD	Outlier-corrected						UKB
CXCL16	FinnGEN R11 Dry AMD	Raw	0.0163496	0.0415211	0.393766	0.69723	0.367	UKB
CXCL16	FinnGEN R11 Dry AMD	Outlier-corrected						UKB
ICAM5	FinnGEN R11 Dry AMD	Raw	-0.0097716	0.0141571	-0.690224	0.491265	0.599	UKB
ICAM5	FinnGEN R11 Dry AMD	Outlier-corrected						UKB
PRCP	FinnGEN R11 Dry AMD	Raw	-0.418997	0.166962	-2.50953	0.0404248	0.408	UKB
PRCP	FinnGEN R11 Dry AMD	Outlier-corrected						UKB
CX3CL1	FinnGEN R11 Dry AMD	Raw	-0.0376229	0.0400182	-0.940146	0.357351	0.612	UKB
CX3CL1	FinnGEN R11 Dry AMD	Outlier-corrected						UKB
SULT1A1	FinnGEN R11 Dry AMD	Raw	0.0217347	0.0768596	0.282785	0.782592	0.433	UKB
SULT1A1	FinnGEN R11 Dry AMD	Outlier-corrected						UKB
FABP3	FinnGEN R11 Dry AMD	Raw	-0.43048	0.0928645	-4.63557	0.00976635	0.819	UKB
FABP3	FinnGEN R11 Dry AMD	Outlier-corrected						UKB
SIGLEC1	FinnGEN R11 Dry AMD	Raw	-0.011619	0.0319356	-0.363827	0.717618	0.343	UKB
SIGLEC1	FinnGEN R11 Dry AMD	Outlier-corrected						UKB
SEMA7A	FinnGEN R11 Dry AMD	Raw	0.148234	0.101542	1.45984	0.172298	0.276	UKB
SEMA7A	FinnGEN R11 Dry AMD	Outlier-corrected						UKB
PMM2	FinnGEN R11 Dry AMD	Raw	-0.00928694	0.0273414	-0.339666	0.740505	0.917	UKB
PMM2	FinnGEN R11 Dry AMD	Outlier-corrected						UKB
PRSS27	FinnGEN R11 Dry AMD	Raw	-0.0711048	0.0415973	-1.70936	0.101454	0.77	UKB
PRSS27	FinnGEN R11 Dry AMD	Outlier-corrected						UKB
IL1RL2	FinnGEN R11 Dry AMD	Raw	0.0201468	0.0169996	1.18513	0.238952	0.522	UKB
IL1RL2	FinnGEN R11 Dry AMD	Outlier-corrected						UKB
CYTL1	FinnGEN R11 Dry AMD	Raw	-0.0263332	0.0322471	-0.816607	0.418187	0.262	UKB
CYTL1	FinnGEN R11 Dry AMD	Outlier-corrected						UKB
CHMP1A	FinnGEN R11 Dry AMD	Raw	0.142064	0.1241	1.14475	0.304135	0.238	UKB
CHMP1A	FinnGEN R11 Dry AMD	Outlier-corrected						UKB
ADM	FinnGEN R11 Dry AMD	Raw	0.0108187	0.0442484	0.244499	0.810157	0.917	UKB
ADM	FinnGEN R11 Dry AMD	Outlier-corrected						UKB
RGMB	FinnGEN R11 Dry AMD	Raw	0.00181685	0.0533259	0.0340706	0.973081	0.255	UKB
RGMB	FinnGEN R11 Dry AMD	Outlier-corrected						UKB
RNASE1	FinnGEN R11 Dry AMD	Raw	-0.0375106	0.0953827	-0.393265	0.704397	0.102	UKB
RNASE1	FinnGEN R11 Dry AMD	Outlier-corrected						UKB
CD38	FinnGEN R11 Dry AMD	Raw	0.0683872	0.0234924	2.91103	0.00484712	0.874	UKB
CD38	FinnGEN R11 Dry AMD	Outlier-corrected						UKB
TGM2	FinnGEN R11 Dry AMD	Raw	0.128081	0.0505761	2.53244	0.0390933	0.894	UKB
TGM2	FinnGEN R11 Dry AMD	Outlier-corrected						UKB
SAA4	FinnGEN R11 Dry AMD	Raw	-0.0632685	0.0279301	-2.26525	0.0276908	0.168	UKB
SAA4	FinnGEN R11 Dry AMD	Outlier-corrected						UKB
TNFSF13B	FinnGEN R11 Dry AMD	Raw	0.0958415	0.0701862	1.36553	0.184749	0.014	UKB
TNFSF13B	FinnGEN R11 Dry AMD	Outlier-corrected	0.0566864	0.0604723	0.937395	0.358295		UKB
IMPA1	FinnGEN R11 Dry AMD	Raw	-0.0950323	0.0507215	-1.87361	0.0806003	0.644	UKB
IMPA1	FinnGEN R11 Dry AMD	Outlier-corrected						UKB
CD2AP	FinnGEN R11 Dry AMD	Raw	0.119785	0.0417087	2.87193	0.00729587	0.189	UKB
CD2AP	FinnGEN R11 Dry AMD	Outlier-corrected						UKB
THBD	FinnGEN R11 Dry AMD	Raw	0.117611	0.0631862	1.86133	0.0744959	0.024	UKB
THBD	FinnGEN R11 Dry AMD	Outlier-corrected	0.0838591	0.0557671	1.50374	0.145696		UKB
PM20D1	FinnGEN R11 Dry AMD	Raw	0.0227428	0.0148794	1.52847	0.128902	0.045	UKB
PM20D1	FinnGEN R11 Dry AMD	Outlier-corrected	0.0205762	0.0143677	1.43211	0.154608		UKB
MATN2	FinnGEN R11 Dry AMD	Raw	0.0234836	0.0259347	0.905492	0.370136	0.634	UKB
MATN2	FinnGEN R11 Dry AMD	Outlier-corrected						UKB
NFKBIE	FinnGEN R11 Dry AMD	Raw	-0.0230238	0.0513174	-0.448655	0.66724	0.64	UKB
NFKBIE	FinnGEN R11 Dry AMD	Outlier-corrected						UKB
CGREF1	FinnGEN R11 Dry AMD	Raw	0.0115233	0.0170014	0.677787	0.499317	0.628	UKB
CGREF1	FinnGEN R11 Dry AMD	Outlier-corrected						UKB
NPTXR	FinnGEN R11 Dry AMD	Raw	-0.0250969	0.0219297	-1.14443	0.262136	0.705	UKB
NPTXR	FinnGEN R11 Dry AMD	Outlier-corrected						UKB
IL6R	FinnGEN R11 Dry AMD	Raw	-0.019569	0.0116601	-1.67829	0.0949708	0.373	UKB
IL6R	FinnGEN R11 Dry AMD	Outlier-corrected						UKB
CCL3	FinnGEN R11 Dry AMD	Raw	-0.0210991	0.0282066	-0.748021	0.458935	0.864	UKB
CCL3	FinnGEN R11 Dry AMD	Outlier-corrected						UKB
CXADR	FinnGEN R11 Dry AMD	Raw	0.104759	0.0688931	1.5206	0.202999	0.711	UKB
CXADR	FinnGEN R11 Dry AMD	Outlier-corrected						UKB
TEX101	FinnGEN R11 Dry AMD	Raw	-0.111576	0.0713373	-1.56406	0.132075	0.352	UKB
TEX101	FinnGEN R11 Dry AMD	Outlier-corrected						UKB
KLRB1	FinnGEN R11 Dry AMD	Raw	0.0239098	0.0599554	0.398793	0.697678	0.628	UKB
KLRB1	FinnGEN R11 Dry AMD	Outlier-corrected						UKB
C7orf50	FinnGEN R11 Dry AMD	Raw	-0.102073	0.0293362	-3.47943	0.00127719	0.145	UKB
C7orf50	FinnGEN R11 Dry AMD	Outlier-corrected						UKB
LIPF	FinnGEN R11 Dry AMD	Raw	0.113313	0.0419742	2.69958	0.0102127	0.013	UKB
LIPF	FinnGEN R11 Dry AMD	Outlier-corrected	0.100559	0.0385853	2.60615	0.0130059		UKB
SERPING1	FinnGEN R11 Dry AMD	Raw	-0.01333	0.04234	-0.314832	0.754448	0.19	UKB
SERPING1	FinnGEN R11 Dry AMD	Outlier-corrected						UKB
PRSS53	FinnGEN R11 Dry AMD	Raw	0.00907053	0.0108392	0.836831	0.403928	0.548	UKB
PRSS53	FinnGEN R11 Dry AMD	Outlier-corrected						UKB
GLB1	FinnGEN R11 Dry AMD	Raw	0.0618618	0.06014	1.02863	0.315934	0.074	UKB
GLB1	FinnGEN R11 Dry AMD	Outlier-corrected						UKB
DDAH1	FinnGEN R11 Dry AMD	Raw	0.100485	0.0586351	1.71374	0.0994659	0.493	UKB
DDAH1	FinnGEN R11 Dry AMD	Outlier-corrected						UKB
C7	FinnGEN R11 Dry AMD	Raw	0.0198521	0.0108457	1.83041	0.0695331	0.995	UKB
C7	FinnGEN R11 Dry AMD	Outlier-corrected						UKB
MRI1	FinnGEN R11 Dry AMD	Raw	0.0214644	0.0269966	0.795078	0.430836	0.386	UKB
MRI1	FinnGEN R11 Dry AMD	Outlier-corrected						UKB
IL1RAP	FinnGEN R11 Dry AMD	Raw	-0.00482133	0.0132978	-0.362565	0.717744	0.502	UKB
IL1RAP	FinnGEN R11 Dry AMD	Outlier-corrected						UKB
CEP85	FinnGEN R11 Dry AMD	Raw	0.175118	0.0772915	2.26569	0.108356	0.817	UKB
CEP85	FinnGEN R11 Dry AMD	Outlier-corrected						UKB
CLEC7A	FinnGEN R11 Dry AMD	Raw	-0.0343621	0.0162116	-2.1196	0.0366465	0.082	UKB
CLEC7A	FinnGEN R11 Dry AMD	Outlier-corrected						UKB
APOBR	FinnGEN R11 Dry AMD	Raw	-0.0108799	0.00991532	-1.09729	0.273779	0.108	UKB
APOBR	FinnGEN R11 Dry AMD	Outlier-corrected						UKB
ADAM23	FinnGEN R11 Dry AMD	Raw	-0.0201335	0.0138744	-1.45112	0.149271	0.898	UKB
ADAM23	FinnGEN R11 Dry AMD	Outlier-corrected						UKB
APOA4	FinnGEN R11 Dry AMD	Raw	-0.113749	0.105963	-1.07348	0.314367	0.288	UKB
APOA4	FinnGEN R11 Dry AMD	Outlier-corrected						UKB
ECE1	FinnGEN R11 Dry AMD	Raw	0.217166	0.0947771	2.29134	0.0556978	0.763	UKB
ECE1	FinnGEN R11 Dry AMD	Outlier-corrected						UKB
C4BPB	FinnGEN R11 Dry AMD	Raw	0.12171	0.0458897	2.65222	0.014554	0.599	UKB
C4BPB	FinnGEN R11 Dry AMD	Outlier-corrected						UKB
FAM171B	FinnGEN R11 Dry AMD	Raw	0.0512035	0.0272577	1.8785	0.0672663	0.607	UKB
FAM171B	FinnGEN R11 Dry AMD	Outlier-corrected						UKB
MANF	FinnGEN R11 Dry AMD	Raw	0.222684	0.152169	1.46341	0.239554	0.551	UKB
MANF	FinnGEN R11 Dry AMD	Outlier-corrected						UKB
MAP2	FinnGEN R11 Dry AMD	Raw	-0.573132	0.20078	-2.85453	0.0648672	0.404	UKB
MAP2	FinnGEN R11 Dry AMD	Outlier-corrected						UKB
VWA1	FinnGEN R11 Dry AMD	Raw	-0.054385	0.0316598	-1.71779	0.109544	0.696	UKB
VWA1	FinnGEN R11 Dry AMD	Outlier-corrected						UKB
SDC4	FinnGEN R11 Dry AMD	Raw	-0.0707227	0.0564818	-1.25213	0.226547	0.461	UKB
SDC4	FinnGEN R11 Dry AMD	Outlier-corrected						UKB
NECTIN4	FinnGEN R11 Dry AMD	Raw	-0.0406524	0.0431786	-0.941495	0.353972	0.441	UKB
NECTIN4	FinnGEN R11 Dry AMD	Outlier-corrected						UKB
F12	FinnGEN R11 Dry AMD	Raw	0.0225229	0.0118968	1.89319	0.059837	0.162	UKB
F12	FinnGEN R11 Dry AMD	Outlier-corrected						UKB
TIMP4	FinnGEN R11 Dry AMD	Raw	0.00100284	0.0219779	0.0456293	0.963808	0.964	UKB
TIMP4	FinnGEN R11 Dry AMD	Outlier-corrected						UKB
RNASE6	FinnGEN R11 Dry AMD	Raw	-0.00282496	0.0272458	-0.103684	0.917902	0.361	UKB
RNASE6	FinnGEN R11 Dry AMD	Outlier-corrected						UKB
ESM1	FinnGEN R11 Dry AMD	Raw	0.113567	0.0414587	2.73927	0.0168802	0.925	UKB
ESM1	FinnGEN R11 Dry AMD	Outlier-corrected						UKB
SUSD1	FinnGEN R11 Dry AMD	Raw	-0.13445	0.0715073	-1.88023	0.0845637	0.33	UKB
SUSD1	FinnGEN R11 Dry AMD	Outlier-corrected						UKB
HRG	FinnGEN R11 Dry AMD	Raw	-0.0288011	0.0231473	-1.24425	0.21809	0.206	UKB
HRG	FinnGEN R11 Dry AMD	Outlier-corrected						UKB
MAPK9	FinnGEN R11 Dry AMD	Raw	0.155661	0.0489003	3.18323	0.0244495	0.976	UKB
MAPK9	FinnGEN R11 Dry AMD	Outlier-corrected						UKB
GDNF	FinnGEN R11 Dry AMD	Raw	-0.00651501	0.0267705	-0.243365	0.809067	0.987	UKB
GDNF	FinnGEN R11 Dry AMD	Outlier-corrected						UKB
ACE	FinnGEN R11 Dry AMD	Raw	-0.00216982	0.0273415	-0.0793598	0.936955	0.319	UKB
ACE	FinnGEN R11 Dry AMD	Outlier-corrected						UKB
MDH1	FinnGEN R11 Dry AMD	Raw	0.32791	0.0822283	3.9878	0.0282332	0.87	UKB
MDH1	FinnGEN R11 Dry AMD	Outlier-corrected						UKB
TMEM25	FinnGEN R11 Dry AMD	Raw	0.0464466	0.0258531	1.79656	0.0815648	0.748	UKB
TMEM25	FinnGEN R11 Dry AMD	Outlier-corrected						UKB
ANGPTL1	FinnGEN R11 Dry AMD	Raw	-0.00392424	0.0258451	-0.151837	0.879903	0.428	UKB
ANGPTL1	FinnGEN R11 Dry AMD	Outlier-corrected						UKB
CSPG4	FinnGEN R11 Dry AMD	Raw	-0.0238434	0.107916	-0.220945	0.831442	0.159	UKB
CSPG4	FinnGEN R11 Dry AMD	Outlier-corrected						UKB
ACOT13	FinnGEN R11 Dry AMD	Raw	0.253047	0.0422968	5.98264	0.00934861	0.99	UKB
ACOT13	FinnGEN R11 Dry AMD	Outlier-corrected						UKB
SLAMF8	FinnGEN R11 Dry AMD	Raw	0.00708324	0.0191395	0.370085	0.712335	0.444	UKB
SLAMF8	FinnGEN R11 Dry AMD	Outlier-corrected						UKB
SPRR3	FinnGEN R11 Dry AMD	Raw	0.0299418	0.0491152	0.609624	0.547027	0.088	UKB
SPRR3	FinnGEN R11 Dry AMD	Outlier-corrected						UKB
SLC39A5	FinnGEN R11 Dry AMD	Raw	0.0677785	0.0329265	2.05848	0.131688	0.914	UKB
SLC39A5	FinnGEN R11 Dry AMD	Outlier-corrected						UKB
EDN1	FinnGEN R11 Dry AMD	Raw	0.0362967	0.0533777	0.679999	0.515697	0.812	UKB
EDN1	FinnGEN R11 Dry AMD	Outlier-corrected						UKB
CSTB	FinnGEN R11 Dry AMD	Raw	-0.0143471	0.0157446	-0.911238	0.364218	0.689	UKB
CSTB	FinnGEN R11 Dry AMD	Outlier-corrected						UKB
FAM3C	FinnGEN R11 Dry AMD	Raw	-0.0869948	0.092197	-0.943575	0.388712	0.598	UKB
FAM3C	FinnGEN R11 Dry AMD	Outlier-corrected						UKB
ACP1	FinnGEN R11 Dry AMD	Raw	0.0629729	0.0286357	2.1991	0.0341992	0.216	UKB
ACP1	FinnGEN R11 Dry AMD	Outlier-corrected						UKB
PSG1	FinnGEN R11 Dry AMD	Raw	-0.010449	0.0122915	-0.850102	0.396391	0.072	UKB
PSG1	FinnGEN R11 Dry AMD	Outlier-corrected						UKB
PTPRK	FinnGEN R11 Dry AMD	Raw	0.290773	0.0785472	3.70189	0.0342331	0.79	UKB
PTPRK	FinnGEN R11 Dry AMD	Outlier-corrected						UKB
PDE5A	FinnGEN R11 Dry AMD	Raw	0.061117	0.0648372	0.942622	0.359891	0.167	UKB
PDE5A	FinnGEN R11 Dry AMD	Outlier-corrected						UKB
ELN	FinnGEN R11 Dry AMD	Raw	-0.211413	0.232056	-0.911043	0.429444	0.315	UKB
ELN	FinnGEN R11 Dry AMD	Outlier-corrected						UKB
ICAM1	FinnGEN R11 Dry AMD	Raw	0.019989	0.0194639	1.02698	0.307646	0.719	UKB
ICAM1	FinnGEN R11 Dry AMD	Outlier-corrected						UKB
CRTAC1	FinnGEN R11 Dry AMD	Raw	0.0182095	0.0168914	1.07803	0.282834	0.876	UKB
CRTAC1	FinnGEN R11 Dry AMD	Outlier-corrected						UKB
DNPH1	FinnGEN R11 Dry AMD	Raw	0.0320004	0.0497091	0.643753	0.52584	0.105	UKB
DNPH1	FinnGEN R11 Dry AMD	Outlier-corrected						UKB
NIT1	FinnGEN R11 Dry AMD	Raw	-0.128419	0.0547628	-2.345	0.0388286	0.817	UKB
NIT1	FinnGEN R11 Dry AMD	Outlier-corrected						UKB
CA9	FinnGEN R11 Dry AMD	Raw	-0.0495521	0.056006	-0.884764	0.399304	0.907	UKB
CA9	FinnGEN R11 Dry AMD	Outlier-corrected						UKB
SLAMF1	FinnGEN R11 Dry AMD	Raw	0.265185	0.134959	1.96492	0.106614	0.234	UKB
SLAMF1	FinnGEN R11 Dry AMD	Outlier-corrected						UKB
NTRK3	FinnGEN R11 Dry AMD	Raw	-0.00776813	0.0429323	-0.180939	0.857874	0.457	UKB
NTRK3	FinnGEN R11 Dry AMD	Outlier-corrected						UKB
LRRC37A2	FinnGEN R11 Dry AMD	Raw	-0.00267136	0.011412	-0.234082	0.815278	0.769	UKB
LRRC37A2	FinnGEN R11 Dry AMD	Outlier-corrected						UKB
SCARA5	FinnGEN R11 Dry AMD	Raw	0.0271564	0.0306974	0.88465	0.380946	0.41	UKB
SCARA5	FinnGEN R11 Dry AMD	Outlier-corrected						UKB
FCRLB	FinnGEN R11 Dry AMD	Raw	-0.00350853	0.0123425	-0.284265	0.776757	0.9	UKB
FCRLB	FinnGEN R11 Dry AMD	Outlier-corrected						UKB
THTPA	FinnGEN R11 Dry AMD	Raw	0.0511781	0.0483289	1.05895	0.31232	0.453	UKB
THTPA	FinnGEN R11 Dry AMD	Outlier-corrected						UKB
IL2RA	FinnGEN R11 Dry AMD	Raw	-0.0118187	0.0191816	-0.616147	0.540053	0.76	UKB
IL2RA	FinnGEN R11 Dry AMD	Outlier-corrected						UKB
AOC1	FinnGEN R11 Dry AMD	Raw	0.0410155	0.0407874	1.00559	0.325544	0.578	UKB
AOC1	FinnGEN R11 Dry AMD	Outlier-corrected						UKB
TNR	FinnGEN R11 Dry AMD	Raw	0.00348617	0.0213752	0.163094	0.871053	0.998	UKB
TNR	FinnGEN R11 Dry AMD	Outlier-corrected						UKB
SETMAR	FinnGEN R11 Dry AMD	Raw	0.0770947	0.0416342	1.85171	0.0739321	0.321	UKB
SETMAR	FinnGEN R11 Dry AMD	Outlier-corrected						UKB
MEP1A	FinnGEN R11 Dry AMD	Raw	0.153635	0.0404488	3.79826	0.00105133	0.745	UKB
MEP1A	FinnGEN R11 Dry AMD	Outlier-corrected						UKB
VAMP5	FinnGEN R11 Dry AMD	Raw	0.133889	0.144281	0.927974	0.396011	0.281	UKB
VAMP5	FinnGEN R11 Dry AMD	Outlier-corrected						UKB
MMP8	FinnGEN R11 Dry AMD	Raw	0.00022332	0.0284112	0.00786028	0.993759	0.389	UKB
MMP8	FinnGEN R11 Dry AMD	Outlier-corrected						UKB
CCL27	FinnGEN R11 Dry AMD	Raw	-0.0268225	0.0565195	-0.47457	0.641132	0.236	UKB
CCL27	FinnGEN R11 Dry AMD	Outlier-corrected						UKB
SERPINB8	FinnGEN R11 Dry AMD	Raw	0.0171628	0.0165841	1.03489	0.303619	0.98	UKB
SERPINB8	FinnGEN R11 Dry AMD	Outlier-corrected						UKB
SPINK1	FinnGEN R11 Dry AMD	Raw	-0.0630755	0.0204929	-3.07792	0.00298955	0.779	UKB
SPINK1	FinnGEN R11 Dry AMD	Outlier-corrected						UKB
PTH1R	FinnGEN R11 Dry AMD	Raw	-0.117123	0.0330476	-3.54406	0.00249399	0.967	UKB
PTH1R	FinnGEN R11 Dry AMD	Outlier-corrected						UKB
GPR37	FinnGEN R11 Dry AMD	Raw	0.0286268	0.0160938	1.77875	0.0775315	0.074	UKB
GPR37	FinnGEN R11 Dry AMD	Outlier-corrected						UKB
CCN5	FinnGEN R11 Dry AMD	Raw	-0.0309554	0.0347249	-0.891446	0.379784	0.894	UKB
CCN5	FinnGEN R11 Dry AMD	Outlier-corrected						UKB
CBLN4	FinnGEN R11 Dry AMD	Raw	0.0294283	0.0337471	0.872023	0.387629	0.687	UKB
CBLN4	FinnGEN R11 Dry AMD	Outlier-corrected						UKB
CDH6	FinnGEN R11 Dry AMD	Raw	0.0419361	0.0146114	2.8701	0.00473587	0.766	UKB
CDH6	FinnGEN R11 Dry AMD	Outlier-corrected						UKB
CDKN1A	FinnGEN R11 Dry AMD	Raw	-0.146395	0.0788579	-1.85644	0.0963577	0.54	UKB
CDKN1A	FinnGEN R11 Dry AMD	Outlier-corrected						UKB
ASPSCR1	FinnGEN R11 Dry AMD	Raw	0.02416	0.045047	0.536329	0.599596	0.785	UKB
ASPSCR1	FinnGEN R11 Dry AMD	Outlier-corrected						UKB
HS6ST1	FinnGEN R11 Dry AMD	Raw	0.0401772	0.0355213	1.13107	0.267292	0.808	UKB
HS6ST1	FinnGEN R11 Dry AMD	Outlier-corrected						UKB
CD7	FinnGEN R11 Dry AMD	Raw	-0.0220359	0.0337401	-0.653108	0.518502	0.591	UKB
CD7	FinnGEN R11 Dry AMD	Outlier-corrected						UKB
CA6	FinnGEN R11 Dry AMD	Raw	-0.0179055	0.0198139	-0.903684	0.368335	0.175	UKB
CA6	FinnGEN R11 Dry AMD	Outlier-corrected						UKB
ERMAP	FinnGEN R11 Dry AMD	Raw	-0.146887	0.0769902	-1.90787	0.105018	0.702	UKB
ERMAP	FinnGEN R11 Dry AMD	Outlier-corrected						UKB
IGF2R	FinnGEN R11 Dry AMD	Raw	0.0495127	0.0170844	2.89812	0.00478725	0.966	UKB
IGF2R	FinnGEN R11 Dry AMD	Outlier-corrected						UKB
TGFBR3	FinnGEN R11 Dry AMD	Raw	0.0715176	0.0723267	0.988814	0.340802	0.807	UKB
TGFBR3	FinnGEN R11 Dry AMD	Outlier-corrected						UKB
IL12B	FinnGEN R11 Dry AMD	Raw	-0.00370333	0.021119	-0.175355	0.861273	0.605	UKB
IL12B	FinnGEN R11 Dry AMD	Outlier-corrected						UKB
PGLYRP4	FinnGEN R11 Dry AMD	Raw	-0.00107838	0.0387978	-0.0277947	0.977979	0.665	UKB
PGLYRP4	FinnGEN R11 Dry AMD	Outlier-corrected						UKB
PMVK	FinnGEN R11 Dry AMD	Raw	0.140228	0.129853	1.0799	0.321671	0.453	UKB
PMVK	FinnGEN R11 Dry AMD	Outlier-corrected						UKB
DPP10	FinnGEN R11 Dry AMD	Raw	0.023182	0.0289237	0.801488	0.426178	0.81	UKB
DPP10	FinnGEN R11 Dry AMD	Outlier-corrected						UKB
REG3A	FinnGEN R11 Dry AMD	Raw	0.00764187	0.0383473	0.19928	0.843388	0.617	UKB
REG3A	FinnGEN R11 Dry AMD	Outlier-corrected						UKB
ARHGEF10	FinnGEN R11 Dry AMD	Raw	-0.0520945	0.0250018	-2.08363	0.0417695	0.642	UKB
ARHGEF10	FinnGEN R11 Dry AMD	Outlier-corrected						UKB
CAPG	FinnGEN R11 Dry AMD	Raw	-0.0115858	0.0132628	-0.873556	0.383805	0.759	UKB
CAPG	FinnGEN R11 Dry AMD	Outlier-corrected						UKB
AP1G2	FinnGEN R11 Dry AMD	Raw	-0.0117618	0.0796481	-0.147672	0.888372	0.385	UKB
AP1G2	FinnGEN R11 Dry AMD	Outlier-corrected						UKB
LRRC38	FinnGEN R11 Dry AMD	Raw	-0.0650353	0.0403705	-1.61096	0.122858	0.255	UKB
LRRC38	FinnGEN R11 Dry AMD	Outlier-corrected						UKB
CCDC50	FinnGEN R11 Dry AMD	Raw	0.00260054	0.0769709	0.033786	0.973785	0.301	UKB
CCDC50	FinnGEN R11 Dry AMD	Outlier-corrected						UKB
NCR3LG1	FinnGEN R11 Dry AMD	Raw	-0.0654881	0.0339542	-1.92872	0.0598172	0.103	UKB
NCR3LG1	FinnGEN R11 Dry AMD	Outlier-corrected						UKB
NME3	FinnGEN R11 Dry AMD	Raw	0.0449635	0.0493892	0.910393	0.379186	0.685	UKB
NME3	FinnGEN R11 Dry AMD	Outlier-corrected						UKB
NPDC1	FinnGEN R11 Dry AMD	Raw	-0.274841	0.0949262	-2.89531	0.0145668	0.179	UKB
NPDC1	FinnGEN R11 Dry AMD	Outlier-corrected						UKB
HSDL2	FinnGEN R11 Dry AMD	Raw	0.00274122	0.0174692	0.156917	0.875682	0.222	UKB
HSDL2	FinnGEN R11 Dry AMD	Outlier-corrected						UKB
PLA2G7	FinnGEN R11 Dry AMD	Raw	0.232649	0.114216	2.03692	0.0972501	0.5	UKB
PLA2G7	FinnGEN R11 Dry AMD	Outlier-corrected						UKB
FGFR4	FinnGEN R11 Dry AMD	Raw	-0.00872536	0.0124066	-0.703285	0.482762	0.359	UKB
FGFR4	FinnGEN R11 Dry AMD	Outlier-corrected						UKB
NSFL1C	FinnGEN R11 Dry AMD	Raw	0.151457	0.094964	1.59489	0.185965	0.758	UKB
NSFL1C	FinnGEN R11 Dry AMD	Outlier-corrected						UKB
SERPINA5	FinnGEN R11 Dry AMD	Raw	-0.0425195	0.0374037	-1.13677	0.263357	0.22	UKB
SERPINA5	FinnGEN R11 Dry AMD	Outlier-corrected						UKB
CD302	FinnGEN R11 Dry AMD	Raw	-0.0579138	0.0340549	-1.7006	0.0987179	0.826	UKB
CD302	FinnGEN R11 Dry AMD	Outlier-corrected						UKB
WFDC12	FinnGEN R11 Dry AMD	Raw	0.00365207	0.0213635	0.170949	0.86469	0.381	UKB
WFDC12	FinnGEN R11 Dry AMD	Outlier-corrected						UKB
FGFBP3	FinnGEN R11 Dry AMD	Raw	0.054609	0.0247175	2.20933	0.0315806	0.752	UKB
FGFBP3	FinnGEN R11 Dry AMD	Outlier-corrected						UKB
PALM2	FinnGEN R11 Dry AMD	Raw	-0.0470967	0.0494542	-0.952329	0.3497	0.215	UKB
PALM2	FinnGEN R11 Dry AMD	Outlier-corrected						UKB
IGF1R	FinnGEN R11 Dry AMD	Raw	0.201109	0.164924	1.2194	0.250673	0.01	UKB
IGF1R	FinnGEN R11 Dry AMD	Outlier-corrected	0.110883	0.130021	0.852808	0.415884		UKB
PCDH1	FinnGEN R11 Dry AMD	Raw	-0.022058	0.123189	-0.179059	0.869302	0.519	UKB
PCDH1	FinnGEN R11 Dry AMD	Outlier-corrected						UKB
REN	FinnGEN R11 Dry AMD	Raw	0.0844948	0.0316678	2.66816	0.0284434	0.887	UKB
REN	FinnGEN R11 Dry AMD	Outlier-corrected						UKB
PILRB	FinnGEN R11 Dry AMD	Raw	0.046106	0.00958912	4.80816	2.9358e-06	0.792	UKB
PILRB	FinnGEN R11 Dry AMD	Outlier-corrected						UKB
B3GNT7	FinnGEN R11 Dry AMD	Raw	-0.0228478	0.0174609	-1.30851	0.193857	0.258	UKB
B3GNT7	FinnGEN R11 Dry AMD	Outlier-corrected						UKB
BTN2A1	FinnGEN R11 Dry AMD	Raw	-0.0146339	0.0450966	-0.324501	0.747209	<0.001	UKB
BTN2A1	FinnGEN R11 Dry AMD	Outlier-corrected	-0.0182478	0.0407385	-0.447926	0.656685		UKB
LAMP3	FinnGEN R11 Dry AMD	Raw	-0.0228381	0.0338181	-0.675321	0.505011	0.868	UKB
LAMP3	FinnGEN R11 Dry AMD	Outlier-corrected						UKB
DNMBP	FinnGEN R11 Dry AMD	Raw	0.00579026	0.0892268	0.0648937	0.949677	0.267	UKB
DNMBP	FinnGEN R11 Dry AMD	Outlier-corrected						UKB
RET	FinnGEN R11 Dry AMD	Raw	-0.00757327	0.0222003	-0.341133	0.734258	0.294	UKB
RET	FinnGEN R11 Dry AMD	Outlier-corrected						UKB
TLR3	FinnGEN R11 Dry AMD	Raw	0.0205503	0.0117242	1.75281	0.0812136	0.31	UKB
TLR3	FinnGEN R11 Dry AMD	Outlier-corrected						UKB
CEMIP2	FinnGEN R11 Dry AMD	Raw	0.0965798	0.0483355	1.99811	0.0688827	0.592	UKB
CEMIP2	FinnGEN R11 Dry AMD	Outlier-corrected						UKB
MYOC	FinnGEN R11 Dry AMD	Raw	-0.0711582	0.0265607	-2.67908	0.00981149	0.354	UKB
MYOC	FinnGEN R11 Dry AMD	Outlier-corrected						UKB
FCGR2A	FinnGEN R11 Dry AMD	Raw	0.0180405	0.013777	1.30946	0.192819	0.651	UKB
FCGR2A	FinnGEN R11 Dry AMD	Outlier-corrected						UKB
CARHSP1	FinnGEN R11 Dry AMD	Raw	-0.122864	0.0498414	-2.4651	0.0904572	0.937	UKB
CARHSP1	FinnGEN R11 Dry AMD	Outlier-corrected						UKB
SV2A	FinnGEN R11 Dry AMD	Raw	-0.124156	0.135028	-0.919481	0.425654	0.47	UKB
SV2A	FinnGEN R11 Dry AMD	Outlier-corrected						UKB
CXCL6	FinnGEN R11 Dry AMD	Raw	0.028515	0.0188888	1.50962	0.13508	0.966	UKB
CXCL6	FinnGEN R11 Dry AMD	Outlier-corrected						UKB
MFGE8	FinnGEN R11 Dry AMD	Raw	-0.0653332	0.0369059	-1.77027	0.0851517	0.377	UKB
MFGE8	FinnGEN R11 Dry AMD	Outlier-corrected						UKB
BSG	FinnGEN R11 Dry AMD	Raw	0.120929	0.0381962	3.16601	0.0157955	0.975	UKB
BSG	FinnGEN R11 Dry AMD	Outlier-corrected						UKB
PCDH9	FinnGEN R11 Dry AMD	Raw	-0.0621149	0.0223226	-2.7826	0.00723155	0.668	UKB
PCDH9	FinnGEN R11 Dry AMD	Outlier-corrected						UKB
LBP	FinnGEN R11 Dry AMD	Raw	0.0180991	0.0175208	1.033	0.305109	0.744	UKB
LBP	FinnGEN R11 Dry AMD	Outlier-corrected						UKB
HMBS	FinnGEN R11 Dry AMD	Raw	0.00828556	0.0586953	0.141162	0.88962	0.592	UKB
HMBS	FinnGEN R11 Dry AMD	Outlier-corrected						UKB
SERPINE1	FinnGEN R11 Dry AMD	Raw	0.177005	0.14117	1.25384	0.256539	0.284	UKB
SERPINE1	FinnGEN R11 Dry AMD	Outlier-corrected						UKB
GIT1	FinnGEN R11 Dry AMD	Raw	0.159271	0.344097	0.462867	0.674969	0.114	UKB
GIT1	FinnGEN R11 Dry AMD	Outlier-corrected						UKB
FETUB	FinnGEN R11 Dry AMD	Raw	-0.0511556	0.0316058	-1.61855	0.113212	0.417	UKB
FETUB	FinnGEN R11 Dry AMD	Outlier-corrected						UKB
NCF2	FinnGEN R11 Dry AMD	Raw	-0.238126	0.194733	-1.22283	0.288511	0.202	UKB
NCF2	FinnGEN R11 Dry AMD	Outlier-corrected						UKB
DHRS4L2	FinnGEN R11 Dry AMD	Raw	0.0321118	0.0312987	1.02598	0.314353	0.993	UKB
DHRS4L2	FinnGEN R11 Dry AMD	Outlier-corrected						UKB
GSN	FinnGEN R11 Dry AMD	Raw	-0.00368436	0.0558629	-0.0659536	0.948418	0.742	UKB
GSN	FinnGEN R11 Dry AMD	Outlier-corrected						UKB
LCP1	FinnGEN R11 Dry AMD	Raw	-0.00696529	0.0190681	-0.365286	0.716122	0.813	UKB
LCP1	FinnGEN R11 Dry AMD	Outlier-corrected						UKB
LGALS3BP	FinnGEN R11 Dry AMD	Raw	0.0490107	0.0736261	0.66567	0.515105	0.445	UKB
LGALS3BP	FinnGEN R11 Dry AMD	Outlier-corrected						UKB
PBLD	FinnGEN R11 Dry AMD	Raw	0.0248726	0.0209452	1.18751	0.239283	0.397	UKB
PBLD	FinnGEN R11 Dry AMD	Outlier-corrected						UKB
OPLAH	FinnGEN R11 Dry AMD	Raw	-0.0355407	0.0478798	-0.742289	0.469377	0.793	UKB
OPLAH	FinnGEN R11 Dry AMD	Outlier-corrected						UKB
ENG	FinnGEN R11 Dry AMD	Raw	0.00850108	0.0508642	0.167133	0.868666	0.158	UKB
ENG	FinnGEN R11 Dry AMD	Outlier-corrected						UKB
LILRB2	FinnGEN R11 Dry AMD	Raw	-0.00107466	0.0137386	-0.0782218	0.937813	0.87	UKB
LILRB2	FinnGEN R11 Dry AMD	Outlier-corrected						UKB
KLK14	FinnGEN R11 Dry AMD	Raw	-0.00894246	0.0326002	-0.274307	0.785077	0.096	UKB
KLK14	FinnGEN R11 Dry AMD	Outlier-corrected						UKB
SCRG1	FinnGEN R11 Dry AMD	Raw	-0.0643013	0.0546778	-1.176	0.284136	0.968	UKB
SCRG1	FinnGEN R11 Dry AMD	Outlier-corrected						UKB
HMCN2	FinnGEN R11 Dry AMD	Raw	0.00154987	0.0169033	0.0916902	0.927111	0.058	UKB
HMCN2	FinnGEN R11 Dry AMD	Outlier-corrected						UKB
IFNGR1	FinnGEN R11 Dry AMD	Raw	0.059407	0.0612831	0.969387	0.350043	0.574	UKB
IFNGR1	FinnGEN R11 Dry AMD	Outlier-corrected						UKB
AMY2B	FinnGEN R11 Dry AMD	Raw	-0.0301569	0.013214	-2.2822	0.0249753	0.982	UKB
AMY2B	FinnGEN R11 Dry AMD	Outlier-corrected						UKB
AHNAK2	FinnGEN R11 Dry AMD	Raw	-0.0160148	0.0348778	-0.45917	0.650244	0.914	UKB
AHNAK2	FinnGEN R11 Dry AMD	Outlier-corrected						UKB
PTPRH	FinnGEN R11 Dry AMD	Raw	-0.0434431	0.0187119	-2.32168	0.0233952	0.815	UKB
PTPRH	FinnGEN R11 Dry AMD	Outlier-corrected						UKB
MINDY1	FinnGEN R11 Dry AMD	Raw	-0.00708275	0.081639	-0.086757	0.935034	0.524	UKB
MINDY1	FinnGEN R11 Dry AMD	Outlier-corrected						UKB
KIR2DL2	FinnGEN R11 Dry AMD	Raw	0.0432099	0.0271908	1.58914	0.117036	0.931	UKB
KIR2DL2	FinnGEN R11 Dry AMD	Outlier-corrected						UKB
IL1R1	FinnGEN R11 Dry AMD	Raw	-0.0527164	0.0464269	-1.13547	0.266537	0.379	UKB
IL1R1	FinnGEN R11 Dry AMD	Outlier-corrected						UKB
HIP1R	FinnGEN R11 Dry AMD	Raw	-0.085208	0.171304	-0.497409	0.645001	0.206	UKB
HIP1R	FinnGEN R11 Dry AMD	Outlier-corrected						UKB
CTRC	FinnGEN R11 Dry AMD	Raw	-0.0459083	0.0308451	-1.48835	0.144501	0.386	UKB
CTRC	FinnGEN R11 Dry AMD	Outlier-corrected						UKB
CD300A	FinnGEN R11 Dry AMD	Raw	0.143299	0.0474828	3.01791	0.00654802	0.167	UKB
CD300A	FinnGEN R11 Dry AMD	Outlier-corrected						UKB
F10	FinnGEN R11 Dry AMD	Raw	0.012364	0.0325417	0.379941	0.707632	0.577	UKB
F10	FinnGEN R11 Dry AMD	Outlier-corrected						UKB
PRG3	FinnGEN R11 Dry AMD	Raw	0.1262	0.074063	1.70395	0.11921	0.666	UKB
PRG3	FinnGEN R11 Dry AMD	Outlier-corrected						UKB
OMD	FinnGEN R11 Dry AMD	Raw	-0.159792	0.140555	-1.13687	0.338185	0.632	UKB
OMD	FinnGEN R11 Dry AMD	Outlier-corrected						UKB
SNAP25	FinnGEN R11 Dry AMD	Raw	-0.14379	0.0764665	-1.88043	0.10909	0.653	UKB
SNAP25	FinnGEN R11 Dry AMD	Outlier-corrected						UKB
MET	FinnGEN R11 Dry AMD	Raw	-0.0651097	0.04903	-1.32796	0.205437	0.896	UKB
MET	FinnGEN R11 Dry AMD	Outlier-corrected						UKB
TNFRSF6B	FinnGEN R11 Dry AMD	Raw	-0.0304145	0.0244407	-1.24442	0.217746	0.482	UKB
TNFRSF6B	FinnGEN R11 Dry AMD	Outlier-corrected						UKB
CHGA	FinnGEN R11 Dry AMD	Raw	-0.0142618	0.0689629	-0.206804	0.839367	0.388	UKB
CHGA	FinnGEN R11 Dry AMD	Outlier-corrected						UKB
GALNT3	FinnGEN R11 Dry AMD	Raw	0.0595237	0.0211121	2.81941	0.0061698	0.722	UKB
GALNT3	FinnGEN R11 Dry AMD	Outlier-corrected						UKB
DBH	FinnGEN R11 Dry AMD	Raw	-0.00115313	0.013666	-0.0843793	0.932875	0.271	UKB
DBH	FinnGEN R11 Dry AMD	Outlier-corrected						UKB
ACVRL1	FinnGEN R11 Dry AMD	Raw	-0.100143	0.0366286	-2.73402	0.00998173	0.286	UKB
ACVRL1	FinnGEN R11 Dry AMD	Outlier-corrected						UKB
TNFSF14	FinnGEN R11 Dry AMD	Raw	-0.0191603	0.0754861	-0.253826	0.801553	<0.001	UKB
TNFSF14	FinnGEN R11 Dry AMD	Outlier-corrected	-0.144977	0.0691527	-2.09648	0.0467601		UKB
TNFAIP2	FinnGEN R11 Dry AMD	Raw	0.0190921	0.0847442	0.225291	0.832795	0.68	UKB
TNFAIP2	FinnGEN R11 Dry AMD	Outlier-corrected						UKB
NID1	FinnGEN R11 Dry AMD	Raw	0.0982665	0.0685151	1.43423	0.177048	0.133	UKB
NID1	FinnGEN R11 Dry AMD	Outlier-corrected						UKB
DPP7	FinnGEN R11 Dry AMD	Raw	0.0877904	0.0244597	3.58918	0.000577377	<0.001	UKB
DPP7	FinnGEN R11 Dry AMD	Outlier-corrected	0.0827793	0.0236914	3.49407	0.000792062		UKB
KLK13	FinnGEN R11 Dry AMD	Raw	0.0135074	0.0314132	0.429992	0.669696	0.388	UKB
KLK13	FinnGEN R11 Dry AMD	Outlier-corrected						UKB
ARHGEF5	FinnGEN R11 Dry AMD	Raw	0.0149939	0.020951	0.715666	0.476255	0.25	UKB
ARHGEF5	FinnGEN R11 Dry AMD	Outlier-corrected						UKB
MME	FinnGEN R11 Dry AMD	Raw	0.235141	0.206843	1.13681	0.338207	0.406	UKB
MME	FinnGEN R11 Dry AMD	Outlier-corrected						UKB
FCN1	FinnGEN R11 Dry AMD	Raw	0.0125765	0.0222831	0.564399	0.574587	0.888	UKB
FCN1	FinnGEN R11 Dry AMD	Outlier-corrected						UKB
LY6D	FinnGEN R11 Dry AMD	Raw	-0.00208617	0.021677	-0.0962389	0.923618	0.891	UKB
LY6D	FinnGEN R11 Dry AMD	Outlier-corrected						UKB
ACP6	FinnGEN R11 Dry AMD	Raw	-0.00932605	0.0111423	-0.836998	0.403962	0.977	UKB
ACP6	FinnGEN R11 Dry AMD	Outlier-corrected						UKB
CCL26	FinnGEN R11 Dry AMD	Raw	0.0384375	0.0514186	0.747541	0.465583	0.29	UKB
CCL26	FinnGEN R11 Dry AMD	Outlier-corrected						UKB
LZTFL1	FinnGEN R11 Dry AMD	Raw	0.10177	0.110485	0.921122	0.392517	0.217	UKB
LZTFL1	FinnGEN R11 Dry AMD	Outlier-corrected						UKB
HSBP1	FinnGEN R11 Dry AMD	Raw	-0.00553754	0.0163542	-0.3386	0.735607	0.549	UKB
HSBP1	FinnGEN R11 Dry AMD	Outlier-corrected						UKB
M6PR	FinnGEN R11 Dry AMD	Raw	0.0509109	0.0874318	0.582293	0.573263	0.142	UKB
M6PR	FinnGEN R11 Dry AMD	Outlier-corrected						UKB
ENPP2	FinnGEN R11 Dry AMD	Raw	0.00946089	0.0263975	0.358401	0.721092	0.665	UKB
ENPP2	FinnGEN R11 Dry AMD	Outlier-corrected						UKB
SPINK6	FinnGEN R11 Dry AMD	Raw	-0.00977336	0.0270794	-0.360915	0.719598	0.959	UKB
SPINK6	FinnGEN R11 Dry AMD	Outlier-corrected						UKB
APOD	FinnGEN R11 Dry AMD	Raw	-0.0443224	0.0387888	-1.14266	0.266041	0.745	UKB
APOD	FinnGEN R11 Dry AMD	Outlier-corrected						UKB
DDT	FinnGEN R11 Dry AMD	Raw	0.00386826	0.0738635	0.0523703	0.959173	0.187	UKB
DDT	FinnGEN R11 Dry AMD	Outlier-corrected						UKB
ATRAID	FinnGEN R11 Dry AMD	Raw	-0.0700932	0.0274281	-2.55553	0.0147271	0.968	UKB
ATRAID	FinnGEN R11 Dry AMD	Outlier-corrected						UKB
VASH1	FinnGEN R11 Dry AMD	Raw	0.0118323	0.0789053	0.149956	0.885713	0.645	UKB
VASH1	FinnGEN R11 Dry AMD	Outlier-corrected						UKB
WASF1	FinnGEN R11 Dry AMD	Raw	0.0243586	0.03337	0.729955	0.472483	0.826	UKB
WASF1	FinnGEN R11 Dry AMD	Outlier-corrected						UKB
ROBO1	FinnGEN R11 Dry AMD	Raw	0.00729083	0.0479411	0.152079	0.880215	0.321	UKB
ROBO1	FinnGEN R11 Dry AMD	Outlier-corrected						UKB
CFH	FinnGEN R11 Dry AMD	Raw	-0.13309	0.1246	-1.06814	0.29458	<0.001	UKB
CFH	FinnGEN R11 Dry AMD	Outlier-corrected	-0.266938	0.111301	-2.39835	0.0249741		UKB
ADH4	FinnGEN R11 Dry AMD	Raw	-0.177935	0.0433965	-4.10023	0.0148503	0.952	UKB
ADH4	FinnGEN R11 Dry AMD	Outlier-corrected						UKB
CLIC5	FinnGEN R11 Dry AMD	Raw	-0.0467729	0.123759	-0.377935	0.724679	0.258	UKB
CLIC5	FinnGEN R11 Dry AMD	Outlier-corrected						UKB
ACP5	FinnGEN R11 Dry AMD	Raw	0.0251024	0.0258016	0.972905	0.33486	0.709	UKB
ACP5	FinnGEN R11 Dry AMD	Outlier-corrected						UKB
NMI	FinnGEN R11 Dry AMD	Raw	0.00249684	0.0249632	0.100021	0.920622	0.396	UKB
NMI	FinnGEN R11 Dry AMD	Outlier-corrected						UKB
IL18BP	FinnGEN R11 Dry AMD	Raw	-0.0875877	0.092769	-0.944149	0.398554	0.524	UKB
IL18BP	FinnGEN R11 Dry AMD	Outlier-corrected						UKB
LILRA5	FinnGEN R11 Dry AMD	Raw	-0.011476	0.032605	-0.35197	0.727496	0.507	UKB
LILRA5	FinnGEN R11 Dry AMD	Outlier-corrected						UKB
FES	FinnGEN R11 Dry AMD	Raw	0.203084	0.0606644	3.34766	0.0154641	0.915	UKB
FES	FinnGEN R11 Dry AMD	Outlier-corrected						UKB
ITIH4	FinnGEN R11 Dry AMD	Raw	0.0795995	0.0387389	2.05477	0.0474262	0.14	UKB
ITIH4	FinnGEN R11 Dry AMD	Outlier-corrected						UKB
LTA4H	FinnGEN R11 Dry AMD	Raw	-0.0521164	0.122504	-0.425428	0.688214	0.34	UKB
LTA4H	FinnGEN R11 Dry AMD	Outlier-corrected						UKB
MMP13	FinnGEN R11 Dry AMD	Raw	-0.280267	0.1281	-2.18787	0.0601203	0.269	UKB
MMP13	FinnGEN R11 Dry AMD	Outlier-corrected						UKB
MEPE	FinnGEN R11 Dry AMD	Raw	0.14629	0.0991681	1.47517	0.163971	0.023	UKB
MEPE	FinnGEN R11 Dry AMD	Outlier-corrected	0.225855	0.0864317	2.6131	0.0241237		UKB
SLA2	FinnGEN R11 Dry AMD	Raw	-0.0569063	0.114059	-0.498921	0.635596	0.66	UKB
SLA2	FinnGEN R11 Dry AMD	Outlier-corrected						UKB
KIR3DL1	FinnGEN R11 Dry AMD	Raw	-0.0438868	0.0137261	-3.19732	0.00208318	0.993	UKB
KIR3DL1	FinnGEN R11 Dry AMD	Outlier-corrected						UKB
NXPH3	FinnGEN R11 Dry AMD	Raw	-0.119527	0.0540033	-2.21333	0.0366314	0.03	UKB
NXPH3	FinnGEN R11 Dry AMD	Outlier-corrected	-0.204845	0.0465499	-4.40053	0.000207455		UKB
PI3	FinnGEN R11 Dry AMD	Raw	0.00759981	0.0430217	0.176651	0.861054	0.184	UKB
PI3	FinnGEN R11 Dry AMD	Outlier-corrected						UKB
TINAGL1	FinnGEN R11 Dry AMD	Raw	0.280112	0.0914699	3.06234	0.0548917	0.764	UKB
TINAGL1	FinnGEN R11 Dry AMD	Outlier-corrected						UKB
CLUL1	FinnGEN R11 Dry AMD	Raw	0.0109147	0.0249846	0.436857	0.66356	0.004	UKB
CLUL1	FinnGEN R11 Dry AMD	Outlier-corrected	0.00129531	0.0237317	0.0545814	0.95663		UKB
COLEC12	FinnGEN R11 Dry AMD	Raw	-0.0299662	0.0415353	-0.721463	0.475706	0.361	UKB
COLEC12	FinnGEN R11 Dry AMD	Outlier-corrected						UKB
SIRPA	FinnGEN R11 Dry AMD	Raw	-0.0170699	0.0140587	-1.21419	0.226275	0.109	UKB
SIRPA	FinnGEN R11 Dry AMD	Outlier-corrected						UKB
BPIFB2	FinnGEN R11 Dry AMD	Raw	-0.0310943	0.0253952	-1.22442	0.22621	0.76	UKB
BPIFB2	FinnGEN R11 Dry AMD	Outlier-corrected						UKB
NPHS1	FinnGEN R11 Dry AMD	Raw	0.00119536	0.0236102	0.0506289	0.959784	0.241	UKB
NPHS1	FinnGEN R11 Dry AMD	Outlier-corrected						UKB
FBN2	FinnGEN R11 Dry AMD	Raw	0.0385462	0.0321445	1.19915	0.239009	0.634	UKB
FBN2	FinnGEN R11 Dry AMD	Outlier-corrected						UKB
TACSTD2	FinnGEN R11 Dry AMD	Raw	0.0147065	0.0145502	1.01074	0.314709	0.739	UKB
TACSTD2	FinnGEN R11 Dry AMD	Outlier-corrected						UKB
TNN	FinnGEN R11 Dry AMD	Raw	-0.0164462	0.0116398	-1.41293	0.159694	0.958	UKB
TNN	FinnGEN R11 Dry AMD	Outlier-corrected						UKB
PKN3	FinnGEN R11 Dry AMD	Raw	-0.0905918	0.0691657	-1.30978	0.231616	0.801	UKB
PKN3	FinnGEN R11 Dry AMD	Outlier-corrected						UKB
GSTM4	FinnGEN R11 Dry AMD	Raw	-0.0424667	0.0344729	-1.23189	0.225978	0.41	UKB
GSTM4	FinnGEN R11 Dry AMD	Outlier-corrected						UKB
CR1	FinnGEN R11 Dry AMD	Raw	-0.0215476	0.0213605	-1.00876	0.316616	0.278	UKB
CR1	FinnGEN R11 Dry AMD	Outlier-corrected						UKB
INSL5	FinnGEN R11 Dry AMD	Raw	0.0275813	0.054859	0.502767	0.625041	0.76	UKB
INSL5	FinnGEN R11 Dry AMD	Outlier-corrected						UKB
WFDC1	FinnGEN R11 Dry AMD	Raw	-0.000803737	0.0400587	-0.020064	0.984165	0.213	UKB
WFDC1	FinnGEN R11 Dry AMD	Outlier-corrected						UKB
TFPI2	FinnGEN R11 Dry AMD	Raw	-0.0175583	0.0554573	-0.31661	0.755182	0.778	UKB
TFPI2	FinnGEN R11 Dry AMD	Outlier-corrected						UKB
CSF2RB	FinnGEN R11 Dry AMD	Raw	-0.0434029	0.0142533	-3.04511	0.00281645	0.517	UKB
CSF2RB	FinnGEN R11 Dry AMD	Outlier-corrected						UKB
IL15RA	FinnGEN R11 Dry AMD	Raw	0.03406	0.0231201	1.47318	0.147099	0.816	UKB
IL15RA	FinnGEN R11 Dry AMD	Outlier-corrected						UKB
PDCD5	FinnGEN R11 Dry AMD	Raw	-0.0321666	0.0242017	-1.32911	0.190512	0.935	UKB
PDCD5	FinnGEN R11 Dry AMD	Outlier-corrected						UKB
SHMT1	FinnGEN R11 Dry AMD	Raw	0.0351199	0.0165038	2.12799	0.0352405	0.125	UKB
SHMT1	FinnGEN R11 Dry AMD	Outlier-corrected						UKB
DLK1	FinnGEN R11 Dry AMD	Raw	0.040852	0.0226827	1.80102	0.0755154	0.006	UKB
DLK1	FinnGEN R11 Dry AMD	Outlier-corrected	0.025917	0.0220489	1.17543	0.243396		UKB
IL17RA	FinnGEN R11 Dry AMD	Raw	-0.0188514	0.0150907	-1.24921	0.21406	0.192	UKB
IL17RA	FinnGEN R11 Dry AMD	Outlier-corrected						UKB
GRHPR	FinnGEN R11 Dry AMD	Raw	-0.00303958	0.0356704	-0.085213	0.932771	0.842	UKB
GRHPR	FinnGEN R11 Dry AMD	Outlier-corrected						UKB
CCN3	FinnGEN R11 Dry AMD	Raw	-0.0409553	0.0286217	-1.43092	0.158674	0.923	UKB
CCN3	FinnGEN R11 Dry AMD	Outlier-corrected						UKB
ACY3	FinnGEN R11 Dry AMD	Raw	-0.00171361	0.0263536	-0.0650237	0.948437	0.976	UKB
ACY3	FinnGEN R11 Dry AMD	Outlier-corrected						UKB
FGF21	FinnGEN R11 Dry AMD	Raw	0.151212	0.123969	1.21976	0.276949	0.234	UKB
FGF21	FinnGEN R11 Dry AMD	Outlier-corrected						UKB
CD164	FinnGEN R11 Dry AMD	Raw	0.170379	0.0490918	3.47063	0.00462556	0.925	UKB
CD164	FinnGEN R11 Dry AMD	Outlier-corrected						UKB
LIFR	FinnGEN R11 Dry AMD	Raw	-0.0668975	0.0358864	-1.86414	0.111581	0.823	UKB
LIFR	FinnGEN R11 Dry AMD	Outlier-corrected						UKB
CNDP1	FinnGEN R11 Dry AMD	Raw	0.0458738	0.021254	2.15836	0.0352812	0.862	UKB
CNDP1	FinnGEN R11 Dry AMD	Outlier-corrected						UKB
FGFR2	FinnGEN R11 Dry AMD	Raw	-0.0692514	0.183668	-0.377045	0.713312	<0.001	UKB
FGFR2	FinnGEN R11 Dry AMD	Outlier-corrected	-0.171073	0.156766	-1.09126	0.306932		UKB
ASAH1	FinnGEN R11 Dry AMD	Raw	-0.0165154	0.023847	-0.692559	0.491791	0.275	UKB
ASAH1	FinnGEN R11 Dry AMD	Outlier-corrected						UKB
ADAMTS16	FinnGEN R11 Dry AMD	Raw	-0.087138	0.0604536	-1.4414	0.163555	0.322	UKB
ADAMTS16	FinnGEN R11 Dry AMD	Outlier-corrected						UKB
PSMD9	FinnGEN R11 Dry AMD	Raw	-0.104807	0.0528339	-1.9837	0.104085	0.773	UKB
PSMD9	FinnGEN R11 Dry AMD	Outlier-corrected						UKB
SLAMF7	FinnGEN R11 Dry AMD	Raw	-0.0163561	0.0160225	-1.02082	0.310201	0.883	UKB
SLAMF7	FinnGEN R11 Dry AMD	Outlier-corrected						UKB
UROD	FinnGEN R11 Dry AMD	Raw	0.066898	0.0253264	2.64143	0.0104349	0.159	UKB
UROD	FinnGEN R11 Dry AMD	Outlier-corrected						UKB
TIMD4	FinnGEN R11 Dry AMD	Raw	0.140721	0.0359623	3.91303	0.000401213	0.69	UKB
TIMD4	FinnGEN R11 Dry AMD	Outlier-corrected						UKB
CSF3	FinnGEN R11 Dry AMD	Raw	0.125595	0.131957	0.951784	0.395103	0.614	UKB
CSF3	FinnGEN R11 Dry AMD	Outlier-corrected						UKB
PEAR1	FinnGEN R11 Dry AMD	Raw	-0.0179274	0.0608386	-0.294671	0.770499	0.006	UKB
PEAR1	FinnGEN R11 Dry AMD	Outlier-corrected	0.00356082	0.0548931	0.0648683	0.948775		UKB
CD274	FinnGEN R11 Dry AMD	Raw	-0.00586279	0.0261294	-0.224375	0.823216	0.702	UKB
CD274	FinnGEN R11 Dry AMD	Outlier-corrected						UKB
PLXNB2	FinnGEN R11 Dry AMD	Raw	-0.0167765	0.0165289	-1.01498	0.311918	0.101	UKB
PLXNB2	FinnGEN R11 Dry AMD	Outlier-corrected						UKB
LILRB1	FinnGEN R11 Dry AMD	Raw	-0.0328511	0.0154989	-2.11958	0.0364683	0.802	UKB
LILRB1	FinnGEN R11 Dry AMD	Outlier-corrected						UKB
TNFSF10	FinnGEN R11 Dry AMD	Raw	0.0769076	0.0318573	2.41413	0.0364254	0.99	UKB
TNFSF10	FinnGEN R11 Dry AMD	Outlier-corrected						UKB
RLN2	FinnGEN R11 Dry AMD	Raw	-0.116138	0.074272	-1.56369	0.146185	0.398	UKB
RLN2	FinnGEN R11 Dry AMD	Outlier-corrected						UKB
CASP10	FinnGEN R11 Dry AMD	Raw	-0.271106	0.093605	-2.89627	0.015935	0.057	UKB
CASP10	FinnGEN R11 Dry AMD	Outlier-corrected						UKB
CD86	FinnGEN R11 Dry AMD	Raw	0.00720875	0.066135	0.109001	0.914557	0.388	UKB
CD86	FinnGEN R11 Dry AMD	Outlier-corrected						UKB
F2	FinnGEN R11 Dry AMD	Raw	-0.297056	0.0748201	-3.97027	0.00219508	0.643	UKB
F2	FinnGEN R11 Dry AMD	Outlier-corrected						UKB
PROS1	FinnGEN R11 Dry AMD	Raw	-0.0988889	0.0985137	-1.00381	0.354221	0.614	UKB
PROS1	FinnGEN R11 Dry AMD	Outlier-corrected						UKB
MSR1	FinnGEN R11 Dry AMD	Raw	-0.0407988	0.037765	-1.08033	0.286629	0.648	UKB
MSR1	FinnGEN R11 Dry AMD	Outlier-corrected						UKB
ATP5IF1	FinnGEN R11 Dry AMD	Raw	-0.051457	0.108901	-0.472513	0.668809	0.552	UKB
ATP5IF1	FinnGEN R11 Dry AMD	Outlier-corrected						UKB
NBL1	FinnGEN R11 Dry AMD	Raw	0.261324	0.082313	3.17476	0.0246828	0.811	UKB
NBL1	FinnGEN R11 Dry AMD	Outlier-corrected						UKB
ENTPD6	FinnGEN R11 Dry AMD	Raw	0.0033713	0.0221687	0.152075	0.87963	0.184	UKB
ENTPD6	FinnGEN R11 Dry AMD	Outlier-corrected						UKB
FAM13A	FinnGEN R11 Dry AMD	Raw	0.030891	0.0833981	0.370404	0.71626	0.053	UKB
FAM13A	FinnGEN R11 Dry AMD	Outlier-corrected						UKB
DKK1	FinnGEN R11 Dry AMD	Raw	0.0854324	0.102301	0.83511	0.425269	0.204	UKB
DKK1	FinnGEN R11 Dry AMD	Outlier-corrected						UKB
PTPRZ1	FinnGEN R11 Dry AMD	Raw	0.0293762	0.0403809	0.727479	0.47397	0.899	UKB
PTPRZ1	FinnGEN R11 Dry AMD	Outlier-corrected						UKB
LRIG1	FinnGEN R11 Dry AMD	Raw	0.0134811	0.0146277	0.921613	0.358425	0.642	UKB
LRIG1	FinnGEN R11 Dry AMD	Outlier-corrected						UKB
FCRL3	FinnGEN R11 Dry AMD	Raw	-0.0269367	0.0114667	-2.34912	0.0197291	0.825	UKB
FCRL3	FinnGEN R11 Dry AMD	Outlier-corrected						UKB
OSTN	FinnGEN R11 Dry AMD	Raw	0.19751	0.0666638	2.96278	0.0414401	0.923	UKB
OSTN	FinnGEN R11 Dry AMD	Outlier-corrected						UKB
RABEPK	FinnGEN R11 Dry AMD	Raw	0.0658104	0.0730428	0.900984	0.38878	0.642	UKB
RABEPK	FinnGEN R11 Dry AMD	Outlier-corrected						UKB
CRH	FinnGEN R11 Dry AMD	Raw	-0.0769976	0.0269863	-2.85321	0.00741781	0.925	UKB
CRH	FinnGEN R11 Dry AMD	Outlier-corrected						UKB
IL7R	FinnGEN R11 Dry AMD	Raw	0.0183872	0.0128404	1.43198	0.154203	0.887	UKB
IL7R	FinnGEN R11 Dry AMD	Outlier-corrected						UKB
TMPRSS5	FinnGEN R11 Dry AMD	Raw	0.00179629	0.0160073	0.112216	0.910817	0.121	UKB
TMPRSS5	FinnGEN R11 Dry AMD	Outlier-corrected						UKB
GNPDA2	FinnGEN R11 Dry AMD	Raw	-0.0247896	0.0270252	-0.917275	0.364363	0.692	UKB
GNPDA2	FinnGEN R11 Dry AMD	Outlier-corrected						UKB
TGFA	FinnGEN R11 Dry AMD	Raw	0.041082	0.0802551	0.511893	0.635692	0.804	UKB
TGFA	FinnGEN R11 Dry AMD	Outlier-corrected						UKB
LGALS3	FinnGEN R11 Dry AMD	Raw	-0.00483956	0.0180317	-0.268392	0.788945	0.294	UKB
LGALS3	FinnGEN R11 Dry AMD	Outlier-corrected						UKB
CFHR5	FinnGEN R11 Dry AMD	Raw	0.25592	0.107983	2.37	0.0220376	<0.001	UKB
CFHR5	FinnGEN R11 Dry AMD	Outlier-corrected	0.270648	0.0869457	3.11285	0.00388593		UKB
MAP2K1	FinnGEN R11 Dry AMD	Raw	-0.00513777	0.236441	-0.0217296	0.984028	0.208	UKB
MAP2K1	FinnGEN R11 Dry AMD	Outlier-corrected						UKB
EPHA2	FinnGEN R11 Dry AMD	Raw	-0.0144945	0.0717533	-0.202004	0.844956	0.441	UKB
EPHA2	FinnGEN R11 Dry AMD	Outlier-corrected						UKB
S100A11	FinnGEN R11 Dry AMD	Raw	0.117431	0.0674662	1.74059	0.180128	0.649	UKB
S100A11	FinnGEN R11 Dry AMD	Outlier-corrected						UKB
TFF3	FinnGEN R11 Dry AMD	Raw	0.139046	0.0691273	2.01145	0.0841855	0.604	UKB
TFF3	FinnGEN R11 Dry AMD	Outlier-corrected						UKB
MATN3	FinnGEN R11 Dry AMD	Raw	-0.00669851	0.0149535	-0.447956	0.655091	0.903	UKB
MATN3	FinnGEN R11 Dry AMD	Outlier-corrected						UKB
KRT5	FinnGEN R11 Dry AMD	Raw	-0.0762508	0.0475254	-1.60442	0.159743	0.975	UKB
KRT5	FinnGEN R11 Dry AMD	Outlier-corrected						UKB
SSC4D	FinnGEN R11 Dry AMD	Raw	0.0291809	0.0330586	0.882703	0.384655	0.81	UKB
SSC4D	FinnGEN R11 Dry AMD	Outlier-corrected						UKB
COCH	FinnGEN R11 Dry AMD	Raw	0.0114008	0.0246455	0.462593	0.646044	0.457	UKB
COCH	FinnGEN R11 Dry AMD	Outlier-corrected						UKB
F11	FinnGEN R11 Dry AMD	Raw	0.0358426	0.022109	1.62118	0.110499	0.918	UKB
F11	FinnGEN R11 Dry AMD	Outlier-corrected						UKB
GIPC3	FinnGEN R11 Dry AMD	Raw	-0.0191137	0.0595435	-0.321005	0.752119	0.131	UKB
GIPC3	FinnGEN R11 Dry AMD	Outlier-corrected						UKB
PPCDC	FinnGEN R11 Dry AMD	Raw	-0.119551	0.0276027	-4.33115	6.34015e-05	0.046	UKB
PPCDC	FinnGEN R11 Dry AMD	Outlier-corrected	-0.159865	0.0282302	-5.6629	5.88485e-07		UKB
FCAMR	FinnGEN R11 Dry AMD	Raw	-0.0163451	0.027886	-0.586142	0.560709	0.837	UKB
FCAMR	FinnGEN R11 Dry AMD	Outlier-corrected						UKB
SERPINF1	FinnGEN R11 Dry AMD	Raw	-0.00289704	0.0286364	-0.101166	0.919937	0.873	UKB
SERPINF1	FinnGEN R11 Dry AMD	Outlier-corrected						UKB
TRDMT1	FinnGEN R11 Dry AMD	Raw	-0.2264	0.0447352	-5.06089	0.0148896	0.939	UKB
TRDMT1	FinnGEN R11 Dry AMD	Outlier-corrected						UKB
PDCD6	FinnGEN R11 Dry AMD	Raw	-0.00517383	0.0149091	-0.347026	0.729391	0.27	UKB
PDCD6	FinnGEN R11 Dry AMD	Outlier-corrected						UKB
PHACTR2	FinnGEN R11 Dry AMD	Raw	-0.000817722	0.05696	-0.0143561	0.988859	0.61	UKB
PHACTR2	FinnGEN R11 Dry AMD	Outlier-corrected						UKB
CDON	FinnGEN R11 Dry AMD	Raw	0.162759	0.0445064	3.65699	0.00113601	0.734	UKB
CDON	FinnGEN R11 Dry AMD	Outlier-corrected						UKB
RAB44	FinnGEN R11 Dry AMD	Raw	-0.00287702	0.0461185	-0.0623832	0.951285	0.849	UKB
RAB44	FinnGEN R11 Dry AMD	Outlier-corrected						UKB
FGFBP2	FinnGEN R11 Dry AMD	Raw	-0.00659265	0.0214313	-0.307617	0.759262	0.773	UKB
FGFBP2	FinnGEN R11 Dry AMD	Outlier-corrected						UKB
COL2A1	FinnGEN R11 Dry AMD	Raw	0.0316027	0.0148476	2.12848	0.0350614	0.026	UKB
COL2A1	FinnGEN R11 Dry AMD	Outlier-corrected	0.0340892	0.0144214	2.36379	0.0194834		UKB
NCAN	FinnGEN R11 Dry AMD	Raw	-0.294563	0.0748945	-3.93303	0.00118817	0.286	UKB
NCAN	FinnGEN R11 Dry AMD	Outlier-corrected						UKB
GMPR2	FinnGEN R11 Dry AMD	Raw	-0.0726069	0.0599375	-1.21138	0.279874	0.556	UKB
GMPR2	FinnGEN R11 Dry AMD	Outlier-corrected						UKB
MGMT	FinnGEN R11 Dry AMD	Raw	-0.0517177	0.0215402	-2.40098	0.0189358	0.444	UKB
MGMT	FinnGEN R11 Dry AMD	Outlier-corrected						UKB
ASPN	FinnGEN R11 Dry AMD	Raw	-0.0157859	0.037904	-0.416471	0.679683	0.658	UKB
ASPN	FinnGEN R11 Dry AMD	Outlier-corrected						UKB
SIGLEC7	FinnGEN R11 Dry AMD	Raw	0.157654	0.0348107	4.5289	0.000107987	0.439	UKB
SIGLEC7	FinnGEN R11 Dry AMD	Outlier-corrected						UKB
DKK4	FinnGEN R11 Dry AMD	Raw	0.0950296	0.0466963	2.03506	0.0577449	0.845	UKB
DKK4	FinnGEN R11 Dry AMD	Outlier-corrected						UKB
EGLN1	FinnGEN R11 Dry AMD	Raw	0.0109314	0.0764653	0.142959	0.890351	0.644	UKB
EGLN1	FinnGEN R11 Dry AMD	Outlier-corrected						UKB
RBM17	FinnGEN R11 Dry AMD	Raw	0.0393931	0.0288422	1.36581	0.214258	0.991	UKB
RBM17	FinnGEN R11 Dry AMD	Outlier-corrected						UKB
CD200	FinnGEN R11 Dry AMD	Raw	-0.102353	0.0388144	-2.63698	0.0128007	0.848	UKB
CD200	FinnGEN R11 Dry AMD	Outlier-corrected						UKB
C1QTNF9	FinnGEN R11 Dry AMD	Raw	-0.0515032	0.0140029	-3.67804	0.000326908	0.264	UKB
C1QTNF9	FinnGEN R11 Dry AMD	Outlier-corrected						UKB
GPA33	FinnGEN R11 Dry AMD	Raw	0.048845	0.0434011	1.12543	0.282412	0.789	UKB
GPA33	FinnGEN R11 Dry AMD	Outlier-corrected						UKB
PSRC1	FinnGEN R11 Dry AMD	Raw	0.152823	0.068458	2.23237	0.0412606	0.212	UKB
PSRC1	FinnGEN R11 Dry AMD	Outlier-corrected						UKB
GSTA1	FinnGEN R11 Dry AMD	Raw	0.030272	0.0353951	0.85526	0.40053	0.546	UKB
GSTA1	FinnGEN R11 Dry AMD	Outlier-corrected						UKB
SOD3	FinnGEN R11 Dry AMD	Raw	0.0700522	0.0300055	2.33464	0.0257952	0.524	UKB
SOD3	FinnGEN R11 Dry AMD	Outlier-corrected						UKB
KEL	FinnGEN R11 Dry AMD	Raw	-0.0389703	0.0452178	-0.861835	0.397308	0.283	UKB
KEL	FinnGEN R11 Dry AMD	Outlier-corrected						UKB
PKD1	FinnGEN R11 Dry AMD	Raw	0.0616983	0.0350404	1.76078	0.0870126	0.809	UKB
PKD1	FinnGEN R11 Dry AMD	Outlier-corrected						UKB
ITGB5	FinnGEN R11 Dry AMD	Raw	-0.0760622	0.0970815	-0.783488	0.490504	0.779	UKB
ITGB5	FinnGEN R11 Dry AMD	Outlier-corrected						UKB
F3	FinnGEN R11 Dry AMD	Raw	0.0218026	0.0321028	0.679149	0.50127	0.822	UKB
F3	FinnGEN R11 Dry AMD	Outlier-corrected						UKB
SCGB3A1	FinnGEN R11 Dry AMD	Raw	0.0559766	0.0682675	0.81996	0.449545	0.783	UKB
SCGB3A1	FinnGEN R11 Dry AMD	Outlier-corrected						UKB
IL32	FinnGEN R11 Dry AMD	Raw	-0.0146088	0.0622527	-0.234669	0.816636	0.112	UKB
IL32	FinnGEN R11 Dry AMD	Outlier-corrected						UKB
S100A12	FinnGEN R11 Dry AMD	Raw	0.0467245	0.0788499	0.592575	0.563632	0.098	UKB
S100A12	FinnGEN R11 Dry AMD	Outlier-corrected						UKB
PARP1	FinnGEN R11 Dry AMD	Raw	-0.189952	0.100796	-1.88452	0.155996	0.476	UKB
PARP1	FinnGEN R11 Dry AMD	Outlier-corrected						UKB
PDIA5	FinnGEN R11 Dry AMD	Raw	-0.0532907	0.0559773	-0.952007	0.357242	0.46	UKB
PDIA5	FinnGEN R11 Dry AMD	Outlier-corrected						UKB
BRSK2	FinnGEN R11 Dry AMD	Raw	0.0316104	0.0200797	1.57425	0.119189	0.109	UKB
BRSK2	FinnGEN R11 Dry AMD	Outlier-corrected						UKB
CRTAM	FinnGEN R11 Dry AMD	Raw	-0.00602784	0.0278632	-0.216337	0.829484	0.248	UKB
CRTAM	FinnGEN R11 Dry AMD	Outlier-corrected						UKB
GRK5	FinnGEN R11 Dry AMD	Raw	0.0261946	0.0334616	0.782825	0.443908	0.952	UKB
GRK5	FinnGEN R11 Dry AMD	Outlier-corrected						UKB
EPHA1	FinnGEN R11 Dry AMD	Raw	-0.0409631	0.0277938	-1.47382	0.152093	0.93	UKB
EPHA1	FinnGEN R11 Dry AMD	Outlier-corrected						UKB
CLEC1A	FinnGEN R11 Dry AMD	Raw	0.0266928	0.0309208	0.863262	0.39314	0.134	UKB
CLEC1A	FinnGEN R11 Dry AMD	Outlier-corrected						UKB
CKAP4	FinnGEN R11 Dry AMD	Raw	-0.0784004	0.0555361	-1.4117	0.172026	0.087	UKB
CKAP4	FinnGEN R11 Dry AMD	Outlier-corrected						UKB
AMPD3	FinnGEN R11 Dry AMD	Raw	-0.0395942	0.0320863	-1.23399	0.228245	0.688	UKB
AMPD3	FinnGEN R11 Dry AMD	Outlier-corrected						UKB
KYNU	FinnGEN R11 Dry AMD	Raw	0.116818	0.0367937	3.17494	0.00456091	0.644	UKB
KYNU	FinnGEN R11 Dry AMD	Outlier-corrected						UKB
FABP1	FinnGEN R11 Dry AMD	Raw	0.00900436	0.0520639	0.172948	0.864735	0.449	UKB
FABP1	FinnGEN R11 Dry AMD	Outlier-corrected						UKB
FAM3D	FinnGEN R11 Dry AMD	Raw	0.0313102	0.036672	0.85379	0.397953	0.115	UKB
FAM3D	FinnGEN R11 Dry AMD	Outlier-corrected						UKB
CES2	FinnGEN R11 Dry AMD	Raw	-0.148837	0.267671	-0.556045	0.61696	0.258	UKB
CES2	FinnGEN R11 Dry AMD	Outlier-corrected						UKB
ESYT2	FinnGEN R11 Dry AMD	Raw	-0.0860123	0.0465054	-1.84951	0.0941206	0.954	UKB
ESYT2	FinnGEN R11 Dry AMD	Outlier-corrected						UKB
TRIM21	FinnGEN R11 Dry AMD	Raw	-0.233976	0.197302	-1.18588	0.274358	0.084	UKB
TRIM21	FinnGEN R11 Dry AMD	Outlier-corrected						UKB
CD177	FinnGEN R11 Dry AMD	Raw	0.0105852	0.0103382	1.02389	0.307393	0.516	UKB
CD177	FinnGEN R11 Dry AMD	Outlier-corrected						UKB
GSTP1	FinnGEN R11 Dry AMD	Raw	0.0041701	0.0355026	0.117459	0.907958	0.936	UKB
GSTP1	FinnGEN R11 Dry AMD	Outlier-corrected						UKB
PRDX2	FinnGEN R11 Dry AMD	Raw	0.0202415	0.0404692	0.500172	0.628955	0.959	UKB
PRDX2	FinnGEN R11 Dry AMD	Outlier-corrected						UKB
OGA	FinnGEN R11 Dry AMD	Raw	0.0214609	0.0850971	0.252193	0.809309	0.599	UKB
OGA	FinnGEN R11 Dry AMD	Outlier-corrected						UKB
PRSS8	FinnGEN R11 Dry AMD	Raw	-0.0524728	0.0883576	-0.593869	0.565791	0.638	UKB
PRSS8	FinnGEN R11 Dry AMD	Outlier-corrected						UKB
LRPAP1	FinnGEN R11 Dry AMD	Raw	-0.0521202	0.0630627	-0.826482	0.416672	0.11	UKB
LRPAP1	FinnGEN R11 Dry AMD	Outlier-corrected						UKB
ADAMTSL2	FinnGEN R11 Dry AMD	Raw	-0.149073	0.108657	-1.37196	0.207313	0.287	UKB
ADAMTSL2	FinnGEN R11 Dry AMD	Outlier-corrected						UKB
NOTCH2	FinnGEN R11 Dry AMD	Raw	0.0331729	0.058755	0.564598	0.586142	0.76	UKB
NOTCH2	FinnGEN R11 Dry AMD	Outlier-corrected						UKB
KLB	FinnGEN R11 Dry AMD	Raw	0.00193981	0.0117013	0.165777	0.868596	0.996	UKB
KLB	FinnGEN R11 Dry AMD	Outlier-corrected						UKB
CRELD2	FinnGEN R11 Dry AMD	Raw	-0.082661	0.0249023	-3.31942	0.00174892	0.877	UKB
CRELD2	FinnGEN R11 Dry AMD	Outlier-corrected						UKB
TCTN3	FinnGEN R11 Dry AMD	Raw	-0.0250095	0.0157404	-1.58887	0.114577	0.342	UKB
TCTN3	FinnGEN R11 Dry AMD	Outlier-corrected						UKB
FST	FinnGEN R11 Dry AMD	Raw	-0.108339	0.0758654	-1.42805	0.17686	0.371	UKB
FST	FinnGEN R11 Dry AMD	Outlier-corrected						UKB
ERBB4	FinnGEN R11 Dry AMD	Raw	-0.010879	0.0350744	-0.310171	0.758041	0.824	UKB
ERBB4	FinnGEN R11 Dry AMD	Outlier-corrected						UKB
ADIPOQ	FinnGEN R11 Dry AMD	Raw	-0.0463144	0.0382439	-1.21103	0.235338	0.815	UKB
ADIPOQ	FinnGEN R11 Dry AMD	Outlier-corrected						UKB
INSL4	FinnGEN R11 Dry AMD	Raw	-0.197675	0.103258	-1.91438	0.128098	0.478	UKB
INSL4	FinnGEN R11 Dry AMD	Outlier-corrected						UKB
SPAG1	FinnGEN R11 Dry AMD	Raw	0.0190583	0.0171271	1.11276	0.267867	0.096	UKB
SPAG1	FinnGEN R11 Dry AMD	Outlier-corrected						UKB
ERN1	FinnGEN R11 Dry AMD	Raw	0.00823081	0.0892522	0.0922197	0.930104	0.577	UKB
ERN1	FinnGEN R11 Dry AMD	Outlier-corrected						UKB
PRSS22	FinnGEN R11 Dry AMD	Raw	0.010209	0.0471874	0.21635	0.830341	0.056	UKB
PRSS22	FinnGEN R11 Dry AMD	Outlier-corrected						UKB
EFCAB14	FinnGEN R11 Dry AMD	Raw	0.361794	0.120957	2.9911	0.0242856	0.473	UKB
EFCAB14	FinnGEN R11 Dry AMD	Outlier-corrected						UKB
SCPEP1	FinnGEN R11 Dry AMD	Raw	-0.0313097	0.03712	-0.843473	0.405868	0.256	UKB
SCPEP1	FinnGEN R11 Dry AMD	Outlier-corrected						UKB
QDPR	FinnGEN R11 Dry AMD	Raw	-0.0401298	0.0330729	-1.21337	0.232475	0.403	UKB
QDPR	FinnGEN R11 Dry AMD	Outlier-corrected						UKB
RNASE4	FinnGEN R11 Dry AMD	Raw	0.0458414	0.0274081	1.67255	0.105556	0.942	UKB
RNASE4	FinnGEN R11 Dry AMD	Outlier-corrected						UKB
NCR1	FinnGEN R11 Dry AMD	Raw	0.00603765	0.0501571	0.120375	0.906178	0.164	UKB
NCR1	FinnGEN R11 Dry AMD	Outlier-corrected						UKB
NPY	FinnGEN R11 Dry AMD	Raw	-0.0709887	0.0799663	-0.887732	0.389682	0.163	UKB
NPY	FinnGEN R11 Dry AMD	Outlier-corrected						UKB
CDH17	FinnGEN R11 Dry AMD	Raw	0.0158222	0.0280254	0.564566	0.574584	0.465	UKB
CDH17	FinnGEN R11 Dry AMD	Outlier-corrected						UKB
LGMN	FinnGEN R11 Dry AMD	Raw	-0.0648475	0.0368297	-1.76074	0.0872755	0.234	UKB
LGMN	FinnGEN R11 Dry AMD	Outlier-corrected						UKB
MPO	FinnGEN R11 Dry AMD	Raw	0.0156984	0.0257568	0.609485	0.54793	0.958	UKB
MPO	FinnGEN R11 Dry AMD	Outlier-corrected						UKB
WFIKKN2	FinnGEN R11 Dry AMD	Raw	0.0574481	0.0210554	2.72842	0.00746194	0.017	UKB
WFIKKN2	FinnGEN R11 Dry AMD	Outlier-corrected	0.067085	0.0201631	3.32711	0.00121377		UKB
TFPI	FinnGEN R11 Dry AMD	Raw	0.0276075	0.0329297	0.838376	0.406251	0.196	UKB
TFPI	FinnGEN R11 Dry AMD	Outlier-corrected						UKB
BMP10	FinnGEN R11 Dry AMD	Raw	0.0235917	0.046405	0.508387	0.616024	0.339	UKB
BMP10	FinnGEN R11 Dry AMD	Outlier-corrected						UKB
ITGB7	FinnGEN R11 Dry AMD	Raw	-0.0285463	0.0900902	-0.316864	0.762082	0.134	UKB
ITGB7	FinnGEN R11 Dry AMD	Outlier-corrected						UKB
NPL	FinnGEN R11 Dry AMD	Raw	0.0108364	0.0449109	0.241287	0.811471	0.482	UKB
NPL	FinnGEN R11 Dry AMD	Outlier-corrected						UKB
AHSG	FinnGEN R11 Dry AMD	Raw	-0.0334748	0.0130214	-2.57076	0.0114589	0.998	UKB
AHSG	FinnGEN R11 Dry AMD	Outlier-corrected						UKB
XCL1	FinnGEN R11 Dry AMD	Raw	0.0162266	0.0169611	0.956694	0.341052	0.873	UKB
XCL1	FinnGEN R11 Dry AMD	Outlier-corrected						UKB
EDIL3	FinnGEN R11 Dry AMD	Raw	-0.0749839	0.0952726	-0.787045	0.475269	0.589	UKB
EDIL3	FinnGEN R11 Dry AMD	Outlier-corrected						UKB
CTSH	FinnGEN R11 Dry AMD	Raw	-0.0229712	0.0109571	-2.09647	0.0379347	0.662	UKB
CTSH	FinnGEN R11 Dry AMD	Outlier-corrected						UKB
MLN	FinnGEN R11 Dry AMD	Raw	-0.0413901	0.0268559	-1.54119	0.129575	0.131	UKB
MLN	FinnGEN R11 Dry AMD	Outlier-corrected						UKB
FNDC1	FinnGEN R11 Dry AMD	Raw	0.0190348	0.0253734	0.750186	0.455343	0.279	UKB
FNDC1	FinnGEN R11 Dry AMD	Outlier-corrected						UKB
NFU1	FinnGEN R11 Dry AMD	Raw	0.317077	0.0975105	3.25172	0.0174287	0.523	UKB
NFU1	FinnGEN R11 Dry AMD	Outlier-corrected						UKB
SPESP1	FinnGEN R11 Dry AMD	Raw	0.03787	0.0218235	1.73528	0.116713	0.996	UKB
SPESP1	FinnGEN R11 Dry AMD	Outlier-corrected						UKB
SEL1L	FinnGEN R11 Dry AMD	Raw	0.0277014	0.053468	0.518092	0.618414	0.488	UKB
SEL1L	FinnGEN R11 Dry AMD	Outlier-corrected						UKB
SUSD2	FinnGEN R11 Dry AMD	Raw	0.033125	0.0201908	1.6406	0.106486	0.189	UKB
SUSD2	FinnGEN R11 Dry AMD	Outlier-corrected						UKB
MEP1B	FinnGEN R11 Dry AMD	Raw	-0.0160298	0.00951491	-1.6847	0.093539	0.958	UKB
MEP1B	FinnGEN R11 Dry AMD	Outlier-corrected						UKB
ZBP1	FinnGEN R11 Dry AMD	Raw	-0.0312926	0.0582432	-0.537275	0.600899	0.116	UKB
ZBP1	FinnGEN R11 Dry AMD	Outlier-corrected						UKB
CAMKK1	FinnGEN R11 Dry AMD	Raw	-0.0180696	0.0398689	-0.453227	0.660061	0.694	UKB
CAMKK1	FinnGEN R11 Dry AMD	Outlier-corrected						UKB
LRRC25	FinnGEN R11 Dry AMD	Raw	0.126772	0.0338485	3.74526	0.000596534	0.526	UKB
LRRC25	FinnGEN R11 Dry AMD	Outlier-corrected						UKB
CES3	FinnGEN R11 Dry AMD	Raw	0.0263135	0.0713994	0.368539	0.718403	0.064	UKB
CES3	FinnGEN R11 Dry AMD	Outlier-corrected						UKB
ITGA2	FinnGEN R11 Dry AMD	Raw	-0.00338043	0.0200052	-0.168978	0.866124	0.02	UKB
ITGA2	FinnGEN R11 Dry AMD	Outlier-corrected	0.000612339	0.0192859	0.0317507	0.974729		UKB
TGFBR2	FinnGEN R11 Dry AMD	Raw	0.224315	0.221502	1.0127	0.357674	0.107	UKB
TGFBR2	FinnGEN R11 Dry AMD	Outlier-corrected						UKB
CLEC4G	FinnGEN R11 Dry AMD	Raw	-0.07426	0.0527693	-1.40726	0.184722	0.596	UKB
CLEC4G	FinnGEN R11 Dry AMD	Outlier-corrected						UKB
VSIG10	FinnGEN R11 Dry AMD	Raw	-0.0201641	0.0169055	-1.19275	0.235706	0.893	UKB
VSIG10	FinnGEN R11 Dry AMD	Outlier-corrected						UKB
TFF2	FinnGEN R11 Dry AMD	Raw	-0.036074	0.103838	-0.347408	0.737248	0.183	UKB
TFF2	FinnGEN R11 Dry AMD	Outlier-corrected						UKB
CTSV	FinnGEN R11 Dry AMD	Raw	0.0817908	0.0387853	2.10881	0.0421885	0.155	UKB
CTSV	FinnGEN R11 Dry AMD	Outlier-corrected						UKB
FBP1	FinnGEN R11 Dry AMD	Raw	0.102943	0.0342868	3.00243	0.00617007	0.808	UKB
FBP1	FinnGEN R11 Dry AMD	Outlier-corrected						UKB
BCAT1	FinnGEN R11 Dry AMD	Raw	-0.0432764	0.0326475	-1.32557	0.190365	0.068	UKB
BCAT1	FinnGEN R11 Dry AMD	Outlier-corrected						UKB
IL10RA	FinnGEN R11 Dry AMD	Raw	0.0477391	0.0701944	0.680099	0.526649	0.835	UKB
IL10RA	FinnGEN R11 Dry AMD	Outlier-corrected						UKB
FCN2	FinnGEN R11 Dry AMD	Raw	0.0307253	0.0156308	1.96569	0.0521079	0.866	UKB
FCN2	FinnGEN R11 Dry AMD	Outlier-corrected						UKB
ANGPTL3	FinnGEN R11 Dry AMD	Raw	0.0152915	0.0392233	0.389857	0.699225	0.499	UKB
ANGPTL3	FinnGEN R11 Dry AMD	Outlier-corrected						UKB
TNFRSF13B	FinnGEN R11 Dry AMD	Raw	-0.137279	0.0771426	-1.77955	0.113027	0.366	UKB
TNFRSF13B	FinnGEN R11 Dry AMD	Outlier-corrected						UKB
NUDT16	FinnGEN R11 Dry AMD	Raw	-0.147562	0.0540865	-2.72826	0.0183254	0.489	UKB
NUDT16	FinnGEN R11 Dry AMD	Outlier-corrected						UKB
PTGDS	FinnGEN R11 Dry AMD	Raw	0.0628434	0.0764095	0.822456	0.42158	0.016	UKB
PTGDS	FinnGEN R11 Dry AMD	Outlier-corrected	0.11617	0.0635413	1.82825	0.0851143		UKB
WASF3	FinnGEN R11 Dry AMD	Raw	-0.00491027	0.162538	-0.03021	0.976879	0.187	UKB
WASF3	FinnGEN R11 Dry AMD	Outlier-corrected						UKB
CD164L2	FinnGEN R11 Dry AMD	Raw	-0.0226453	0.0204221	-1.10886	0.27428	0.935	UKB
CD164L2	FinnGEN R11 Dry AMD	Outlier-corrected						UKB
CSF2	FinnGEN R11 Dry AMD	Raw	0.141938	0.0315449	4.49954	0.00049963	0.951	UKB
CSF2	FinnGEN R11 Dry AMD	Outlier-corrected						UKB
CPOX	FinnGEN R11 Dry AMD	Raw	-0.0574125	0.0458202	-1.253	0.265612	0.955	UKB
CPOX	FinnGEN R11 Dry AMD	Outlier-corrected						UKB
VMO1	FinnGEN R11 Dry AMD	Raw	-0.0159316	0.0143901	-1.10712	0.270139	0.133	UKB
VMO1	FinnGEN R11 Dry AMD	Outlier-corrected						UKB
RNASET2	FinnGEN R11 Dry AMD	Raw	-0.0306168	0.0199097	-1.53779	0.129189	0.96	UKB
RNASET2	FinnGEN R11 Dry AMD	Outlier-corrected						UKB
SGSH	FinnGEN R11 Dry AMD	Raw	0.0113905	0.0137554	0.828073	0.408818	0.796	UKB
SGSH	FinnGEN R11 Dry AMD	Outlier-corrected						UKB
TNFSF8	FinnGEN R11 Dry AMD	Raw	-0.0842217	0.0366512	-2.29793	0.0314462	0.832	UKB
TNFSF8	FinnGEN R11 Dry AMD	Outlier-corrected						UKB
MSLN	FinnGEN R11 Dry AMD	Raw	0.0740304	0.0206054	3.59277	0.000553446	0.116	UKB
MSLN	FinnGEN R11 Dry AMD	Outlier-corrected						UKB
IDI2	FinnGEN R11 Dry AMD	Raw	0.0576042	0.02056	2.80176	0.0070413	0.888	UKB
IDI2	FinnGEN R11 Dry AMD	Outlier-corrected						UKB
LRTM2	FinnGEN R11 Dry AMD	Raw	0.0796093	0.0955616	0.833068	0.465927	0.476	UKB
LRTM2	FinnGEN R11 Dry AMD	Outlier-corrected						UKB
COL15A1	FinnGEN R11 Dry AMD	Raw	-0.0318985	0.0469195	-0.679855	0.502844	0.182	UKB
COL15A1	FinnGEN R11 Dry AMD	Outlier-corrected						UKB
ERBB3	FinnGEN R11 Dry AMD	Raw	-0.0768668	0.0727025	-1.05728	0.307115	0.461	UKB
ERBB3	FinnGEN R11 Dry AMD	Outlier-corrected						UKB
MUC13	FinnGEN R11 Dry AMD	Raw	0.0519302	0.0496733	1.04544	0.306238	0.613	UKB
MUC13	FinnGEN R11 Dry AMD	Outlier-corrected						UKB
RAB2B	FinnGEN R11 Dry AMD	Raw	-0.0133355	0.110525	-0.120656	0.908662	0.44	UKB
RAB2B	FinnGEN R11 Dry AMD	Outlier-corrected						UKB
CNTN4	FinnGEN R11 Dry AMD	Raw	0.0398678	0.0235079	1.69593	0.094219	0.668	UKB
CNTN4	FinnGEN R11 Dry AMD	Outlier-corrected						UKB
SCARF2	FinnGEN R11 Dry AMD	Raw	-0.0609753	0.0320085	-1.90497	0.0693626	0.674	UKB
SCARF2	FinnGEN R11 Dry AMD	Outlier-corrected						UKB
SIRT2	FinnGEN R11 Dry AMD	Raw	0.112413	0.0256818	4.37713	0.0119015	0.995	UKB
SIRT2	FinnGEN R11 Dry AMD	Outlier-corrected						UKB
MTUS1	FinnGEN R11 Dry AMD	Raw	-3.26619e-05	0.0519926	-0.000628202	0.999506	0.831	UKB
MTUS1	FinnGEN R11 Dry AMD	Outlier-corrected						UKB
CC2D1A	FinnGEN R11 Dry AMD	Raw	0.00896866	0.182954	0.0490215	0.963983	0.456	UKB
CC2D1A	FinnGEN R11 Dry AMD	Outlier-corrected						UKB
APOC1	FinnGEN R11 Dry AMD	Raw	-0.0923013	0.0750899	-1.22921	0.227955	<0.001	UKB
APOC1	FinnGEN R11 Dry AMD	Outlier-corrected	0.00844926	0.0751201	0.112477	0.91122		UKB
LEPR	FinnGEN R11 Dry AMD	Raw	0.16163	0.0581623	2.77894	0.0119594	0.182	UKB
LEPR	FinnGEN R11 Dry AMD	Outlier-corrected						UKB
ABO	FinnGEN R11 Dry AMD	Raw	0.0418203	0.0116053	3.60354	0.000407804	0.108	UKB
ABO	FinnGEN R11 Dry AMD	Outlier-corrected						UKB
PLA2G10	FinnGEN R11 Dry AMD	Raw	-0.157002	0.0903986	-1.73678	0.108001	0.245	UKB
PLA2G10	FinnGEN R11 Dry AMD	Outlier-corrected						UKB
CCL13	FinnGEN R11 Dry AMD	Raw	0.136395	0.0454074	3.00381	0.00598317	0.32	UKB
CCL13	FinnGEN R11 Dry AMD	Outlier-corrected						UKB
EFNA1	FinnGEN R11 Dry AMD	Raw	-0.00624377	0.0454705	-0.137315	0.891547	0.017	UKB
EFNA1	FinnGEN R11 Dry AMD	Outlier-corrected	-0.018307	0.0430555	-0.425195	0.673298		UKB
FCER2	FinnGEN R11 Dry AMD	Raw	0.0482142	0.0307975	1.56552	0.126458	0.385	UKB
FCER2	FinnGEN R11 Dry AMD	Outlier-corrected						UKB
IDUA	FinnGEN R11 Dry AMD	Raw	-0.00240544	0.0136308	-0.17647	0.860195	0.545	UKB
IDUA	FinnGEN R11 Dry AMD	Outlier-corrected						UKB
OBP2B	FinnGEN R11 Dry AMD	Raw	-0.0361886	0.0186796	-1.93733	0.0557396	0.825	UKB
OBP2B	FinnGEN R11 Dry AMD	Outlier-corrected						UKB
CD207	FinnGEN R11 Dry AMD	Raw	-0.00154916	0.0215715	-0.0718151	0.942957	0.873	UKB
CD207	FinnGEN R11 Dry AMD	Outlier-corrected						UKB
COL4A1	FinnGEN R11 Dry AMD	Raw	0.0133552	0.0624335	0.213911	0.834208	0.569	UKB
COL4A1	FinnGEN R11 Dry AMD	Outlier-corrected						UKB
THBS4	FinnGEN R11 Dry AMD	Raw	-0.0403871	0.028899	-1.39753	0.170362	0.91	UKB
THBS4	FinnGEN R11 Dry AMD	Outlier-corrected						UKB
MMP9	FinnGEN R11 Dry AMD	Raw	0.0252868	0.106005	0.238543	0.817457	0.293	UKB
MMP9	FinnGEN R11 Dry AMD	Outlier-corrected						UKB
FOLR1	FinnGEN R11 Dry AMD	Raw	0.1862	0.104335	1.78464	0.104635	0.289	UKB
FOLR1	FinnGEN R11 Dry AMD	Outlier-corrected						UKB
TMED8	FinnGEN R11 Dry AMD	Raw	-0.141079	0.250215	-0.56383	0.612269	0.179	UKB
TMED8	FinnGEN R11 Dry AMD	Outlier-corrected						UKB
PRKG1	FinnGEN R11 Dry AMD	Raw	0.011088	0.0751459	0.147553	0.885146	0.237	UKB
PRKG1	FinnGEN R11 Dry AMD	Outlier-corrected						UKB
GPC1	FinnGEN R11 Dry AMD	Raw	-0.00687207	0.0217143	-0.316477	0.752958	0.978	UKB
GPC1	FinnGEN R11 Dry AMD	Outlier-corrected						UKB
SERPINI1	FinnGEN R11 Dry AMD	Raw	0.0248299	0.0261409	0.949848	0.346131	0.264	UKB
SERPINI1	FinnGEN R11 Dry AMD	Outlier-corrected						UKB
ITGA6	FinnGEN R11 Dry AMD	Raw	0.0228015	0.0299794	0.760573	0.45248	0.994	UKB
ITGA6	FinnGEN R11 Dry AMD	Outlier-corrected						UKB
LEG1	FinnGEN R11 Dry AMD	Raw	0.0790105	0.03018	2.61798	0.0116151	0.447	UKB
LEG1	FinnGEN R11 Dry AMD	Outlier-corrected						UKB
SERPINA1	FinnGEN R11 Dry AMD	Raw	0.0939305	0.0873809	1.07495	0.300573	0.032	UKB
SERPINA1	FinnGEN R11 Dry AMD	Outlier-corrected	0.0765379	0.0701984	1.09031	0.296987		UKB
GNPDA1	FinnGEN R11 Dry AMD	Raw	0.111529	0.120745	0.923676	0.398041	0.295	UKB
GNPDA1	FinnGEN R11 Dry AMD	Outlier-corrected						UKB
ENTPD5	FinnGEN R11 Dry AMD	Raw	0.0199058	0.0240992	0.825995	0.412731	0.088	UKB
ENTPD5	FinnGEN R11 Dry AMD	Outlier-corrected						UKB
CRYGD	FinnGEN R11 Dry AMD	Raw	-0.0120334	0.0143611	-0.837919	0.403688	0.893	UKB
CRYGD	FinnGEN R11 Dry AMD	Outlier-corrected						UKB
HDDC2	FinnGEN R11 Dry AMD	Raw	-0.0173263	0.0211348	-0.819797	0.414965	0.293	UKB
HDDC2	FinnGEN R11 Dry AMD	Outlier-corrected						UKB
TNFRSF1B	FinnGEN R11 Dry AMD	Raw	-0.0834066	0.11943	-0.698374	0.507473	0.325	UKB
TNFRSF1B	FinnGEN R11 Dry AMD	Outlier-corrected						UKB
CTBS	FinnGEN R11 Dry AMD	Raw	0.00377252	0.0127002	0.297044	0.767688	0.999	UKB
CTBS	FinnGEN R11 Dry AMD	Outlier-corrected						UKB
CXCL9	FinnGEN R11 Dry AMD	Raw	0.113639	0.0835112	1.36077	0.245212	0.624	UKB
CXCL9	FinnGEN R11 Dry AMD	Outlier-corrected						UKB
VSTM1	FinnGEN R11 Dry AMD	Raw	0.010951	0.0144527	0.757709	0.450389	0.352	UKB
VSTM1	FinnGEN R11 Dry AMD	Outlier-corrected						UKB
SERPINA3	FinnGEN R11 Dry AMD	Raw	-0.0670096	0.0281068	-2.38411	0.0211218	0.771	UKB
SERPINA3	FinnGEN R11 Dry AMD	Outlier-corrected						UKB
GHRL	FinnGEN R11 Dry AMD	Raw	-0.0607832	0.0206892	-2.93793	0.00919226	0.988	UKB
GHRL	FinnGEN R11 Dry AMD	Outlier-corrected						UKB
TIMP3	FinnGEN R11 Dry AMD	Raw	0.0209235	0.0227159	0.921096	0.359286	0.002	UKB
TIMP3	FinnGEN R11 Dry AMD	Outlier-corrected	0.010552	0.0217513	0.485118	0.628698		UKB
CASP8	FinnGEN R11 Dry AMD	Raw	-0.116383	0.0652594	-1.78339	0.0883259	0.016	UKB
CASP8	FinnGEN R11 Dry AMD	Outlier-corrected	-0.123923	0.0586126	-2.11428	0.0466236		UKB
LYZL2	FinnGEN R11 Dry AMD	Raw	0.0314178	0.0396964	0.791452	0.445411	0.689	UKB
LYZL2	FinnGEN R11 Dry AMD	Outlier-corrected						UKB
KHK	FinnGEN R11 Dry AMD	Raw	-0.000998863	0.0243936	-0.0409478	0.967489	0.885	UKB
KHK	FinnGEN R11 Dry AMD	Outlier-corrected						UKB
UBE2L6	FinnGEN R11 Dry AMD	Raw	-0.0377168	0.0400033	-0.942842	0.357012	0.735	UKB
UBE2L6	FinnGEN R11 Dry AMD	Outlier-corrected						UKB
ACADSB	FinnGEN R11 Dry AMD	Raw	-0.42351	0.0852289	-4.96909	7.37943e-05	<0.001	UKB
ACADSB	FinnGEN R11 Dry AMD	Outlier-corrected	-0.402749	0.0773501	-5.20683	5.01938e-05		UKB
LGALS9	FinnGEN R11 Dry AMD	Raw	0.00241429	0.0190312	0.126859	0.899366	0.991	UKB
LGALS9	FinnGEN R11 Dry AMD	Outlier-corrected						UKB
SPP1	FinnGEN R11 Dry AMD	Raw	0.0910742	0.134259	0.678348	0.510421	0.009	UKB
SPP1	FinnGEN R11 Dry AMD	Outlier-corrected	0.220053	0.135368	1.62559	0.132319		UKB
WWP2	FinnGEN R11 Dry AMD	Raw	-0.011657	0.0862865	-0.135097	0.895873	0.409	UKB
WWP2	FinnGEN R11 Dry AMD	Outlier-corrected						UKB
ASRGL1	FinnGEN R11 Dry AMD	Raw	0.0273546	0.0298405	0.916692	0.364538	0.678	UKB
ASRGL1	FinnGEN R11 Dry AMD	Outlier-corrected						UKB
APOF	FinnGEN R11 Dry AMD	Raw	-0.026598	0.0899392	-0.295733	0.772105	0.027	UKB
APOF	FinnGEN R11 Dry AMD	Outlier-corrected	-0.102861	0.0758408	-1.35628	0.19998		UKB
CD163	FinnGEN R11 Dry AMD	Raw	-0.112691	0.0769758	-1.46398	0.177233	0.611	UKB
CD163	FinnGEN R11 Dry AMD	Outlier-corrected						UKB
FOXO1	FinnGEN R11 Dry AMD	Raw	0.0924932	0.0528358	1.75058	0.154912	0.965	UKB
FOXO1	FinnGEN R11 Dry AMD	Outlier-corrected						UKB
CRYZL1	FinnGEN R11 Dry AMD	Raw	-0.0318709	0.132366	-0.240779	0.816627	0.218	UKB
CRYZL1	FinnGEN R11 Dry AMD	Outlier-corrected						UKB
SERPINA9	FinnGEN R11 Dry AMD	Raw	-0.0209131	0.0160373	-1.30403	0.195623	0.704	UKB
SERPINA9	FinnGEN R11 Dry AMD	Outlier-corrected						UKB
IL1RL1	FinnGEN R11 Dry AMD	Raw	-0.019065	0.0173307	-1.10007	0.2731	0.069	UKB
IL1RL1	FinnGEN R11 Dry AMD	Outlier-corrected						UKB
FCGR2B	FinnGEN R11 Dry AMD	Raw	-0.0591864	0.0234933	-2.51929	0.0143952	0.846	UKB
FCGR2B	FinnGEN R11 Dry AMD	Outlier-corrected						UKB
MBL2	FinnGEN R11 Dry AMD	Raw	0.0213383	0.0131706	1.62014	0.106843	0.035	UKB
MBL2	FinnGEN R11 Dry AMD	Outlier-corrected	0.0216397	0.0125699	1.72155	0.0867796		UKB
LRG1	FinnGEN R11 Dry AMD	Raw	0.00238913	0.0273524	0.0873463	0.930632	0.278	UKB
LRG1	FinnGEN R11 Dry AMD	Outlier-corrected						UKB
C1QL2	FinnGEN R11 Dry AMD	Raw	0.040288	0.0358935	1.12243	0.268055	0.162	UKB
C1QL2	FinnGEN R11 Dry AMD	Outlier-corrected						UKB
DAPP1	FinnGEN R11 Dry AMD	Raw	-0.128642	0.0826608	-1.55626	0.194631	0.676	UKB
DAPP1	FinnGEN R11 Dry AMD	Outlier-corrected						UKB
LYPD8	FinnGEN R11 Dry AMD	Raw	-0.0433163	0.0206581	-2.09682	0.0414178	0.882	UKB
LYPD8	FinnGEN R11 Dry AMD	Outlier-corrected						UKB
CR2	FinnGEN R11 Dry AMD	Raw	-0.0416703	0.0428953	-0.971441	0.341018	0.834	UKB
CR2	FinnGEN R11 Dry AMD	Outlier-corrected						UKB
NHLRC3	FinnGEN R11 Dry AMD	Raw	0.0215836	0.0414155	0.521147	0.60609	0.506	UKB
NHLRC3	FinnGEN R11 Dry AMD	Outlier-corrected						UKB
GIMAP8	FinnGEN R11 Dry AMD	Raw	-0.0872599	0.0620262	-1.40682	0.182935	0.475	UKB
GIMAP8	FinnGEN R11 Dry AMD	Outlier-corrected						UKB
CXCL5	FinnGEN R11 Dry AMD	Raw	0.0163477	0.030632	0.53368	0.596755	0.674	UKB
CXCL5	FinnGEN R11 Dry AMD	Outlier-corrected						UKB
AGT	FinnGEN R11 Dry AMD	Raw	-0.00923843	0.021388	-0.431945	0.667233	0.53	UKB
AGT	FinnGEN R11 Dry AMD	Outlier-corrected						UKB
DUSP29	FinnGEN R11 Dry AMD	Raw	-0.263424	0.0640597	-4.11216	0.00627114	0.892	UKB
DUSP29	FinnGEN R11 Dry AMD	Outlier-corrected						UKB
AGRN	FinnGEN R11 Dry AMD	Raw	-0.0259506	0.024362	-1.06521	0.293169	0.707	UKB
AGRN	FinnGEN R11 Dry AMD	Outlier-corrected						UKB
IL16	FinnGEN R11 Dry AMD	Raw	-0.0503383	0.0310461	-1.6214	0.111918	0.623	UKB
IL16	FinnGEN R11 Dry AMD	Outlier-corrected						UKB
ITIH1	FinnGEN R11 Dry AMD	Raw	-0.133178	0.0469197	-2.83843	0.0363133	0.94	UKB
ITIH1	FinnGEN R11 Dry AMD	Outlier-corrected						UKB
TGFB1	FinnGEN R11 Dry AMD	Raw	-0.209123	0.0475107	-4.40159	0.000206907	0.129	UKB
TGFB1	FinnGEN R11 Dry AMD	Outlier-corrected						UKB
KLK7	FinnGEN R11 Dry AMD	Raw	0.0803452	0.0308227	2.60669	0.017336	0.586	UKB
KLK7	FinnGEN R11 Dry AMD	Outlier-corrected						UKB
SMOC2	FinnGEN R11 Dry AMD	Raw	0.0394419	0.0229671	1.71732	0.0897896	0.493	UKB
SMOC2	FinnGEN R11 Dry AMD	Outlier-corrected						UKB
UPB1	FinnGEN R11 Dry AMD	Raw	-0.0222803	0.161985	-0.137545	0.897246	0.35	UKB
UPB1	FinnGEN R11 Dry AMD	Outlier-corrected						UKB
RTN4IP1	FinnGEN R11 Dry AMD	Raw	-0.157604	0.184185	-0.855684	0.440402	0.155	UKB
RTN4IP1	FinnGEN R11 Dry AMD	Outlier-corrected						UKB
VEGFA	FinnGEN R11 Dry AMD	Raw	-0.0208929	0.0217596	-0.960169	0.339543	0.027	UKB
VEGFA	FinnGEN R11 Dry AMD	Outlier-corrected	-0.0253199	0.0208599	-1.21381	0.228032		UKB
LHPP	FinnGEN R11 Dry AMD	Raw	0.0449416	0.0235925	1.90491	0.0610851	0.6	UKB
LHPP	FinnGEN R11 Dry AMD	Outlier-corrected						UKB
FGFBP1	FinnGEN R11 Dry AMD	Raw	-0.0891419	0.0618769	-1.44063	0.171678	0.686	UKB
FGFBP1	FinnGEN R11 Dry AMD	Outlier-corrected						UKB
VEGFB	FinnGEN R11 Dry AMD	Raw	0.0917198	0.14193	0.646235	0.564158	0.301	UKB
VEGFB	FinnGEN R11 Dry AMD	Outlier-corrected						UKB
SEMA4D	FinnGEN R11 Dry AMD	Raw	-0.0328845	0.0617156	-0.532839	0.613293	0.946	UKB
SEMA4D	FinnGEN R11 Dry AMD	Outlier-corrected						UKB
GRN	FinnGEN R11 Dry AMD	Raw	-0.143857	0.0424802	-3.38645	0.00226069	0.615	UKB
GRN	FinnGEN R11 Dry AMD	Outlier-corrected						UKB
LAYN	FinnGEN R11 Dry AMD	Raw	0.051773	0.0284766	1.81809	0.0752935	0.979	UKB
LAYN	FinnGEN R11 Dry AMD	Outlier-corrected						UKB
CCL21	FinnGEN R11 Dry AMD	Raw	0.0867388	0.139611	0.621288	0.557261	0.079	UKB
CCL21	FinnGEN R11 Dry AMD	Outlier-corrected						UKB
TNFRSF4	FinnGEN R11 Dry AMD	Raw	0.174359	0.0786248	2.2176	0.0573963	0.6	UKB
TNFRSF4	FinnGEN R11 Dry AMD	Outlier-corrected						UKB
ADGRB3	FinnGEN R11 Dry AMD	Raw	0.0267527	0.00991535	2.69811	0.00746436	0.892	UKB
ADGRB3	FinnGEN R11 Dry AMD	Outlier-corrected						UKB
S100P	FinnGEN R11 Dry AMD	Raw	-0.0288248	0.0619204	-0.465514	0.647837	0.316	UKB
S100P	FinnGEN R11 Dry AMD	Outlier-corrected						UKB
ANPEP	FinnGEN R11 Dry AMD	Raw	0.0788377	0.0231942	3.39902	0.00115108	0.668	UKB
ANPEP	FinnGEN R11 Dry AMD	Outlier-corrected						UKB
LAIR1	FinnGEN R11 Dry AMD	Raw	0.0100619	0.0258543	0.389177	0.698676	0.769	UKB
LAIR1	FinnGEN R11 Dry AMD	Outlier-corrected						UKB
IGFBP6	FinnGEN R11 Dry AMD	Raw	-0.255775	0.145892	-1.75318	0.130118	0.191	UKB
IGFBP6	FinnGEN R11 Dry AMD	Outlier-corrected						UKB
ECI2	FinnGEN R11 Dry AMD	Raw	0.0201919	0.0365067	0.553103	0.586997	0.908	UKB
ECI2	FinnGEN R11 Dry AMD	Outlier-corrected						UKB
C1QA	FinnGEN R11 Dry AMD	Raw	-0.00346595	0.0240469	-0.144133	0.885975	0.643	UKB
C1QA	FinnGEN R11 Dry AMD	Outlier-corrected						UKB
LTBP3	FinnGEN R11 Dry AMD	Raw	0.00720882	0.0233852	0.308265	0.758759	0.093	UKB
LTBP3	FinnGEN R11 Dry AMD	Outlier-corrected						UKB
DNAJA4	FinnGEN R11 Dry AMD	Raw	-0.00049048	0.0983663	-0.00498626	0.996097	0.097	UKB
DNAJA4	FinnGEN R11 Dry AMD	Outlier-corrected						UKB
NAAA	FinnGEN R11 Dry AMD	Raw	0.019361	0.0158259	1.22337	0.22329	0.535	UKB
NAAA	FinnGEN R11 Dry AMD	Outlier-corrected						UKB
GP2	FinnGEN R11 Dry AMD	Raw	-0.0311279	0.0439825	-0.707734	0.489292	0.592	UKB
GP2	FinnGEN R11 Dry AMD	Outlier-corrected						UKB
CD33	FinnGEN R11 Dry AMD	Raw	0.0302874	0.012211	2.48035	0.0141412	0.202	UKB
CD33	FinnGEN R11 Dry AMD	Outlier-corrected						UKB
GFRA2	FinnGEN R11 Dry AMD	Raw	0.00326674	0.0287912	0.113463	0.910042	0.088	UKB
GFRA2	FinnGEN R11 Dry AMD	Outlier-corrected						UKB
CASP7	FinnGEN R11 Dry AMD	Raw	0.0942899	0.0722198	1.3056	0.23296	0.251	UKB
CASP7	FinnGEN R11 Dry AMD	Outlier-corrected						UKB
CEP112	FinnGEN R11 Dry AMD	Raw	0.0576316	0.050899	1.13227	0.274203	0.856	UKB
CEP112	FinnGEN R11 Dry AMD	Outlier-corrected						UKB
LPA	FinnGEN R11 Dry AMD	Raw	-0.0125295	0.0120112	-1.04316	0.29818	0.183	UKB
LPA	FinnGEN R11 Dry AMD	Outlier-corrected						UKB
GP5	FinnGEN R11 Dry AMD	Raw	0.13628	0.0833817	1.63441	0.177511	0.644	UKB
GP5	FinnGEN R11 Dry AMD	Outlier-corrected						UKB
DRAXIN	FinnGEN R11 Dry AMD	Raw	-0.00345589	0.0219208	-0.157653	0.875544	0.59	UKB
DRAXIN	FinnGEN R11 Dry AMD	Outlier-corrected						UKB
PRTN3	FinnGEN R11 Dry AMD	Raw	-0.00474027	0.0340177	-0.139347	0.88965	<0.001	UKB
PRTN3	FinnGEN R11 Dry AMD	Outlier-corrected	-0.0112139	0.0307663	-0.364487	0.716843		UKB
CST1	FinnGEN R11 Dry AMD	Raw	0.0732184	0.0194237	3.76955	0.000276848	0.311	UKB
CST1	FinnGEN R11 Dry AMD	Outlier-corrected						UKB
ADGRD1	FinnGEN R11 Dry AMD	Raw	-0.00903908	0.0183629	-0.492246	0.62423	0.906	UKB
ADGRD1	FinnGEN R11 Dry AMD	Outlier-corrected						UKB
HGFAC	FinnGEN R11 Dry AMD	Raw	0.0114913	0.0200859	0.572106	0.56856	0.292	UKB
HGFAC	FinnGEN R11 Dry AMD	Outlier-corrected						UKB
ZFYVE19	FinnGEN R11 Dry AMD	Raw	-0.104445	0.0303856	-3.43734	0.00113822	0.165	UKB
ZFYVE19	FinnGEN R11 Dry AMD	Outlier-corrected						UKB
IL17C	FinnGEN R11 Dry AMD	Raw	0.184877	0.0778493	2.37481	0.0551577	0.796	UKB
IL17C	FinnGEN R11 Dry AMD	Outlier-corrected						UKB
LY96	FinnGEN R11 Dry AMD	Raw	-0.0941875	0.0703227	-1.33936	0.251492	0.941	UKB
LY96	FinnGEN R11 Dry AMD	Outlier-corrected						UKB
NECTIN2	FinnGEN R11 Dry AMD	Raw	-0.127547	0.0770647	-1.65507	0.121839	0.007	UKB
NECTIN2	FinnGEN R11 Dry AMD	Outlier-corrected	-0.139154	0.0589364	-2.36108	0.0377416		UKB
AXL	FinnGEN R11 Dry AMD	Raw	0.0121446	0.0448922	0.270528	0.789526	0.722	UKB
AXL	FinnGEN R11 Dry AMD	Outlier-corrected						UKB
MAD1L1	FinnGEN R11 Dry AMD	Raw	0.100854	0.0658304	1.53203	0.156518	0.728	UKB
MAD1L1	FinnGEN R11 Dry AMD	Outlier-corrected						UKB
CETN3	FinnGEN R11 Dry AMD	Raw	0.137786	0.138469	0.995063	0.339348	0.004	UKB
CETN3	FinnGEN R11 Dry AMD	Outlier-corrected	0.210077	0.120976	1.73652	0.110355		UKB
OMP	FinnGEN R11 Dry AMD	Raw	0.0501127	0.0809454	0.619092	0.549699	0.085	UKB
OMP	FinnGEN R11 Dry AMD	Outlier-corrected						UKB
BLMH	FinnGEN R11 Dry AMD	Raw	-0.0304339	0.0205606	-1.4802	0.142163	0.236	UKB
BLMH	FinnGEN R11 Dry AMD	Outlier-corrected						UKB
IDO1	FinnGEN R11 Dry AMD	Raw	-0.0218767	0.0394944	-0.553919	0.583368	0.388	UKB
IDO1	FinnGEN R11 Dry AMD	Outlier-corrected						UKB
PADI4	FinnGEN R11 Dry AMD	Raw	-0.0344112	0.0308649	-1.1149	0.272492	0.946	UKB
PADI4	FinnGEN R11 Dry AMD	Outlier-corrected						UKB
FIS1	FinnGEN R11 Dry AMD	Raw	0.0688883	0.0450884	1.52785	0.170392	0.934	UKB
FIS1	FinnGEN R11 Dry AMD	Outlier-corrected						UKB
SMAD3	FinnGEN R11 Dry AMD	Raw	0.109022	0.0522605	2.08612	0.0499846	0.091	UKB
SMAD3	FinnGEN R11 Dry AMD	Outlier-corrected						UKB
CLEC12A	FinnGEN R11 Dry AMD	Raw	0.0841935	0.0229441	3.66951	0.000496956	0.517	UKB
CLEC12A	FinnGEN R11 Dry AMD	Outlier-corrected						UKB
SERPINF2	FinnGEN R11 Dry AMD	Raw	-0.11716	0.0513813	-2.28021	0.0485454	0.789	UKB
SERPINF2	FinnGEN R11 Dry AMD	Outlier-corrected						UKB
NRCAM	FinnGEN R11 Dry AMD	Raw	0.0508048	0.024656	2.06055	0.0450277	0.593	UKB
NRCAM	FinnGEN R11 Dry AMD	Outlier-corrected						UKB
C1S	FinnGEN R11 Dry AMD	Raw	0.0544755	0.0300767	1.81122	0.077438	0.081	UKB
C1S	FinnGEN R11 Dry AMD	Outlier-corrected						UKB
PARK7	FinnGEN R11 Dry AMD	Raw	0.065708	0.0916427	0.717002	0.488318	0.12	UKB
PARK7	FinnGEN R11 Dry AMD	Outlier-corrected						UKB
GDF15	FinnGEN R11 Dry AMD	Raw	0.0598835	0.0393495	1.52183	0.135371	0.409	UKB
GDF15	FinnGEN R11 Dry AMD	Outlier-corrected						UKB
LTBR	FinnGEN R11 Dry AMD	Raw	0.00385225	0.034091	0.112999	0.910899	0.744	UKB
LTBR	FinnGEN R11 Dry AMD	Outlier-corrected						UKB
HS1BP3	FinnGEN R11 Dry AMD	Raw	0.0408455	0.0680019	0.600652	0.56289	0.478	UKB
HS1BP3	FinnGEN R11 Dry AMD	Outlier-corrected						UKB
CCL15	FinnGEN R11 Dry AMD	Raw	0.00297041	0.0171512	0.17319	0.862988	0.707	UKB
CCL15	FinnGEN R11 Dry AMD	Outlier-corrected						UKB
TG	FinnGEN R11 Dry AMD	Raw	-0.140845	0.0947505	-1.48648	0.1973	0.806	UKB
TG	FinnGEN R11 Dry AMD	Outlier-corrected						UKB
DSG3	FinnGEN R11 Dry AMD	Raw	-0.073801	0.047107	-1.56667	0.128041	0.136	UKB
DSG3	FinnGEN R11 Dry AMD	Outlier-corrected						UKB
TNFRSF11B	FinnGEN R11 Dry AMD	Raw	-0.0116889	0.0491955	-0.2376	0.813806	0.366	UKB
TNFRSF11B	FinnGEN R11 Dry AMD	Outlier-corrected						UKB
CDH5	FinnGEN R11 Dry AMD	Raw	0.0939768	0.0475695	1.97557	0.0668983	0.661	UKB
CDH5	FinnGEN R11 Dry AMD	Outlier-corrected						UKB
NPTX1	FinnGEN R11 Dry AMD	Raw	-0.0213397	0.0191432	-1.11474	0.268106	0.319	UKB
NPTX1	FinnGEN R11 Dry AMD	Outlier-corrected						UKB
CHIT1	FinnGEN R11 Dry AMD	Raw	0.0111979	0.0150387	0.744608	0.457863	0.433	UKB
CHIT1	FinnGEN R11 Dry AMD	Outlier-corrected						UKB
NIT2	FinnGEN R11 Dry AMD	Raw	0.0818469	0.143033	0.572223	0.591937	0.784	UKB
NIT2	FinnGEN R11 Dry AMD	Outlier-corrected						UKB
COL9A1	FinnGEN R11 Dry AMD	Raw	0.00513265	0.0246872	0.207907	0.837056	0.999	UKB
COL9A1	FinnGEN R11 Dry AMD	Outlier-corrected						UKB
NOTCH3	FinnGEN R11 Dry AMD	Raw	-0.212011	0.0729012	-2.9082	0.0270439	0.954	UKB
NOTCH3	FinnGEN R11 Dry AMD	Outlier-corrected						UKB
TIMP2	FinnGEN R11 Dry AMD	Raw	0.0277693	0.0743655	0.373417	0.733664	0.826	UKB
TIMP2	FinnGEN R11 Dry AMD	Outlier-corrected						UKB
MELTF	FinnGEN R11 Dry AMD	Raw	0.0246813	0.011773	2.09644	0.0378173	0.985	UKB
MELTF	FinnGEN R11 Dry AMD	Outlier-corrected						UKB
DKKL1	FinnGEN R11 Dry AMD	Raw	-0.0160912	0.0121471	-1.32469	0.186763	0.404	UKB
DKKL1	FinnGEN R11 Dry AMD	Outlier-corrected						UKB
PGLYRP1	FinnGEN R11 Dry AMD	Raw	-0.0653957	0.0538698	-1.21396	0.24136	0.398	UKB
PGLYRP1	FinnGEN R11 Dry AMD	Outlier-corrected						UKB
PTPRN2	FinnGEN R11 Dry AMD	Raw	-0.1077	0.0638549	-1.68663	0.105193	0.227	UKB
PTPRN2	FinnGEN R11 Dry AMD	Outlier-corrected						UKB
PRAP1	FinnGEN R11 Dry AMD	Raw	-0.0153163	0.0380819	-0.402194	0.690829	0.438	UKB
PRAP1	FinnGEN R11 Dry AMD	Outlier-corrected						UKB
PROK1	FinnGEN R11 Dry AMD	Raw	0.0209063	0.0276644	0.755711	0.452432	0.258	UKB
PROK1	FinnGEN R11 Dry AMD	Outlier-corrected						UKB
PLCB2	FinnGEN R11 Dry AMD	Raw	0.173526	0.106221	1.63364	0.153454	0.254	UKB
PLCB2	FinnGEN R11 Dry AMD	Outlier-corrected						UKB
CHAC2	FinnGEN R11 Dry AMD	Raw	-0.0182631	0.0747922	-0.244185	0.813233	0.641	UKB
CHAC2	FinnGEN R11 Dry AMD	Outlier-corrected						UKB
PCOLCE	FinnGEN R11 Dry AMD	Raw	0.0229696	0.0756845	0.303491	0.771764	0.06	UKB
PCOLCE	FinnGEN R11 Dry AMD	Outlier-corrected						UKB
SLIT2	FinnGEN R11 Dry AMD	Raw	-0.190153	0.116544	-1.6316	0.201264	0.712	UKB
SLIT2	FinnGEN R11 Dry AMD	Outlier-corrected						UKB
CPM	FinnGEN R11 Dry AMD	Raw	-0.113662	0.0631255	-1.80058	0.0919077	0.681	UKB
CPM	FinnGEN R11 Dry AMD	Outlier-corrected						UKB
INHBC	FinnGEN R11 Dry AMD	Raw	0.0107734	0.0183345	0.587604	0.558178	0.572	UKB
INHBC	FinnGEN R11 Dry AMD	Outlier-corrected						UKB
ITGA11	FinnGEN R11 Dry AMD	Raw	0.034125	0.0410461	0.831382	0.416084	0.787	UKB
ITGA11	FinnGEN R11 Dry AMD	Outlier-corrected						UKB
RSPO1	FinnGEN R11 Dry AMD	Raw	0.0736592	0.047953	1.53607	0.135361	0.329	UKB
RSPO1	FinnGEN R11 Dry AMD	Outlier-corrected						UKB
EHD3	FinnGEN R11 Dry AMD	Raw	0.057869	0.11557	0.500727	0.631921	0.102	UKB
EHD3	FinnGEN R11 Dry AMD	Outlier-corrected						UKB
OGN	FinnGEN R11 Dry AMD	Raw	-0.0195245	0.016351	-1.19408	0.235014	0.958	UKB
OGN	FinnGEN R11 Dry AMD	Outlier-corrected						UKB
ISLR2	FinnGEN R11 Dry AMD	Raw	0.0555411	0.0625756	0.887585	0.381188	<0.001	UKB
ISLR2	FinnGEN R11 Dry AMD	Outlier-corrected	-0.0474853	0.0669678	-0.709077	0.483576		UKB
ITGB2	FinnGEN R11 Dry AMD	Raw	0.0717859	0.0547026	1.31229	0.246432	0.904	UKB
ITGB2	FinnGEN R11 Dry AMD	Outlier-corrected						UKB
CPA1	FinnGEN R11 Dry AMD	Raw	0.105862	0.0454742	2.32795	0.0448973	0.961	UKB
CPA1	FinnGEN R11 Dry AMD	Outlier-corrected						UKB
PRELP	FinnGEN R11 Dry AMD	Raw	0.0858363	0.0354014	2.42466	0.0225752	0.808	UKB
PRELP	FinnGEN R11 Dry AMD	Outlier-corrected						UKB
CPB2	FinnGEN R11 Dry AMD	Raw	0.0104948	0.0187182	0.560673	0.576326	0.681	UKB
CPB2	FinnGEN R11 Dry AMD	Outlier-corrected						UKB
KAZALD1	FinnGEN R11 Dry AMD	Raw	0.0129374	0.0165905	0.77981	0.437775	0.163	UKB
KAZALD1	FinnGEN R11 Dry AMD	Outlier-corrected						UKB
APBB1IP	FinnGEN R11 Dry AMD	Raw	0.066902	0.0461337	1.45018	0.174918	0.793	UKB
APBB1IP	FinnGEN R11 Dry AMD	Outlier-corrected						UKB
TEK	FinnGEN R11 Dry AMD	Raw	-0.0266843	0.0237507	-1.12352	0.266479	0.381	UKB
TEK	FinnGEN R11 Dry AMD	Outlier-corrected						UKB
IPCEF1	FinnGEN R11 Dry AMD	Raw	0.0135649	0.0957127	0.141725	0.892831	0.462	UKB
IPCEF1	FinnGEN R11 Dry AMD	Outlier-corrected						UKB
CST5	FinnGEN R11 Dry AMD	Raw	-0.0109777	0.015388	-0.713397	0.476687	0.057	UKB
CST5	FinnGEN R11 Dry AMD	Outlier-corrected						UKB
EDAR	FinnGEN R11 Dry AMD	Raw	0.074611	0.0237769	3.13796	0.00285146	0.899	UKB
EDAR	FinnGEN R11 Dry AMD	Outlier-corrected						UKB
CPE	FinnGEN R11 Dry AMD	Raw	0.0996504	0.0360342	2.76544	0.00963176	0.202	UKB
CPE	FinnGEN R11 Dry AMD	Outlier-corrected						UKB
PTS	FinnGEN R11 Dry AMD	Raw	0.0356021	0.0516646	0.689099	0.505037	0.837	UKB
PTS	FinnGEN R11 Dry AMD	Outlier-corrected						UKB
AGRP	FinnGEN R11 Dry AMD	Raw	0.173751	0.208859	0.831909	0.452241	0.146	UKB
AGRP	FinnGEN R11 Dry AMD	Outlier-corrected						UKB
TBC1D23	FinnGEN R11 Dry AMD	Raw	0.0189969	0.0630851	0.301132	0.770155	0.797	UKB
TBC1D23	FinnGEN R11 Dry AMD	Outlier-corrected						UKB
ECM1	FinnGEN R11 Dry AMD	Raw	0.0880663	0.016496	5.33863	5.08599e-07	0.284	UKB
ECM1	FinnGEN R11 Dry AMD	Outlier-corrected						UKB
IGFBPL1	FinnGEN R11 Dry AMD	Raw	0.0328806	0.0175409	1.87451	0.0646526	0.922	UKB
IGFBPL1	FinnGEN R11 Dry AMD	Outlier-corrected						UKB
ZP3	FinnGEN R11 Dry AMD	Raw	-0.0171914	0.0102424	-1.67844	0.0946305	0.473	UKB
ZP3	FinnGEN R11 Dry AMD	Outlier-corrected						UKB
OPTC	FinnGEN R11 Dry AMD	Raw	0.0448591	0.0305102	1.4703	0.157848	0.876	UKB
OPTC	FinnGEN R11 Dry AMD	Outlier-corrected						UKB
CACYBP	FinnGEN R11 Dry AMD	Raw	-0.237184	0.0586708	-4.04262	0.0272411	0.9	UKB
CACYBP	FinnGEN R11 Dry AMD	Outlier-corrected						UKB
RNF43	FinnGEN R11 Dry AMD	Raw	-0.15387	0.114482	-1.34405	0.271537	0.458	UKB
RNF43	FinnGEN R11 Dry AMD	Outlier-corrected						UKB
CEACAM19	FinnGEN R11 Dry AMD	Raw	0.170723	0.0927188	1.84129	0.0812471	0.002	UKB
CEACAM19	FinnGEN R11 Dry AMD	Outlier-corrected	0.198839	0.0864077	2.30117	0.0335484		UKB
S100A13	FinnGEN R11 Dry AMD	Raw	-0.0124702	0.0506049	-0.246422	0.808306	0.725	UKB
S100A13	FinnGEN R11 Dry AMD	Outlier-corrected						UKB
UXS1	FinnGEN R11 Dry AMD	Raw	-0.125007	0.113924	-1.09729	0.334136	0.509	UKB
UXS1	FinnGEN R11 Dry AMD	Outlier-corrected						UKB
BMPER	FinnGEN R11 Dry AMD	Raw	0.0352714	0.041743	0.844966	0.404604	0.32	UKB
BMPER	FinnGEN R11 Dry AMD	Outlier-corrected						UKB
HBQ1	FinnGEN R11 Dry AMD	Raw	-0.00654226	0.0241449	-0.270958	0.787585	0.595	UKB
HBQ1	FinnGEN R11 Dry AMD	Outlier-corrected						UKB
GSTT2B	FinnGEN R11 Dry AMD	Raw	0.0021937	0.0126584	0.1733	0.862602	0.292	UKB
GSTT2B	FinnGEN R11 Dry AMD	Outlier-corrected						UKB
IFNGR2	FinnGEN R11 Dry AMD	Raw	-0.00959987	0.0124181	-0.773054	0.440842	0.601	UKB
IFNGR2	FinnGEN R11 Dry AMD	Outlier-corrected						UKB
SUSD4	FinnGEN R11 Dry AMD	Raw	-0.0277094	0.0247085	-1.12145	0.268783	0.801	UKB
SUSD4	FinnGEN R11 Dry AMD	Outlier-corrected						UKB
COL5A1	FinnGEN R11 Dry AMD	Raw	0.0791102	0.0452772	1.74724	0.0933816	0.31	UKB
COL5A1	FinnGEN R11 Dry AMD	Outlier-corrected						UKB
RNASE3	FinnGEN R11 Dry AMD	Raw	-0.0384032	0.0377256	-1.01796	0.317412	0.557	UKB
RNASE3	FinnGEN R11 Dry AMD	Outlier-corrected						UKB
LMOD1	FinnGEN R11 Dry AMD	Raw	0.0238608	0.070106	0.340352	0.738019	0.202	UKB
LMOD1	FinnGEN R11 Dry AMD	Outlier-corrected						UKB
C1QTNF1	FinnGEN R11 Dry AMD	Raw	0.0423873	0.0364762	1.16205	0.263371	0.269	UKB
C1QTNF1	FinnGEN R11 Dry AMD	Outlier-corrected						UKB
TREH	FinnGEN R11 Dry AMD	Raw	0.0129734	0.0133455	0.972116	0.332342	0.285	UKB
TREH	FinnGEN R11 Dry AMD	Outlier-corrected						UKB
ISM1	FinnGEN R11 Dry AMD	Raw	-0.0206748	0.0415892	-0.49712	0.622213	0.431	UKB
ISM1	FinnGEN R11 Dry AMD	Outlier-corrected						UKB
NID2	FinnGEN R11 Dry AMD	Raw	0.0497575	0.0190122	2.61714	0.0101884	0.193	UKB
NID2	FinnGEN R11 Dry AMD	Outlier-corrected						UKB
IGSF21	FinnGEN R11 Dry AMD	Raw	0.00775128	0.0383737	0.201995	0.842635	0.959	UKB
IGSF21	FinnGEN R11 Dry AMD	Outlier-corrected						UKB
HAVCR2	FinnGEN R11 Dry AMD	Raw	-0.0208685	0.0185635	-1.12417	0.279849	0.802	UKB
HAVCR2	FinnGEN R11 Dry AMD	Outlier-corrected						UKB
TMPRSS15	FinnGEN R11 Dry AMD	Raw	0.0597558	0.101559	0.588385	0.574759	0.382	UKB
TMPRSS15	FinnGEN R11 Dry AMD	Outlier-corrected						UKB
GPIHBP1	FinnGEN R11 Dry AMD	Raw	-0.0875915	0.0340861	-2.56971	0.0141147	0.314	UKB
GPIHBP1	FinnGEN R11 Dry AMD	Outlier-corrected						UKB
GUCA2A	FinnGEN R11 Dry AMD	Raw	0.0185533	0.0472991	0.392256	0.698481	0.294	UKB
GUCA2A	FinnGEN R11 Dry AMD	Outlier-corrected						UKB
ADAM22	FinnGEN R11 Dry AMD	Raw	-0.00391687	0.0149877	-0.26134	0.794302	0.589	UKB
ADAM22	FinnGEN R11 Dry AMD	Outlier-corrected						UKB
ENO2	FinnGEN R11 Dry AMD	Raw	0.105986	0.0636613	1.66484	0.13451	0.917	UKB
ENO2	FinnGEN R11 Dry AMD	Outlier-corrected						UKB
CDH3	FinnGEN R11 Dry AMD	Raw	-0.112895	0.192385	-0.586821	0.582818	0.222	UKB
CDH3	FinnGEN R11 Dry AMD	Outlier-corrected						UKB
LXN	FinnGEN R11 Dry AMD	Raw	0.137276	0.0576717	2.38031	0.0309941	0.352	UKB
LXN	FinnGEN R11 Dry AMD	Outlier-corrected						UKB
GFRA1	FinnGEN R11 Dry AMD	Raw	-0.150276	0.0435687	-3.44918	0.00228618	0.529	UKB
GFRA1	FinnGEN R11 Dry AMD	Outlier-corrected						UKB
SHISA5	FinnGEN R11 Dry AMD	Raw	0.334927	0.0990526	3.38131	0.00491577	0.423	UKB
SHISA5	FinnGEN R11 Dry AMD	Outlier-corrected						UKB
NAGK	FinnGEN R11 Dry AMD	Raw	-0.0419627	0.0452034	-0.928307	0.363322	0.631	UKB
NAGK	FinnGEN R11 Dry AMD	Outlier-corrected						UKB
BGLAP	FinnGEN R11 Dry AMD	Raw	0.0327432	0.155236	0.210926	0.841272	0.329	UKB
BGLAP	FinnGEN R11 Dry AMD	Outlier-corrected						UKB
LCAT	FinnGEN R11 Dry AMD	Raw	0.265979	0.113724	2.33882	0.0579377	0.25	UKB
LCAT	FinnGEN R11 Dry AMD	Outlier-corrected						UKB
ARFIP1	FinnGEN R11 Dry AMD	Raw	0.0666486	0.104395	0.638427	0.546776	0.391	UKB
ARFIP1	FinnGEN R11 Dry AMD	Outlier-corrected						UKB
STAT2	FinnGEN R11 Dry AMD	Raw	-0.0617405	0.0669204	-0.922596	0.383199	0.283	UKB
STAT2	FinnGEN R11 Dry AMD	Outlier-corrected						UKB
CXCL10	FinnGEN R11 Dry AMD	Raw	0.00278928	0.0408153	0.0683389	0.947427	0.857	UKB
CXCL10	FinnGEN R11 Dry AMD	Outlier-corrected						UKB
MEGF10	FinnGEN R11 Dry AMD	Raw	0.021637	0.0244742	0.884071	0.379867	0.16	UKB
MEGF10	FinnGEN R11 Dry AMD	Outlier-corrected						UKB
CD80	FinnGEN R11 Dry AMD	Raw	-0.0689732	0.0307411	-2.24368	0.0290548	0.138	UKB
CD80	FinnGEN R11 Dry AMD	Outlier-corrected						UKB
IGSF9	FinnGEN R11 Dry AMD	Raw	0.115562	0.0436957	2.64469	0.0159819	0.532	UKB
IGSF9	FinnGEN R11 Dry AMD	Outlier-corrected						UKB
PYDC1	FinnGEN R11 Dry AMD	Raw	-0.00534731	0.0374103	-0.142937	0.887137	0.497	UKB
PYDC1	FinnGEN R11 Dry AMD	Outlier-corrected						UKB
OSMR	FinnGEN R11 Dry AMD	Raw	0.0287523	0.0176401	1.62994	0.105975	0.664	UKB
OSMR	FinnGEN R11 Dry AMD	Outlier-corrected						UKB
APRT	FinnGEN R11 Dry AMD	Raw	0.0281967	0.169899	0.165962	0.878741	0.424	UKB
APRT	FinnGEN R11 Dry AMD	Outlier-corrected						UKB
GLRX	FinnGEN R11 Dry AMD	Raw	0.0125789	0.0176795	0.711497	0.478539	0.65	UKB
GLRX	FinnGEN R11 Dry AMD	Outlier-corrected						UKB
VNN1	FinnGEN R11 Dry AMD	Raw	0.00525862	0.0150971	0.348321	0.728	0.054	UKB
VNN1	FinnGEN R11 Dry AMD	Outlier-corrected						UKB
TBCC	FinnGEN R11 Dry AMD	Raw	-0.155551	0.124549	-1.24891	0.300276	0.223	UKB
TBCC	FinnGEN R11 Dry AMD	Outlier-corrected						UKB
CPA4	FinnGEN R11 Dry AMD	Raw	0.0218212	0.0220491	0.989662	0.32525	0.189	UKB
CPA4	FinnGEN R11 Dry AMD	Outlier-corrected						UKB
LACTB2	FinnGEN R11 Dry AMD	Raw	0.165542	0.0553144	2.99275	0.0201476	0.919	UKB
LACTB2	FinnGEN R11 Dry AMD	Outlier-corrected						UKB
IL36G	FinnGEN R11 Dry AMD	Raw	0.00404991	0.185743	0.0218038	0.983974	0.355	UKB
IL36G	FinnGEN R11 Dry AMD	Outlier-corrected						UKB
SNCG	FinnGEN R11 Dry AMD	Raw	0.0377258	0.0119709	3.15147	0.00192582	0.569	UKB
SNCG	FinnGEN R11 Dry AMD	Outlier-corrected						UKB
ITPA	FinnGEN R11 Dry AMD	Raw	-0.0196205	0.0171861	-1.14165	0.256881	0.467	UKB
ITPA	FinnGEN R11 Dry AMD	Outlier-corrected						UKB
WIF1	FinnGEN R11 Dry AMD	Raw	0.0604465	0.0388971	1.55401	0.137588	0.899	UKB
WIF1	FinnGEN R11 Dry AMD	Outlier-corrected						UKB
DPP6	FinnGEN R11 Dry AMD	Raw	0.0586608	0.0660926	0.887554	0.390906	0.212	UKB
DPP6	FinnGEN R11 Dry AMD	Outlier-corrected						UKB
CRYBB1	FinnGEN R11 Dry AMD	Raw	-0.114357	0.0658074	-1.73775	0.116262	0.642	UKB
CRYBB1	FinnGEN R11 Dry AMD	Outlier-corrected						UKB
MAN2B2	FinnGEN R11 Dry AMD	Raw	0.00891714	0.0189468	0.470641	0.638912	0.409	UKB
MAN2B2	FinnGEN R11 Dry AMD	Outlier-corrected						UKB
BTD	FinnGEN R11 Dry AMD	Raw	-0.00610247	0.0178282	-0.342292	0.733029	0.911	UKB
BTD	FinnGEN R11 Dry AMD	Outlier-corrected						UKB
PAXX	FinnGEN R11 Dry AMD	Raw	-0.359999	0.0908033	-3.96461	0.00161637	0.082	UKB
PAXX	FinnGEN R11 Dry AMD	Outlier-corrected						UKB
DBI	FinnGEN R11 Dry AMD	Raw	-0.11697	0.03859	-3.0311	0.00532316	0.64	UKB
DBI	FinnGEN R11 Dry AMD	Outlier-corrected						UKB
DPEP1	FinnGEN R11 Dry AMD	Raw	0.00210912	0.0120755	0.174661	0.861528	0.069	UKB
DPEP1	FinnGEN R11 Dry AMD	Outlier-corrected						UKB
TIE1	FinnGEN R11 Dry AMD	Raw	0.0311237	0.0857225	0.363075	0.722864	0.185	UKB
TIE1	FinnGEN R11 Dry AMD	Outlier-corrected						UKB
BMP6	FinnGEN R11 Dry AMD	Raw	-0.196283	0.0703103	-2.79167	0.0175341	0.793	UKB
BMP6	FinnGEN R11 Dry AMD	Outlier-corrected						UKB
SPINT3	FinnGEN R11 Dry AMD	Raw	-0.208085	0.13643	-1.52521	0.171035	0.395	UKB
SPINT3	FinnGEN R11 Dry AMD	Outlier-corrected						UKB
CA3	FinnGEN R11 Dry AMD	Raw	-0.0258513	0.0401766	-0.643442	0.527628	0.987	UKB
CA3	FinnGEN R11 Dry AMD	Outlier-corrected						UKB
SFTPD	FinnGEN R11 Dry AMD	Raw	0.00506915	0.0114459	0.442879	0.658496	0.926	UKB
SFTPD	FinnGEN R11 Dry AMD	Outlier-corrected						UKB
PLXDC2	FinnGEN R11 Dry AMD	Raw	-0.189715	0.152416	-1.24472	0.248462	0.087	UKB
PLXDC2	FinnGEN R11 Dry AMD	Outlier-corrected						UKB
CEACAM1	FinnGEN R11 Dry AMD	Raw	-0.121815	0.0329393	-3.69816	0.000901894	0.156	UKB
CEACAM1	FinnGEN R11 Dry AMD	Outlier-corrected						UKB
DSC2	FinnGEN R11 Dry AMD	Raw	0.113777	0.0331269	3.43458	0.00262345	0.84	UKB
DSC2	FinnGEN R11 Dry AMD	Outlier-corrected						UKB
GIPC2	FinnGEN R11 Dry AMD	Raw	-0.0307953	0.0359241	-0.857232	0.396424	0.326	UKB
GIPC2	FinnGEN R11 Dry AMD	Outlier-corrected						UKB
SOD2	FinnGEN R11 Dry AMD	Raw	0.00897563	0.057661	0.155662	0.878691	0.731	UKB
SOD2	FinnGEN R11 Dry AMD	Outlier-corrected						UKB
VSTM2L	FinnGEN R11 Dry AMD	Raw	0.0664213	0.0977479	0.679517	0.509706	0.09	UKB
VSTM2L	FinnGEN R11 Dry AMD	Outlier-corrected						UKB
LILRB4	FinnGEN R11 Dry AMD	Raw	-0.0540853	0.0330985	-1.63407	0.110292	0.721	UKB
LILRB4	FinnGEN R11 Dry AMD	Outlier-corrected						UKB
CEP20	FinnGEN R11 Dry AMD	Raw	0.209581	0.204411	1.02529	0.380676	0.397	UKB
CEP20	FinnGEN R11 Dry AMD	Outlier-corrected						UKB
FXYD5	FinnGEN R11 Dry AMD	Raw	-0.02012	0.0528777	-0.380501	0.708027	0.066	UKB
FXYD5	FinnGEN R11 Dry AMD	Outlier-corrected						UKB
REG1A	FinnGEN R11 Dry AMD	Raw	0.0407732	0.0345546	1.17996	0.244655	0.108	UKB
REG1A	FinnGEN R11 Dry AMD	Outlier-corrected						UKB
EXTL1	FinnGEN R11 Dry AMD	Raw	-0.0124728	0.0293635	-0.424772	0.673279	0.868	UKB
EXTL1	FinnGEN R11 Dry AMD	Outlier-corrected						UKB
MCEMP1	FinnGEN R11 Dry AMD	Raw	-0.0815703	0.0335955	-2.42801	0.0247426	0.864	UKB
MCEMP1	FinnGEN R11 Dry AMD	Outlier-corrected						UKB
NT5C	FinnGEN R11 Dry AMD	Raw	0.0311633	0.0244041	1.27697	0.211742	0.67	UKB
NT5C	FinnGEN R11 Dry AMD	Outlier-corrected						UKB
CSF3R	FinnGEN R11 Dry AMD	Raw	0.0215177	0.0269792	0.797567	0.433279	0.193	UKB
CSF3R	FinnGEN R11 Dry AMD	Outlier-corrected						UKB
CD300E	FinnGEN R11 Dry AMD	Raw	0.0174749	0.0247233	0.706818	0.482415	0.172	UKB
CD300E	FinnGEN R11 Dry AMD	Outlier-corrected						UKB
CTSC	FinnGEN R11 Dry AMD	Raw	-0.0197582	0.0169372	-1.16656	0.24673	0.669	UKB
CTSC	FinnGEN R11 Dry AMD	Outlier-corrected						UKB
NOTCH1	FinnGEN R11 Dry AMD	Raw	-0.0619195	0.0932281	-0.664172	0.535977	0.718	UKB
NOTCH1	FinnGEN R11 Dry AMD	Outlier-corrected						UKB
ANG	FinnGEN R11 Dry AMD	Raw	0.0279644	0.0204097	1.37015	0.176107	0.676	UKB
ANG	FinnGEN R11 Dry AMD	Outlier-corrected						UKB
IL31RA	FinnGEN R11 Dry AMD	Raw	-0.029984	0.0156861	-1.91149	0.0585197	0.639	UKB
IL31RA	FinnGEN R11 Dry AMD	Outlier-corrected						UKB
LYPD3	FinnGEN R11 Dry AMD	Raw	-0.064683	0.0278288	-2.32432	0.0243869	0.203	UKB
LYPD3	FinnGEN R11 Dry AMD	Outlier-corrected						UKB
LEFTY2	FinnGEN R11 Dry AMD	Raw	0.00198423	0.0156786	0.126556	0.899467	0.29	UKB
LEFTY2	FinnGEN R11 Dry AMD	Outlier-corrected						UKB
CA14	FinnGEN R11 Dry AMD	Raw	0.186104	0.0629188	2.95784	0.00588344	0.017	UKB
CA14	FinnGEN R11 Dry AMD	Outlier-corrected	0.244321	0.0554201	4.40853	0.000122966		UKB
C9	FinnGEN R11 Dry AMD	Raw	-0.126662	0.0956912	-1.32366	0.21028	0.229	UKB
C9	FinnGEN R11 Dry AMD	Outlier-corrected						UKB
CLEC4M	FinnGEN R11 Dry AMD	Raw	-0.00771894	0.0255323	-0.302321	0.763637	0.54	UKB
CLEC4M	FinnGEN R11 Dry AMD	Outlier-corrected						UKB
PXDNL	FinnGEN R11 Dry AMD	Raw	0.0840916	0.0388517	2.16443	0.0391106	0.627	UKB
PXDNL	FinnGEN R11 Dry AMD	Outlier-corrected						UKB
APOA1	FinnGEN R11 Dry AMD	Raw	-0.000855203	0.372959	-0.00229302	0.998314	0.158	UKB
APOA1	FinnGEN R11 Dry AMD	Outlier-corrected						UKB
GBP4	FinnGEN R11 Dry AMD	Raw	-0.00267331	0.0151449	-0.176516	0.860105	0.125	UKB
GBP4	FinnGEN R11 Dry AMD	Outlier-corrected						UKB
AFM	FinnGEN R11 Dry AMD	Raw	-0.0912594	0.147068	-0.620526	0.554569	0.121	UKB
AFM	FinnGEN R11 Dry AMD	Outlier-corrected						UKB
HNMT	FinnGEN R11 Dry AMD	Raw	-0.0134179	0.0148859	-0.901382	0.370196	0.864	UKB
HNMT	FinnGEN R11 Dry AMD	Outlier-corrected						UKB
MILR1	FinnGEN R11 Dry AMD	Raw	-0.0440401	0.0137789	-3.1962	0.00178351	0.734	UKB
MILR1	FinnGEN R11 Dry AMD	Outlier-corrected						UKB
BCAN	FinnGEN R11 Dry AMD	Raw	-0.0859301	0.0418044	-2.05552	0.0538354	0.82	UKB
BCAN	FinnGEN R11 Dry AMD	Outlier-corrected						UKB
ADA	FinnGEN R11 Dry AMD	Raw	0.0110382	0.0208478	0.529463	0.598234	0.088	UKB
ADA	FinnGEN R11 Dry AMD	Outlier-corrected						UKB
TNFRSF13C	FinnGEN R11 Dry AMD	Raw	-0.0551562	0.0225998	-2.44056	0.017686	0.62	UKB
TNFRSF13C	FinnGEN R11 Dry AMD	Outlier-corrected						UKB
CRIP2	FinnGEN R11 Dry AMD	Raw	0.0851008	0.0731256	1.16376	0.269142	0.406	UKB
CRIP2	FinnGEN R11 Dry AMD	Outlier-corrected						UKB
TDRKH	FinnGEN R11 Dry AMD	Raw	-0.0696631	0.0395054	-1.76338	0.0863227	0.173	UKB
TDRKH	FinnGEN R11 Dry AMD	Outlier-corrected						UKB
NAPRT	FinnGEN R11 Dry AMD	Raw	0.047216	0.0280424	1.68374	0.0991585	0.611	UKB
NAPRT	FinnGEN R11 Dry AMD	Outlier-corrected						UKB
IL18R1	FinnGEN R11 Dry AMD	Raw	0.0183655	0.0126879	1.44748	0.149781	0.85	UKB
IL18R1	FinnGEN R11 Dry AMD	Outlier-corrected						UKB
GFRAL	FinnGEN R11 Dry AMD	Raw	0.0432647	0.0143882	3.00696	0.00319536	0.994	UKB
GFRAL	FinnGEN R11 Dry AMD	Outlier-corrected						UKB
TTF2	FinnGEN R11 Dry AMD	Raw	-0.0294122	0.0346506	-0.848824	0.407127	0.34	UKB
TTF2	FinnGEN R11 Dry AMD	Outlier-corrected						UKB
TNFRSF10A	FinnGEN R11 Dry AMD	Raw	-0.0557153	0.0231493	-2.40679	0.0183403	0.147	UKB
TNFRSF10A	FinnGEN R11 Dry AMD	Outlier-corrected						UKB
IL5RA	FinnGEN R11 Dry AMD	Raw	-0.00114993	0.0204783	-0.0561535	0.955392	0.534	UKB
IL5RA	FinnGEN R11 Dry AMD	Outlier-corrected						UKB
FKBP1B	FinnGEN R11 Dry AMD	Raw	-0.0838554	0.0403642	-2.07747	0.0481832	0.581	UKB
FKBP1B	FinnGEN R11 Dry AMD	Outlier-corrected						UKB
SMPDL3A	FinnGEN R11 Dry AMD	Raw	-0.0156901	0.0193113	-0.812487	0.418267	0.094	UKB
SMPDL3A	FinnGEN R11 Dry AMD	Outlier-corrected						UKB
BST2	FinnGEN R11 Dry AMD	Raw	-0.101722	0.0699675	-1.45385	0.179952	0.363	UKB
BST2	FinnGEN R11 Dry AMD	Outlier-corrected						UKB
IL22RA1	FinnGEN R11 Dry AMD	Raw	-0.0668061	0.0437848	-1.52578	0.142723	0.504	UKB
IL22RA1	FinnGEN R11 Dry AMD	Outlier-corrected						UKB
HAGH	FinnGEN R11 Dry AMD	Raw	-0.0514705	0.132753	-0.387716	0.711608	0.387	UKB
HAGH	FinnGEN R11 Dry AMD	Outlier-corrected						UKB
RTBDN	FinnGEN R11 Dry AMD	Raw	0.0353084	0.0755851	0.467135	0.648771	0.225	UKB
RTBDN	FinnGEN R11 Dry AMD	Outlier-corrected						UKB
PHYKPL	FinnGEN R11 Dry AMD	Raw	0.103076	0.0436604	2.36085	0.0244905	0.379	UKB
PHYKPL	FinnGEN R11 Dry AMD	Outlier-corrected						UKB
MRC1	FinnGEN R11 Dry AMD	Raw	0.174048	0.0600795	2.89696	0.00754691	0.354	UKB
MRC1	FinnGEN R11 Dry AMD	Outlier-corrected						UKB
SIAE	FinnGEN R11 Dry AMD	Raw	0.0479417	0.0574722	0.834172	0.42048	0.467	UKB
SIAE	FinnGEN R11 Dry AMD	Outlier-corrected						UKB
TGFB2	FinnGEN R11 Dry AMD	Raw	0.0560925	0.134736	0.416315	0.70517	0.365	UKB
TGFB2	FinnGEN R11 Dry AMD	Outlier-corrected						UKB
SCN4B	FinnGEN R11 Dry AMD	Raw	-0.0173229	0.0177833	-0.974111	0.332139	0.704	UKB
SCN4B	FinnGEN R11 Dry AMD	Outlier-corrected						UKB
FCRL5	FinnGEN R11 Dry AMD	Raw	-0.0293994	0.023346	-1.25929	0.213148	0.973	UKB
FCRL5	FinnGEN R11 Dry AMD	Outlier-corrected						UKB
GIMAP7	FinnGEN R11 Dry AMD	Raw	-0.0657396	0.0183972	-3.57335	0.000670241	0.651	UKB
GIMAP7	FinnGEN R11 Dry AMD	Outlier-corrected						UKB
SMPD1	FinnGEN R11 Dry AMD	Raw	0.0216236	0.0413686	0.522706	0.604381	0.208	UKB
SMPD1	FinnGEN R11 Dry AMD	Outlier-corrected						UKB
LGALS1	FinnGEN R11 Dry AMD	Raw	-0.108076	0.0412835	-2.61789	0.0134027	0.163	UKB
LGALS1	FinnGEN R11 Dry AMD	Outlier-corrected						UKB
PLXDC1	FinnGEN R11 Dry AMD	Raw	0.0155226	0.0242379	0.640424	0.52488	0.19	UKB
PLXDC1	FinnGEN R11 Dry AMD	Outlier-corrected						UKB
IL18	FinnGEN R11 Dry AMD	Raw	-0.0279223	0.0333285	-0.83779	0.407677	0.468	UKB
IL18	FinnGEN R11 Dry AMD	Outlier-corrected						UKB
STAB2	FinnGEN R11 Dry AMD	Raw	-0.0782013	0.0224435	-3.48436	0.000895724	0.371	UKB
STAB2	FinnGEN R11 Dry AMD	Outlier-corrected						UKB
PRRT3	FinnGEN R11 Dry AMD	Raw	0.0903173	0.0402089	2.2462	0.0355766	0.803	UKB
PRRT3	FinnGEN R11 Dry AMD	Outlier-corrected						UKB
ADGRG1	FinnGEN R11 Dry AMD	Raw	-0.0370075	0.0738016	-0.501446	0.629563	0.903	UKB
ADGRG1	FinnGEN R11 Dry AMD	Outlier-corrected						UKB
CLEC11A	FinnGEN R11 Dry AMD	Raw	0.0175683	0.0471976	0.372228	0.718337	0.524	UKB
CLEC11A	FinnGEN R11 Dry AMD	Outlier-corrected						UKB
CELSR2	FinnGEN R11 Dry AMD	Raw	-0.00664769	0.0296999	-0.223829	0.823572	0.073	UKB
CELSR2	FinnGEN R11 Dry AMD	Outlier-corrected						UKB
CHMP6	FinnGEN R11 Dry AMD	Raw	0.0230781	0.0473701	0.487186	0.639195	0.966	UKB
CHMP6	FinnGEN R11 Dry AMD	Outlier-corrected						UKB
CLEC4D	FinnGEN R11 Dry AMD	Raw	0.0008476	0.0203209	0.0417107	0.966863	0.653	UKB
CLEC4D	FinnGEN R11 Dry AMD	Outlier-corrected						UKB
THOP1	FinnGEN R11 Dry AMD	Raw	0.00641356	0.0482265	0.132988	0.895359	0.158	UKB
THOP1	FinnGEN R11 Dry AMD	Outlier-corrected						UKB
SELL	FinnGEN R11 Dry AMD	Raw	-0.0536412	0.0235252	-2.28016	0.0258357	0.596	UKB
SELL	FinnGEN R11 Dry AMD	Outlier-corrected						UKB
SORT1	FinnGEN R11 Dry AMD	Raw	-0.0882889	0.057204	-1.5434	0.142279	0.715	UKB
SORT1	FinnGEN R11 Dry AMD	Outlier-corrected						UKB
NUCB2	FinnGEN R11 Dry AMD	Raw	-0.0748673	0.029103	-2.57249	0.0129917	0.399	UKB
NUCB2	FinnGEN R11 Dry AMD	Outlier-corrected						UKB
EGFR	FinnGEN R11 Dry AMD	Raw	0.0176268	0.0530638	0.332181	0.742226	0.373	UKB
EGFR	FinnGEN R11 Dry AMD	Outlier-corrected						UKB
FLRT2	FinnGEN R11 Dry AMD	Raw	0.0492308	0.0220617	2.2315	0.0288519	0.301	UKB
FLRT2	FinnGEN R11 Dry AMD	Outlier-corrected						UKB
FCRL2	FinnGEN R11 Dry AMD	Raw	0.000892769	0.0194215	0.0459681	0.963416	0.236	UKB
FCRL2	FinnGEN R11 Dry AMD	Outlier-corrected						UKB
MPI	FinnGEN R11 Dry AMD	Raw	0.144187	0.0732642	1.96804	0.0607208	<0.001	UKB
MPI	FinnGEN R11 Dry AMD	Outlier-corrected	0.183349	0.0707801	2.5904	0.0163573		UKB
OXT	FinnGEN R11 Dry AMD	Raw	-0.018111	0.022552	-0.803078	0.42437	0.319	UKB
OXT	FinnGEN R11 Dry AMD	Outlier-corrected						UKB
OSCAR	FinnGEN R11 Dry AMD	Raw	-0.0160173	0.0158908	-1.00796	0.316148	0.197	UKB
OSCAR	FinnGEN R11 Dry AMD	Outlier-corrected						UKB
PIGR	FinnGEN R11 Dry AMD	Raw	-0.00990602	0.172646	-0.0573776	0.955652	0.17	UKB
PIGR	FinnGEN R11 Dry AMD	Outlier-corrected						UKB
TREML2	FinnGEN R11 Dry AMD	Raw	0.0666605	0.0274022	2.43267	0.0192228	0.929	UKB
TREML2	FinnGEN R11 Dry AMD	Outlier-corrected						UKB
CHL1	FinnGEN R11 Dry AMD	Raw	0.0121834	0.0201575	0.604411	0.547612	0.817	UKB
CHL1	FinnGEN R11 Dry AMD	Outlier-corrected						UKB
ARG1	FinnGEN R11 Dry AMD	Raw	-0.0745357	0.0442608	-1.68401	0.114334	0.871	UKB
ARG1	FinnGEN R11 Dry AMD	Outlier-corrected						UKB
TOR1AIP1	FinnGEN R11 Dry AMD	Raw	0.0271034	0.0140528	1.92868	0.0559498	0.795	UKB
TOR1AIP1	FinnGEN R11 Dry AMD	Outlier-corrected						UKB
PLA2G2A	FinnGEN R11 Dry AMD	Raw	-0.0224135	0.0175191	-1.27938	0.20433	0.647	UKB
PLA2G2A	FinnGEN R11 Dry AMD	Outlier-corrected						UKB
ATXN3	FinnGEN R11 Dry AMD	Raw	-0.0600388	0.0326649	-1.83802	0.0731389	0.543	UKB
ATXN3	FinnGEN R11 Dry AMD	Outlier-corrected						UKB
MMP12	FinnGEN R11 Dry AMD	Raw	0.0177805	0.0154529	1.15062	0.253114	0.944	UKB
MMP12	FinnGEN R11 Dry AMD	Outlier-corrected						UKB
S100A3	FinnGEN R11 Dry AMD	Raw	-0.0725795	0.118149	-0.614303	0.582462	0.463	UKB
S100A3	FinnGEN R11 Dry AMD	Outlier-corrected						UKB
AMBP	FinnGEN R11 Dry AMD	Raw	-0.0373805	0.105226	-0.355239	0.731595	0.248	UKB
AMBP	FinnGEN R11 Dry AMD	Outlier-corrected						UKB
ERBB2	FinnGEN R11 Dry AMD	Raw	0.0893574	0.0362012	2.46836	0.0201962	0.664	UKB
ERBB2	FinnGEN R11 Dry AMD	Outlier-corrected						UKB
CAT	FinnGEN R11 Dry AMD	Raw	0.00823713	0.0486723	0.169236	0.867608	0.73	UKB
CAT	FinnGEN R11 Dry AMD	Outlier-corrected						UKB
SEZ6L2	FinnGEN R11 Dry AMD	Raw	0.0842803	0.0511892	1.64645	0.118031	0.657	UKB
SEZ6L2	FinnGEN R11 Dry AMD	Outlier-corrected						UKB
CA1	FinnGEN R11 Dry AMD	Raw	-0.0920024	0.0944756	-0.973821	0.385288	0.682	UKB
CA1	FinnGEN R11 Dry AMD	Outlier-corrected						UKB
NOS2	FinnGEN R11 Dry AMD	Raw	0.191626	0.0804034	2.3833	0.0757167	0.777	UKB
NOS2	FinnGEN R11 Dry AMD	Outlier-corrected						UKB
GUSB	FinnGEN R11 Dry AMD	Raw	0.0513889	0.0578428	0.888423	0.386032	0.534	UKB
GUSB	FinnGEN R11 Dry AMD	Outlier-corrected						UKB
QPCT	FinnGEN R11 Dry AMD	Raw	0.0329366	0.0270004	1.21986	0.229845	0.47	UKB
QPCT	FinnGEN R11 Dry AMD	Outlier-corrected						UKB
OLFM4	FinnGEN R11 Dry AMD	Raw	0.0109293	0.0134334	0.813592	0.417151	0.389	UKB
OLFM4	FinnGEN R11 Dry AMD	Outlier-corrected						UKB
MAPKAPK2	FinnGEN R11 Dry AMD	Raw	0.125262	0.128968	0.971265	0.376024	0.347	UKB
MAPKAPK2	FinnGEN R11 Dry AMD	Outlier-corrected						UKB
HRC	FinnGEN R11 Dry AMD	Raw	0.0414501	0.0757458	0.547227	0.597529	0.797	UKB
HRC	FinnGEN R11 Dry AMD	Outlier-corrected						UKB
ANGPTL4	FinnGEN R11 Dry AMD	Raw	0.0869441	0.0405715	2.14298	0.042461	0.304	UKB
ANGPTL4	FinnGEN R11 Dry AMD	Outlier-corrected						UKB
VAT1	FinnGEN R11 Dry AMD	Raw	0.000521789	0.114264	0.00456653	0.996468	0.136	UKB
VAT1	FinnGEN R11 Dry AMD	Outlier-corrected						UKB
ACRBP	FinnGEN R11 Dry AMD	Raw	0.000849559	0.0666844	0.01274	0.990063	0.685	UKB
ACRBP	FinnGEN R11 Dry AMD	Outlier-corrected						UKB
SEMA3F	FinnGEN R11 Dry AMD	Raw	-0.279816	0.0822836	-3.40062	0.00592257	0.145	UKB
SEMA3F	FinnGEN R11 Dry AMD	Outlier-corrected						UKB
CREG1	FinnGEN R11 Dry AMD	Raw	-0.046888	0.071553	-0.655291	0.523707	0.418	UKB
CREG1	FinnGEN R11 Dry AMD	Outlier-corrected						UKB
CACNB3	FinnGEN R11 Dry AMD	Raw	-0.100883	0.0555609	-1.81571	0.119327	0.964	UKB
CACNB3	FinnGEN R11 Dry AMD	Outlier-corrected						UKB
GASK1A	FinnGEN R11 Dry AMD	Raw	-0.00419157	0.0146143	-0.286812	0.774709	0.215	UKB
GASK1A	FinnGEN R11 Dry AMD	Outlier-corrected						UKB
MERTK	FinnGEN R11 Dry AMD	Raw	-0.107769	0.0501361	-2.14953	0.0400683	0.048	UKB
MERTK	FinnGEN R11 Dry AMD	Outlier-corrected	-0.0882932	0.0455698	-1.93754	0.0628258		UKB
IL22	FinnGEN R11 Dry AMD	Raw	0.153879	0.0741663	2.07478	0.106652	0.872	UKB
IL22	FinnGEN R11 Dry AMD	Outlier-corrected						UKB
TGFBI	FinnGEN R11 Dry AMD	Raw	-0.0477185	0.016165	-2.95196	0.00387411	0.971	UKB
TGFBI	FinnGEN R11 Dry AMD	Outlier-corrected						UKB
NT5C3A	FinnGEN R11 Dry AMD	Raw	0.045773	0.104805	0.436745	0.684838	0.529	UKB
NT5C3A	FinnGEN R11 Dry AMD	Outlier-corrected						UKB
CLSTN2	FinnGEN R11 Dry AMD	Raw	0.0119407	0.0193017	0.618637	0.537495	0.433	UKB
CLSTN2	FinnGEN R11 Dry AMD	Outlier-corrected						UKB
PODXL2	FinnGEN R11 Dry AMD	Raw	-0.0143913	0.0281471	-0.511288	0.613821	0.323	UKB
PODXL2	FinnGEN R11 Dry AMD	Outlier-corrected						UKB
MCAM	FinnGEN R11 Dry AMD	Raw	-0.118061	0.110161	-1.07172	0.32505	0.321	UKB
MCAM	FinnGEN R11 Dry AMD	Outlier-corrected						UKB
EVI5	FinnGEN R11 Dry AMD	Raw	0.102226	0.0699019	1.46241	0.203485	0.683	UKB
EVI5	FinnGEN R11 Dry AMD	Outlier-corrected						UKB
CDHR2	FinnGEN R11 Dry AMD	Raw	0.115608	0.144036	0.80263	0.458625	0.241	UKB
CDHR2	FinnGEN R11 Dry AMD	Outlier-corrected						UKB
PTPRB	FinnGEN R11 Dry AMD	Raw	0.0627094	0.0253513	2.47361	0.0157016	0.809	UKB
PTPRB	FinnGEN R11 Dry AMD	Outlier-corrected						UKB
ECHDC3	FinnGEN R11 Dry AMD	Raw	0.0524227	0.0251256	2.08643	0.0405847	0.001	UKB
ECHDC3	FinnGEN R11 Dry AMD	Outlier-corrected	0.0776636	0.0251644	3.08624	0.00291708		UKB
UMOD	FinnGEN R11 Dry AMD	Raw	-0.00430169	0.0145738	-0.295165	0.768499	0.898	UKB
UMOD	FinnGEN R11 Dry AMD	Outlier-corrected						UKB
CTSL	FinnGEN R11 Dry AMD	Raw	-0.152487	0.132111	-1.15424	0.292296	0.286	UKB
CTSL	FinnGEN R11 Dry AMD	Outlier-corrected						UKB
TPP1	FinnGEN R11 Dry AMD	Raw	0.138174	0.0541247	2.55289	0.0185268	0.278	UKB
TPP1	FinnGEN R11 Dry AMD	Outlier-corrected						UKB
EPHX2	FinnGEN R11 Dry AMD	Raw	-0.146377	0.0797151	-1.83626	0.108941	0.568	UKB
EPHX2	FinnGEN R11 Dry AMD	Outlier-corrected						UKB
FAP	FinnGEN R11 Dry AMD	Raw	0.0381034	0.0470454	0.809929	0.433749	0.48	UKB
FAP	FinnGEN R11 Dry AMD	Outlier-corrected						UKB
PTPRC	FinnGEN R11 Dry AMD	Raw	0.318231	0.152369	2.08855	0.0607924	<0.001	UKB
PTPRC	FinnGEN R11 Dry AMD	Outlier-corrected	0.203289	0.131167	1.54986	0.159771		UKB
LY9	FinnGEN R11 Dry AMD	Raw	-0.0193519	0.0146418	-1.32169	0.190185	0.981	UKB
LY9	FinnGEN R11 Dry AMD	Outlier-corrected						UKB
LGALS4	FinnGEN R11 Dry AMD	Raw	-0.190612	0.0928678	-2.05251	0.0672252	0.171	UKB
LGALS4	FinnGEN R11 Dry AMD	Outlier-corrected						UKB
CCDC80	FinnGEN R11 Dry AMD	Raw	0.204605	0.273419	0.74832	0.495867	0.054	UKB
CCDC80	FinnGEN R11 Dry AMD	Outlier-corrected						UKB
STX7	FinnGEN R11 Dry AMD	Raw	0.0387654	0.020802	1.86354	0.0655757	0.59	UKB
STX7	FinnGEN R11 Dry AMD	Outlier-corrected						UKB
SUSD5	FinnGEN R11 Dry AMD	Raw	0.00149351	0.0174876	0.0854039	0.9321	0.25	UKB
SUSD5	FinnGEN R11 Dry AMD	Outlier-corrected						UKB
CLGN	FinnGEN R11 Dry AMD	Raw	0.0162047	0.0243596	0.665228	0.508333	0.163	UKB
CLGN	FinnGEN R11 Dry AMD	Outlier-corrected						UKB
MCEE	FinnGEN R11 Dry AMD	Raw	0.0110485	0.0774236	0.142702	0.890054	0.311	UKB
MCEE	FinnGEN R11 Dry AMD	Outlier-corrected						UKB
CHAD	FinnGEN R11 Dry AMD	Raw	0.0406589	0.0567063	0.717008	0.491557	0.302	UKB
CHAD	FinnGEN R11 Dry AMD	Outlier-corrected						UKB
PSAP	FinnGEN R11 Dry AMD	Raw	0.0899486	0.035048	2.56644	0.015327	0.796	UKB
PSAP	FinnGEN R11 Dry AMD	Outlier-corrected						UKB
KLK3	FinnGEN R11 Dry AMD	Raw	-0.433367	0.388958	-1.11417	0.346432	0.272	UKB
KLK3	FinnGEN R11 Dry AMD	Outlier-corrected						UKB
CTHRC1	FinnGEN R11 Dry AMD	Raw	-0.172287	0.0842924	-2.04393	0.0602476	0.459	UKB
CTHRC1	FinnGEN R11 Dry AMD	Outlier-corrected						UKB
FAM172A	FinnGEN R11 Dry AMD	Raw	-0.151501	0.176575	-0.857996	0.430094	0.221	UKB
FAM172A	FinnGEN R11 Dry AMD	Outlier-corrected						UKB
IL12RB1	FinnGEN R11 Dry AMD	Raw	0.0266965	0.0260811	1.0236	0.311265	0.567	UKB
IL12RB1	FinnGEN R11 Dry AMD	Outlier-corrected						UKB
PON3	FinnGEN R11 Dry AMD	Raw	0.0635411	0.019213	3.30719	0.00166477	0.967	UKB
PON3	FinnGEN R11 Dry AMD	Outlier-corrected						UKB
PZP	FinnGEN R11 Dry AMD	Raw	0.0943161	0.0248715	3.79214	0.000278633	0.925	UKB
PZP	FinnGEN R11 Dry AMD	Outlier-corrected						UKB
CLEC10A	FinnGEN R11 Dry AMD	Raw	0.00173516	0.02307	0.0752129	0.940254	0.061	UKB
CLEC10A	FinnGEN R11 Dry AMD	Outlier-corrected						UKB
CTRB1	FinnGEN R11 Dry AMD	Raw	-0.0394629	0.0267633	-1.47452	0.143794	<0.001	UKB
CTRB1	FinnGEN R11 Dry AMD	Outlier-corrected	-0.0544575	0.0264516	-2.05876	0.0424404		UKB
ARL2BP	FinnGEN R11 Dry AMD	Raw	-0.160251	0.107133	-1.49582	0.168916	0.447	UKB
ARL2BP	FinnGEN R11 Dry AMD	Outlier-corrected						UKB
CD209	FinnGEN R11 Dry AMD	Raw	0.00503	0.0327744	0.153474	0.878796	0.258	UKB
CD209	FinnGEN R11 Dry AMD	Outlier-corrected						UKB
BLVRB	FinnGEN R11 Dry AMD	Raw	-0.178117	0.0616976	-2.88693	0.0179739	0.652	UKB
BLVRB	FinnGEN R11 Dry AMD	Outlier-corrected						UKB
GSR	FinnGEN R11 Dry AMD	Raw	-0.129124	0.0864218	-1.49412	0.17879	0.544	UKB
GSR	FinnGEN R11 Dry AMD	Outlier-corrected						UKB
LGALS8	FinnGEN R11 Dry AMD	Raw	-0.0643566	0.0543586	-1.18393	0.249077	0.153	UKB
LGALS8	FinnGEN R11 Dry AMD	Outlier-corrected						UKB
PRTG	FinnGEN R11 Dry AMD	Raw	-0.0219261	0.0168604	-1.30045	0.197277	0.835	UKB
PRTG	FinnGEN R11 Dry AMD	Outlier-corrected						UKB
DSG4	FinnGEN R11 Dry AMD	Raw	-0.127289	0.127976	-0.994634	0.393227	0.773	UKB
DSG4	FinnGEN R11 Dry AMD	Outlier-corrected						UKB
GCHFR	FinnGEN R11 Dry AMD	Raw	0.642014	0.172446	3.723	0.0204211	0.369	UKB
GCHFR	FinnGEN R11 Dry AMD	Outlier-corrected						UKB
HYOU1	FinnGEN R11 Dry AMD	Raw	0.038955	0.0522647	0.745341	0.468395	0.82	UKB
HYOU1	FinnGEN R11 Dry AMD	Outlier-corrected						UKB
KIR2DL3	FinnGEN R11 Dry AMD	Raw	0.0100941	0.0253387	0.398367	0.692589	0.972	UKB
KIR2DL3	FinnGEN R11 Dry AMD	Outlier-corrected						UKB
PCDH12	FinnGEN R11 Dry AMD	Raw	0.012772	0.027188	0.469767	0.640524	0.496	UKB
PCDH12	FinnGEN R11 Dry AMD	Outlier-corrected						UKB
CD6	FinnGEN R11 Dry AMD	Raw	0.0387474	0.0144734	2.67714	0.00833945	0.864	UKB
CD6	FinnGEN R11 Dry AMD	Outlier-corrected						UKB
PTPRS	FinnGEN R11 Dry AMD	Raw	0.0134275	0.0295367	0.454604	0.651183	0.075	UKB
PTPRS	FinnGEN R11 Dry AMD	Outlier-corrected						UKB
SDCCAG8	FinnGEN R11 Dry AMD	Raw	-0.0345878	0.0642442	-0.538381	0.600159	0.289	UKB
SDCCAG8	FinnGEN R11 Dry AMD	Outlier-corrected						UKB
COL28A1	FinnGEN R11 Dry AMD	Raw	-0.0309478	0.0140202	-2.20736	0.0293463	0.742	UKB
COL28A1	FinnGEN R11 Dry AMD	Outlier-corrected						UKB
ENAH	FinnGEN R11 Dry AMD	Raw	-0.193548	0.126645	-1.52827	0.20117	0.469	UKB
ENAH	FinnGEN R11 Dry AMD	Outlier-corrected						UKB
CLIP2	FinnGEN R11 Dry AMD	Raw	-0.0878653	0.0779093	-1.12779	0.3106	0.624	UKB
CLIP2	FinnGEN R11 Dry AMD	Outlier-corrected						UKB
CRHBP	FinnGEN R11 Dry AMD	Raw	0.0111126	0.0209432	0.530606	0.597013	0.151	UKB
CRHBP	FinnGEN R11 Dry AMD	Outlier-corrected						UKB
SPINT1	FinnGEN R11 Dry AMD	Raw	0.0697721	0.0472031	1.47812	0.150946	0.081	UKB
SPINT1	FinnGEN R11 Dry AMD	Outlier-corrected						UKB
GPNMB	FinnGEN R11 Dry AMD	Raw	-0.0589227	0.0166057	-3.54834	0.000831713	0.184	UKB
GPNMB	FinnGEN R11 Dry AMD	Outlier-corrected						UKB
PRDX6	FinnGEN R11 Dry AMD	Raw	0.0429935	0.0981893	0.437864	0.674678	0.327	UKB
PRDX6	FinnGEN R11 Dry AMD	Outlier-corrected						UKB
CRACR2A	FinnGEN R11 Dry AMD	Raw	-0.0430275	0.0621823	-0.691958	0.497793	0.74	UKB
CRACR2A	FinnGEN R11 Dry AMD	Outlier-corrected						UKB
F7	FinnGEN R11 Dry AMD	Raw	-0.0197597	0.0176445	-1.11988	0.267083	0.983	UKB
F7	FinnGEN R11 Dry AMD	Outlier-corrected						UKB
GGT5	FinnGEN R11 Dry AMD	Raw	0.0526158	0.0262992	2.00066	0.0508732	0.55	UKB
GGT5	FinnGEN R11 Dry AMD	Outlier-corrected						UKB
CD200R1	FinnGEN R11 Dry AMD	Raw	0.0135175	0.0160004	0.844821	0.400188	0.534	UKB
CD200R1	FinnGEN R11 Dry AMD	Outlier-corrected						UKB
TNFRSF19	FinnGEN R11 Dry AMD	Raw	-0.0640293	0.0358848	-1.7843	0.0815999	0.14	UKB
TNFRSF19	FinnGEN R11 Dry AMD	Outlier-corrected						UKB
GRIK2	FinnGEN R11 Dry AMD	Raw	0.0572457	0.0414043	1.3826	0.184681	0.353	UKB
GRIK2	FinnGEN R11 Dry AMD	Outlier-corrected						UKB
LAMB1	FinnGEN R11 Dry AMD	Raw	-0.0250315	0.0197097	-1.27001	0.206477	0.013	UKB
LAMB1	FinnGEN R11 Dry AMD	Outlier-corrected	-0.0167779	0.0192314	-0.872422	0.384706		UKB
NCAM1	FinnGEN R11 Dry AMD	Raw	-0.00142513	0.0224485	-0.0634845	0.949562	0.801	UKB
NCAM1	FinnGEN R11 Dry AMD	Outlier-corrected						UKB
LILRA6	FinnGEN R11 Dry AMD	Raw	-0.0164079	0.0119222	-1.37625	0.171329	0.669	UKB
LILRA6	FinnGEN R11 Dry AMD	Outlier-corrected						UKB
IL6ST	FinnGEN R11 Dry AMD	Raw	-0.0610409	0.0588998	-1.03635	0.324449	0.681	UKB
IL6ST	FinnGEN R11 Dry AMD	Outlier-corrected						UKB
NOS1	FinnGEN R11 Dry AMD	Raw	-0.0890907	0.0586297	-1.51955	0.15959	0.668	UKB
NOS1	FinnGEN R11 Dry AMD	Outlier-corrected						UKB
FCGR3B	FinnGEN R11 Dry AMD	Raw	0.0428087	0.0141588	3.02347	0.00298033	0.918	UKB
FCGR3B	FinnGEN R11 Dry AMD	Outlier-corrected						UKB
ADAMTS15	FinnGEN R11 Dry AMD	Raw	-0.101222	0.0823805	-1.22872	0.265181	0.758	UKB
ADAMTS15	FinnGEN R11 Dry AMD	Outlier-corrected						UKB
EFCAB2	FinnGEN R11 Dry AMD	Raw	0.0724181	0.0320804	2.25739	0.029243	0.183	UKB
EFCAB2	FinnGEN R11 Dry AMD	Outlier-corrected						UKB
F13B	FinnGEN R11 Dry AMD	Raw	0.34629	0.0734487	4.71472	1.64799e-05	<0.001	UKB
F13B	FinnGEN R11 Dry AMD	Outlier-corrected	0.517438	0.057997	8.92181	9.24524e-12		UKB
INHBB	FinnGEN R11 Dry AMD	Raw	0.0914892	0.0335451	2.72735	0.0102766	0.638	UKB
INHBB	FinnGEN R11 Dry AMD	Outlier-corrected						UKB
CD276	FinnGEN R11 Dry AMD	Raw	0.0147343	0.0208715	0.705955	0.481981	<0.001	UKB
CD276	FinnGEN R11 Dry AMD	Outlier-corrected	0.00459296	0.0189375	0.242532	0.808913		UKB
SCGB3A2	FinnGEN R11 Dry AMD	Raw	-0.0332691	0.0478392	-0.695437	0.496179	0.754	UKB
SCGB3A2	FinnGEN R11 Dry AMD	Outlier-corrected						UKB
LILRA2	FinnGEN R11 Dry AMD	Raw	0.0127284	0.0197274	0.645213	0.52129	0.696	UKB
LILRA2	FinnGEN R11 Dry AMD	Outlier-corrected						UKB
PTGR1	FinnGEN R11 Dry AMD	Raw	-0.0667394	0.0188866	-3.5337	0.000741909	0.669	UKB
PTGR1	FinnGEN R11 Dry AMD	Outlier-corrected						UKB
GLRX5	FinnGEN R11 Dry AMD	Raw	0.0135507	0.0804934	0.168346	0.87049	0.515	UKB
GLRX5	FinnGEN R11 Dry AMD	Outlier-corrected						UKB
RECK	FinnGEN R11 Dry AMD	Raw	-0.0114649	0.058957	-0.194462	0.847776	0.265	UKB
RECK	FinnGEN R11 Dry AMD	Outlier-corrected						UKB
VCAN	FinnGEN R11 Dry AMD	Raw	-0.00111539	0.0169948	-0.0656315	0.947774	0.617	UKB
VCAN	FinnGEN R11 Dry AMD	Outlier-corrected						UKB
NINJ1	FinnGEN R11 Dry AMD	Raw	0.159326	0.0413534	3.85279	0.00116583	0.395	UKB
NINJ1	FinnGEN R11 Dry AMD	Outlier-corrected						UKB
SORCS2	FinnGEN R11 Dry AMD	Raw	0.0650127	0.0255053	2.54899	0.0125569	0.084	UKB
SORCS2	FinnGEN R11 Dry AMD	Outlier-corrected						UKB
SPON1	FinnGEN R11 Dry AMD	Raw	-0.00656099	0.0323016	-0.203117	0.839852	0.246	UKB
SPON1	FinnGEN R11 Dry AMD	Outlier-corrected						UKB
MAMDC4	FinnGEN R11 Dry AMD	Raw	0.0402041	0.0529444	0.759365	0.455347	0.177	UKB
MAMDC4	FinnGEN R11 Dry AMD	Outlier-corrected						UKB
PLG	FinnGEN R11 Dry AMD	Raw	-0.0224904	0.0239235	-0.940098	0.349831	0.358	UKB
PLG	FinnGEN R11 Dry AMD	Outlier-corrected						UKB
FCRL6	FinnGEN R11 Dry AMD	Raw	-0.0330752	0.0218405	-1.51439	0.133968	0.34	UKB
FCRL6	FinnGEN R11 Dry AMD	Outlier-corrected						UKB
CD8A	FinnGEN R11 Dry AMD	Raw	-0.019385	0.0381075	-0.508694	0.615812	0.899	UKB
CD8A	FinnGEN R11 Dry AMD	Outlier-corrected						UKB
KIT	FinnGEN R11 Dry AMD	Raw	0.290373	0.1524	1.90534	0.12944	0.564	UKB
KIT	FinnGEN R11 Dry AMD	Outlier-corrected						UKB
CALB1	FinnGEN R11 Dry AMD	Raw	-0.191367	0.133859	-1.42962	0.248174	0.49	UKB
CALB1	FinnGEN R11 Dry AMD	Outlier-corrected						UKB
ST6GAL1	FinnGEN R11 Dry AMD	Raw	-0.00178621	0.0539114	-0.0331323	0.974072	0.634	UKB
ST6GAL1	FinnGEN R11 Dry AMD	Outlier-corrected						UKB
PDGFRA	FinnGEN R11 Dry AMD	Raw	0.0387949	0.0391916	0.989878	0.332534	0.723	UKB
PDGFRA	FinnGEN R11 Dry AMD	Outlier-corrected						UKB
BPIFA2	FinnGEN R11 Dry AMD	Raw	-0.0277281	0.0582688	-0.475866	0.643481	0.685	UKB
BPIFA2	FinnGEN R11 Dry AMD	Outlier-corrected						UKB
SIGLEC10	FinnGEN R11 Dry AMD	Raw	-0.0174601	0.0283797	-0.615231	0.541572	0.224	UKB
SIGLEC10	FinnGEN R11 Dry AMD	Outlier-corrected						UKB
MCFD2	FinnGEN R11 Dry AMD	Raw	0.141608	0.0625112	2.26532	0.0578755	0.862	UKB
MCFD2	FinnGEN R11 Dry AMD	Outlier-corrected						UKB
NPTX2	FinnGEN R11 Dry AMD	Raw	-0.110396	0.0279488	-3.94992	0.000211218	0.81	UKB
NPTX2	FinnGEN R11 Dry AMD	Outlier-corrected						UKB
MZB1	FinnGEN R11 Dry AMD	Raw	-0.196186	0.112667	-1.74129	0.142109	0.319	UKB
MZB1	FinnGEN R11 Dry AMD	Outlier-corrected						UKB
AMIGO2	FinnGEN R11 Dry AMD	Raw	-0.0558579	0.0467307	-1.19532	0.241647	0.788	UKB
AMIGO2	FinnGEN R11 Dry AMD	Outlier-corrected						UKB
CD300C	FinnGEN R11 Dry AMD	Raw	-0.0673819	0.0227047	-2.96775	0.00479219	0.656	UKB
CD300C	FinnGEN R11 Dry AMD	Outlier-corrected						UKB
FRZB	FinnGEN R11 Dry AMD	Raw	0.0409623	0.0216367	1.89318	0.0622435	0.628	UKB
FRZB	FinnGEN R11 Dry AMD	Outlier-corrected						UKB
MDGA1	FinnGEN R11 Dry AMD	Raw	-0.0356122	0.0110983	-3.20878	0.0015428	0.748	UKB
MDGA1	FinnGEN R11 Dry AMD	Outlier-corrected						UKB
CRYM	FinnGEN R11 Dry AMD	Raw	-0.0310515	0.0271033	-1.14567	0.258268	0.896	UKB
CRYM	FinnGEN R11 Dry AMD	Outlier-corrected						UKB
ADGRE5	FinnGEN R11 Dry AMD	Raw	-0.052741	0.04507	-1.1702	0.253903	0.434	UKB
ADGRE5	FinnGEN R11 Dry AMD	Outlier-corrected						UKB
SLITRK1	FinnGEN R11 Dry AMD	Raw	-0.21208	0.0774982	-2.73658	0.0715436	0.671	UKB
SLITRK1	FinnGEN R11 Dry AMD	Outlier-corrected						UKB
HCLS1	FinnGEN R11 Dry AMD	Raw	-0.0611684	0.113362	-0.539584	0.62696	0.653	UKB
HCLS1	FinnGEN R11 Dry AMD	Outlier-corrected						UKB
MMP7	FinnGEN R11 Dry AMD	Raw	0.0156231	0.0281005	0.555972	0.581112	0.658	UKB
MMP7	FinnGEN R11 Dry AMD	Outlier-corrected						UKB
NAGA	FinnGEN R11 Dry AMD	Raw	-0.146633	0.0575264	-2.54897	0.0255139	0.416	UKB
NAGA	FinnGEN R11 Dry AMD	Outlier-corrected						UKB
SSC5D	FinnGEN R11 Dry AMD	Raw	-0.0415071	0.0200565	-2.06951	0.0423004	0.826	UKB
SSC5D	FinnGEN R11 Dry AMD	Outlier-corrected						UKB
PI16	FinnGEN R11 Dry AMD	Raw	-0.00984297	0.0323048	-0.30469	0.761892	0.795	UKB
PI16	FinnGEN R11 Dry AMD	Outlier-corrected						UKB
CTSE	FinnGEN R11 Dry AMD	Raw	0.0393954	0.0962417	0.409337	0.687403	0.097	UKB
CTSE	FinnGEN R11 Dry AMD	Outlier-corrected						UKB
C5	FinnGEN R11 Dry AMD	Raw	0.279634	0.118213	2.36551	0.055862	0.152	UKB
C5	FinnGEN R11 Dry AMD	Outlier-corrected						UKB
RETN	FinnGEN R11 Dry AMD	Raw	-0.0343969	0.0317085	-1.08478	0.286383	0.404	UKB
RETN	FinnGEN R11 Dry AMD	Outlier-corrected						UKB
MYOM2	FinnGEN R11 Dry AMD	Raw	0.116751	0.170771	0.683671	0.543255	0.557	UKB
MYOM2	FinnGEN R11 Dry AMD	Outlier-corrected						UKB
GLO1	FinnGEN R11 Dry AMD	Raw	0.063805	0.0258404	2.4692	0.0176915	0.954	UKB
GLO1	FinnGEN R11 Dry AMD	Outlier-corrected						UKB
SAT2	FinnGEN R11 Dry AMD	Raw	0.0728011	0.0190095	3.82972	0.000248183	0.154	UKB
SAT2	FinnGEN R11 Dry AMD	Outlier-corrected						UKB
TSPYL1	FinnGEN R11 Dry AMD	Raw	0.0390585	0.071282	0.547943	0.612873	0.657	UKB
TSPYL1	FinnGEN R11 Dry AMD	Outlier-corrected						UKB
GFAP	FinnGEN R11 Dry AMD	Raw	0.0474875	0.190726	0.248983	0.813278	0.102	UKB
GFAP	FinnGEN R11 Dry AMD	Outlier-corrected						UKB
TTR	FinnGEN R11 Dry AMD	Raw	-0.017703	0.0947	-0.186937	0.855856	0.355	UKB
TTR	FinnGEN R11 Dry AMD	Outlier-corrected						UKB
KIR2DS4	FinnGEN R11 Dry AMD	Raw	-0.00270514	0.0155568	-0.173888	0.862387	0.775	UKB
KIR2DS4	FinnGEN R11 Dry AMD	Outlier-corrected						UKB
VSIG2	FinnGEN R11 Dry AMD	Raw	0.01174	0.0347207	0.338127	0.740666	0.981	UKB
VSIG2	FinnGEN R11 Dry AMD	Outlier-corrected						UKB
PER3	FinnGEN R11 Dry AMD	Raw	0.00951398	0.021268	0.447337	0.656074	0.728	UKB
PER3	FinnGEN R11 Dry AMD	Outlier-corrected						UKB
FUCA1	FinnGEN R11 Dry AMD	Raw	0.0695324	0.0273279	2.54437	0.0127999	0.965	UKB
FUCA1	FinnGEN R11 Dry AMD	Outlier-corrected						UKB
CXCL11	FinnGEN R11 Dry AMD	Raw	0.106077	0.0474724	2.2345	0.0370237	0.313	UKB
CXCL11	FinnGEN R11 Dry AMD	Outlier-corrected						UKB
ENPP7	FinnGEN R11 Dry AMD	Raw	0.0162067	0.013697	1.18323	0.240057	0.845	UKB
ENPP7	FinnGEN R11 Dry AMD	Outlier-corrected						UKB
CEACAM20	FinnGEN R11 Dry AMD	Raw	-0.0840888	0.115893	-0.725575	0.500625	0.228	UKB
CEACAM20	FinnGEN R11 Dry AMD	Outlier-corrected						UKB
TBCA	FinnGEN R11 Dry AMD	Raw	-0.107024	0.105946	-1.01018	0.369555	0.403	UKB
TBCA	FinnGEN R11 Dry AMD	Outlier-corrected						UKB
GP6	FinnGEN R11 Dry AMD	Raw	-0.0339372	0.038168	-0.889153	0.38504	0.482	UKB
GP6	FinnGEN R11 Dry AMD	Outlier-corrected						UKB
ITIH3	FinnGEN R11 Dry AMD	Raw	0.0511862	0.0326337	1.56851	0.12307	0.193	UKB
ITIH3	FinnGEN R11 Dry AMD	Outlier-corrected						UKB
FSHB	FinnGEN R11 Dry AMD	Raw	-0.172118	0.140809	-1.22235	0.267411	0.389	UKB
FSHB	FinnGEN R11 Dry AMD	Outlier-corrected						UKB
NUMB	FinnGEN R11 Dry AMD	Raw	-0.159106	0.225066	-0.706931	0.530573	0.153	UKB
NUMB	FinnGEN R11 Dry AMD	Outlier-corrected						UKB
CCL14	FinnGEN R11 Dry AMD	Raw	-0.0542722	0.0244265	-2.22186	0.0337262	0.693	UKB
CCL14	FinnGEN R11 Dry AMD	Outlier-corrected						UKB
CTSF	FinnGEN R11 Dry AMD	Raw	-0.0555464	0.0552128	-1.00604	0.324863	0.316	UKB
CTSF	FinnGEN R11 Dry AMD	Outlier-corrected						UKB
IFI30	FinnGEN R11 Dry AMD	Raw	-0.0391704	0.0226125	-1.73225	0.0903984	0.881	UKB
IFI30	FinnGEN R11 Dry AMD	Outlier-corrected						UKB
ACY1	FinnGEN R11 Dry AMD	Raw	0.0650309	0.0502399	1.29441	0.236587	0.539	UKB
ACY1	FinnGEN R11 Dry AMD	Outlier-corrected						UKB
ASAH2	FinnGEN R11 Dry AMD	Raw	0.0274393	0.0167416	1.63899	0.105	0.369	UKB
ASAH2	FinnGEN R11 Dry AMD	Outlier-corrected						UKB
CHGB	FinnGEN R11 Dry AMD	Raw	0.00724813	0.0194522	0.372612	0.710517	0.787	UKB
CHGB	FinnGEN R11 Dry AMD	Outlier-corrected						UKB
GHR	FinnGEN R11 Dry AMD	Raw	0.0359416	0.0176409	2.03741	0.0436543	0.138	UKB
GHR	FinnGEN R11 Dry AMD	Outlier-corrected						UKB
SPARCL1	FinnGEN R11 Dry AMD	Raw	-0.0693285	0.0172954	-4.00849	0.000106978	0.002	UKB
SPARCL1	FinnGEN R11 Dry AMD	Outlier-corrected	-0.0589239	0.0169711	-3.47201	0.000722696		UKB
FOLR3	FinnGEN R11 Dry AMD	Raw	0.0111544	0.0133049	0.838369	0.404232	0.563	UKB
FOLR3	FinnGEN R11 Dry AMD	Outlier-corrected						UKB
PON1	FinnGEN R11 Dry AMD	Raw	-0.0439182	0.0109026	-4.02825	8.07538e-05	0.86	UKB
PON1	FinnGEN R11 Dry AMD	Outlier-corrected						UKB
ANGPT2	FinnGEN R11 Dry AMD	Raw	0.0450936	0.0474203	0.950935	0.355782	0.816	UKB
ANGPT2	FinnGEN R11 Dry AMD	Outlier-corrected						UKB
PRSS2	FinnGEN R11 Dry AMD	Raw	0.0927908	0.0722161	1.2849	0.223074	0.546	UKB
PRSS2	FinnGEN R11 Dry AMD	Outlier-corrected						UKB
CTSO	FinnGEN R11 Dry AMD	Raw	0.0386979	0.0302666	1.27857	0.2138	0.921	UKB
CTSO	FinnGEN R11 Dry AMD	Outlier-corrected						UKB
GPHA2	FinnGEN R11 Dry AMD	Raw	-0.0250935	0.0392662	-0.63906	0.532422	0.955	UKB
GPHA2	FinnGEN R11 Dry AMD	Outlier-corrected						UKB
LUZP2	FinnGEN R11 Dry AMD	Raw	-0.0100535	0.0524455	-0.191694	0.849471	0.411	UKB
LUZP2	FinnGEN R11 Dry AMD	Outlier-corrected						UKB
SPOCK1	FinnGEN R11 Dry AMD	Raw	0.0384063	0.0644882	0.595555	0.564707	0.65	UKB
SPOCK1	FinnGEN R11 Dry AMD	Outlier-corrected						UKB
ITGBL1	FinnGEN R11 Dry AMD	Raw	-0.0416699	0.0241986	-1.72199	0.0885057	0.009	UKB
ITGBL1	FinnGEN R11 Dry AMD	Outlier-corrected	-0.0507508	0.0234991	-2.15969	0.033485		UKB
VWC2L	FinnGEN R11 Dry AMD	Raw	0.228463	0.152439	1.49872	0.230892	0.323	UKB
VWC2L	FinnGEN R11 Dry AMD	Outlier-corrected						UKB
PSMG4	FinnGEN R11 Dry AMD	Raw	0.0888973	0.0640027	1.38896	0.19825	0.804	UKB
PSMG4	FinnGEN R11 Dry AMD	Outlier-corrected						UKB
CDH2	FinnGEN R11 Dry AMD	Raw	0.18594	0.170833	1.08843	0.31818	0.069	UKB
CDH2	FinnGEN R11 Dry AMD	Outlier-corrected						UKB
EGF	FinnGEN R11 Dry AMD	Raw	-0.361484	0.112231	-3.22088	0.0485517	0.494	UKB
EGF	FinnGEN R11 Dry AMD	Outlier-corrected						UKB
CRISP3	FinnGEN R11 Dry AMD	Raw	-0.00852891	0.0142532	-0.598386	0.550759	0.972	UKB
CRISP3	FinnGEN R11 Dry AMD	Outlier-corrected						UKB
KLK12	FinnGEN R11 Dry AMD	Raw	-0.0367951	0.0210037	-1.75184	0.0834949	0.331	UKB
KLK12	FinnGEN R11 Dry AMD	Outlier-corrected						UKB
TNFRSF11A	FinnGEN R11 Dry AMD	Raw	0.0746789	0.0157805	4.73236	6.76382e-06	0.928	UKB
TNFRSF11A	FinnGEN R11 Dry AMD	Outlier-corrected						UKB
CLEC4A	FinnGEN R11 Dry AMD	Raw	0.066763	0.033027	2.02147	0.0536374	0.9	UKB
CLEC4A	FinnGEN R11 Dry AMD	Outlier-corrected						UKB
SPRY2	FinnGEN R11 Dry AMD	Raw	-0.253312	0.124239	-2.03891	0.111081	0.471	UKB
SPRY2	FinnGEN R11 Dry AMD	Outlier-corrected						UKB
CD5	FinnGEN R11 Dry AMD	Raw	-0.00310109	0.0738131	-0.0420127	0.967043	0.43	UKB
CD5	FinnGEN R11 Dry AMD	Outlier-corrected						UKB
ACADM	FinnGEN R11 Dry AMD	Raw	-0.243613	0.091689	-2.65695	0.0450488	0.742	UKB
ACADM	FinnGEN R11 Dry AMD	Outlier-corrected						UKB
CLSTN3	FinnGEN R11 Dry AMD	Raw	-0.0237693	0.0230145	-1.0328	0.305018	0.235	UKB
CLSTN3	FinnGEN R11 Dry AMD	Outlier-corrected						UKB
SCRN1	FinnGEN R11 Dry AMD	Raw	0.323294	0.0897942	3.60039	0.00697835	0.239	UKB
SCRN1	FinnGEN R11 Dry AMD	Outlier-corrected						UKB
PDGFRB	FinnGEN R11 Dry AMD	Raw	0.0142581	0.0129303	1.10268	0.271581	0.165	UKB
PDGFRB	FinnGEN R11 Dry AMD	Outlier-corrected						UKB
CCL4	FinnGEN R11 Dry AMD	Raw	0.00690813	0.0289551	0.238581	0.812387	0.09	UKB
CCL4	FinnGEN R11 Dry AMD	Outlier-corrected						UKB
THY1	FinnGEN R11 Dry AMD	Raw	0.0507336	0.0252844	2.00652	0.0514266	0.775	UKB
THY1	FinnGEN R11 Dry AMD	Outlier-corrected						UKB
CST3	FinnGEN R11 Dry AMD	Raw	0.0521955	0.0514265	1.01495	0.317985	0.141	UKB
CST3	FinnGEN R11 Dry AMD	Outlier-corrected						UKB
CD59	FinnGEN R11 Dry AMD	Raw	-0.105047	0.0604082	-1.73896	0.103973	0.12	UKB
CD59	FinnGEN R11 Dry AMD	Outlier-corrected						UKB
PILRA	FinnGEN R11 Dry AMD	Raw	0.0567841	0.0110332	5.14668	6.5849e-07	0.777	UKB
PILRA	FinnGEN R11 Dry AMD	Outlier-corrected						UKB
PCDH7	FinnGEN R11 Dry AMD	Raw	-0.0276748	0.109817	-0.252008	0.811066	0.515	UKB
PCDH7	FinnGEN R11 Dry AMD	Outlier-corrected						UKB
IL7	FinnGEN R11 Dry AMD	Raw	-0.149797	0.0995704	-1.50443	0.229523	0.563	UKB
IL7	FinnGEN R11 Dry AMD	Outlier-corrected						UKB
IFNLR1	FinnGEN R11 Dry AMD	Raw	-0.0776485	0.0324242	-2.39477	0.024792	0.768	UKB
IFNLR1	FinnGEN R11 Dry AMD	Outlier-corrected						UKB
EGFLAM	FinnGEN R11 Dry AMD	Raw	-0.0324879	0.0244956	-1.32628	0.189613	0.551	UKB
EGFLAM	FinnGEN R11 Dry AMD	Outlier-corrected						UKB
FAM3B	FinnGEN R11 Dry AMD	Raw	-0.022165	0.0195064	-1.13629	0.260508	0.95	UKB
FAM3B	FinnGEN R11 Dry AMD	Outlier-corrected						UKB
GALNT10	FinnGEN R11 Dry AMD	Raw	-0.000918303	0.0260162	-0.0352974	0.971942	0.157	UKB
GALNT10	FinnGEN R11 Dry AMD	Outlier-corrected						UKB
GZMH	FinnGEN R11 Dry AMD	Raw	0.0475102	0.0573226	0.828821	0.416988	0.405	UKB
GZMH	FinnGEN R11 Dry AMD	Outlier-corrected						UKB
CCS	FinnGEN R11 Dry AMD	Raw	-0.0316549	0.0178087	-1.7775	0.0794869	0.954	UKB
CCS	FinnGEN R11 Dry AMD	Outlier-corrected						UKB
PCSK9	FinnGEN R11 Dry AMD	Raw	0.071002	0.035661	1.99102	0.059648	0.195	UKB
PCSK9	FinnGEN R11 Dry AMD	Outlier-corrected						UKB
CSF1R	FinnGEN R11 Dry AMD	Raw	0.0434989	0.0571834	0.760692	0.455717	0.277	UKB
CSF1R	FinnGEN R11 Dry AMD	Outlier-corrected						UKB
KLK15	FinnGEN R11 Dry AMD	Raw	0.00683571	0.0143402	0.476681	0.635188	0.43	UKB
KLK15	FinnGEN R11 Dry AMD	Outlier-corrected						UKB
FGF2	FinnGEN R11 Dry AMD	Raw	0.0064942	0.0186111	0.348942	0.727771	0.873	UKB
FGF2	FinnGEN R11 Dry AMD	Outlier-corrected						UKB
DPP4	FinnGEN R11 Dry AMD	Raw	-0.0638519	0.0457202	-1.39658	0.178642	0.793	UKB
DPP4	FinnGEN R11 Dry AMD	Outlier-corrected						UKB
RIDA	FinnGEN R11 Dry AMD	Raw	-0.0108475	0.0328973	-0.329739	0.744582	0.621	UKB
RIDA	FinnGEN R11 Dry AMD	Outlier-corrected						UKB
PACS2	FinnGEN R11 Dry AMD	Raw	-0.11777	0.0642915	-1.83181	0.104348	0.661	UKB
PACS2	FinnGEN R11 Dry AMD	Outlier-corrected						UKB
TFF1	FinnGEN R11 Dry AMD	Raw	0.111952	0.0433021	2.58536	0.0154484	0.461	UKB
TFF1	FinnGEN R11 Dry AMD	Outlier-corrected						UKB
ENDOU	FinnGEN R11 Dry AMD	Raw	0.0918146	0.0325912	2.81716	0.00701338	0.165	UKB
ENDOU	FinnGEN R11 Dry AMD	Outlier-corrected						UKB
EPHA4	FinnGEN R11 Dry AMD	Raw	-0.0166685	0.0551094	-0.302463	0.765969	0.758	UKB
EPHA4	FinnGEN R11 Dry AMD	Outlier-corrected						UKB
SPARC	FinnGEN R11 Dry AMD	Raw	0.367417	0.256415	1.4329	0.22517	0.083	UKB
SPARC	FinnGEN R11 Dry AMD	Outlier-corrected						UKB
CCN1	FinnGEN R11 Dry AMD	Raw	-0.0873299	0.0739616	-1.18075	0.265026	0.789	UKB
CCN1	FinnGEN R11 Dry AMD	Outlier-corrected						UKB
SCARF1	FinnGEN R11 Dry AMD	Raw	0.061568	0.0212275	2.90038	0.00602905	0.99	UKB
SCARF1	FinnGEN R11 Dry AMD	Outlier-corrected						UKB
PTN	FinnGEN R11 Dry AMD	Raw	-0.0400913	0.0647626	-0.619051	0.544597	0.496	UKB
PTN	FinnGEN R11 Dry AMD	Outlier-corrected						UKB
VWC2	FinnGEN R11 Dry AMD	Raw	-0.0474271	0.0283852	-1.67084	0.0988671	0.28	UKB
VWC2	FinnGEN R11 Dry AMD	Outlier-corrected						UKB
FGL1	FinnGEN R11 Dry AMD	Raw	-0.0110483	0.0148569	-0.74365	0.458645	0.809	UKB
FGL1	FinnGEN R11 Dry AMD	Outlier-corrected						UKB
BANK1	FinnGEN R11 Dry AMD	Raw	0.0170935	0.0708862	0.24114	0.817476	0.87	UKB
BANK1	FinnGEN R11 Dry AMD	Outlier-corrected						UKB
AREG	FinnGEN R11 Dry AMD	Raw	0.0381673	0.0436937	0.873521	0.395301	0.965	UKB
AREG	FinnGEN R11 Dry AMD	Outlier-corrected						UKB
FGA	FinnGEN R11 Dry AMD	Raw	0.0215969	0.108076	0.199832	0.844486	0.035	UKB
FGA	FinnGEN R11 Dry AMD	Outlier-corrected	0.0832871	0.0928453	0.897052	0.386002		UKB
SUGP1	FinnGEN R11 Dry AMD	Raw	0.0744186	0.057437	1.29566	0.213475	0.475	UKB
SUGP1	FinnGEN R11 Dry AMD	Outlier-corrected						UKB
ALDH1A1	FinnGEN R11 Dry AMD	Raw	-0.0888707	0.0762542	-1.16545	0.328075	0.879	UKB
ALDH1A1	FinnGEN R11 Dry AMD	Outlier-corrected						UKB
PGLYRP2	FinnGEN R11 Dry AMD	Raw	0.0011737	0.0129229	0.0908231	0.927753	0.562	UKB
PGLYRP2	FinnGEN R11 Dry AMD	Outlier-corrected						UKB
GAL	FinnGEN R11 Dry AMD	Raw	0.123417	0.17145	0.719843	0.503855	0.343	UKB
GAL	FinnGEN R11 Dry AMD	Outlier-corrected						UKB
CD27	FinnGEN R11 Dry AMD	Raw	0.0440016	0.0344811	1.2761	0.212787	0.734	UKB
CD27	FinnGEN R11 Dry AMD	Outlier-corrected						UKB
KRT19	FinnGEN R11 Dry AMD	Raw	-0.00895528	0.125507	-0.0713529	0.946542	0.363	UKB
KRT19	FinnGEN R11 Dry AMD	Outlier-corrected						UKB
QSOX1	FinnGEN R11 Dry AMD	Raw	-0.00846898	0.019511	-0.434061	0.665357	0.376	UKB
QSOX1	FinnGEN R11 Dry AMD	Outlier-corrected						UKB
GM2A	FinnGEN R11 Dry AMD	Raw	0.0338291	0.0149225	2.26698	0.0253108	0.669	UKB
GM2A	FinnGEN R11 Dry AMD	Outlier-corrected						UKB
[truncated: 984 more rows]
