# Supplementary material for: Genetically Prioritized Plasma Proteins as Candidate Therapeutic Targets for Dry Age-Related Macular Degeneration
Source: J Ophthalmol. 2025 Sep 30;2025:3972293. doi: 10.1155/joph/3972293 (PMC12503973; doi:10.1155/joph/3972293)
Supplement: Supporting Information 9 — Supporting Table 9. Results of colocalization for putative causal plasma proteins identified in the Discovery phase. [file 3972293.f9.xlsx]

## Sheet: Supplementary_table8
Supplementary Table 9. Results of colocalization for putative causal plasma proteins identified in the discovery Phase
NSNPs	PP.H0.abf	PP.H1.abf	PP.H2.abf	PP.H3.abf	PP.H4.abf	Gene
1893	4.55351e-302	3.66215e-302	0.549907	0.442254	0.00783854	TNFRSF11A
3775	0	1.2099e-300	1.50913e-103	1	2.32068e-80	CFHR4
406	3.162e-180	8.02629e-182	0.502866	0.0122797	0.484854	TGFB1
3860	8.42105e-303	3.19687e-303	0.717958	0.272547	0.00949538	PILRB
75	2.02497e-47	2.81926e-45	0.000128868	0.0169587	0.982912	C3
1269	9.10088e-303	1.57689e-303	0.165095	0.0277984	0.807107	TLR1
787	1.15875e-301	7.37663e-303	0.911781	0.0580142	0.0302053	MSLN
2090	0	6.22117e-302	7.49625e-248	1	5.96795e-95	F13B
230	1.88099e-190	2.94767e-192	0.327916	0.00447111	0.667613	SIGLEC7
350	1.65361e-163	5.84041e-165	0.932613	0.0329046	0.0344825	MASP1
404	3.60361e-70	2.08002e-71	0.92283	0.0532423	0.0239278	ALDH5A1
1768	1.64879e-300	2.64505e-300	0.381565	0.612115	0.00632023	PPCDC
322	1.79794e-301	2.93247e-303	0.520012	0.00800952	0.471978	SIGLEC9
3550	9.50269e-302	3.45853e-302	0.716523	0.260758	0.0227193	PILRA
587	8.17505e-274	4.89644e-275	0.775427	0.0462659	0.178307	AGXT
1362	2.72697e-303	6.07255e-301	0.00447018	0.995441	8.84158e-05	APOE
338	7.93529e-171	2.0235e-159	3.92157e-12	1	1.58996e-08	ACADSB
2761	4.63701e-301	8.88698e-302	0.808737	0.154961	0.0363024	ECM1
1587	1.28142e-122	1.71872e-123	0.861936	0.115586	0.0224784	CA14
3597	0	9.10754e-301	4.82069e-67	1	2.44799e-20	CFHR2
924	1.37254e-262	3.61699e-264	0.378868	0.0093724	0.611759	CD300LG
1403	6.77581e-291	2.12407e-291	0.725087	0.227252	0.0476616	ANXA2
