# Supplementary material for: Genetically Prioritized Plasma Proteins as Candidate Therapeutic Targets for Dry Age-Related Macular Degeneration
Source: J Ophthalmol. 2025 Sep 30;2025:3972293. doi: 10.1155/joph/3972293 (PMC12503973; doi:10.1155/joph/3972293)
Supplement: Supporting Information 10 — Supporting Table 10. Results of SMR for putative causal plasma proteins identified in the Discovery phase. [file 3972293.f10.xlsx]

## Sheet: Supplementary_table9
Supplementary Table 10. Results of SMR for putative causal plasma proteins identified in the discovery phase
probeID	ProbeChr	Gene	Probe_bp	topSNP	topSNP_chr	topSNP_bp	A1	A2	Freq	b_GWAS	se_GWAS	p_GWAS	b_eQTL	se_eQTL	p_eQTL	b_SMR	se_SMR	p_SMR	p_HEIDI	nsnp_HEIDI
Q9ULX7	1	CA14	150229646	rs1122967	1	150258838	G	C	0.549702	0.0260146	0.0171433	0.129146	0.173857	0.00718448	2.280345e-129	0.149632	0.0987994	0.129898	0.203468	20
Q16610	1	ECM1	150480538	rs35938158	1	150213828	C	T	0.431412	0.0211271	0.0173258	0.222691	0.301257	0.00787348	0	0.0701298	0.0575409	0.222927	0.643739	20
Q92496	1	CFHR4	196857144	rs17617973	1	197310367	G	A	0.191849	0.00290142	0.0244235	0.905437	0.350196	0.00915256	0	0.00828513	0.0697427	0.905437	1.19013e-25	17
P36980	1	CFHR2	196912868	rs138307921	1	196961576	T	C	0.0238569	-0.283961	0.0866518	0.00104904	-1.00228	0.0261988	0	0.283315	0.0867713	0.00109434	3.06772e-23	20
P05160	1	F13B	197007871	rs4244139	1	197131374	A	G	0.494036	-0.0167663	0.0171626	0.328614	-0.283332	0.00737308	0	0.0591755	0.0605937	0.32877	1.36827e-87	20
P21549	2	AGXT	241808241	rs55649245	2	241793545	A	G	0.309145	-0.0473447	0.018466	0.0103507	-0.287678	0.00802437	1.8038e-281	0.164575	0.0643538	0.0105472	0.526061	20
P48740	3	MASP1	186935070	rs3774270	3	186958270	T	A	0.26839	-0.0234545	0.0190878	0.219159	-0.21682	0.0080988	6.87189e-158	0.108175	0.0881279	0.219643	0.412675	20
Q15399	4	TLR1	38792298	rs6531662	4	38767956	C	T	0.403579	0.0649187	0.0179161	0.000290663	0.323458	0.00847549	0	0.200702	0.0556384	0.000309446	0.222074	20
P51649	6	ALDH5A1	24495095	rs2744581	6	24502484	G	A	0.516899	0.0262726	0.0172927	0.12869	-0.141489	0.00761855	5.45005e-77	-0.185687	0.122628	0.129968	0.301806	20
Q9UKJ0	7	PILRB	99949799	rs60644673	7	100096742	T	G	0.195825	-0.00687917	0.0205732	0.738096	0.365297	0.00948928	0	-0.0188317	0.0563212	0.738106	0.171124	17
Q9UKJ1	7	PILRA	99965153	rs182703269	7	99934453	A	G	0.176938	0.00470955	0.0210209	0.822725	0.363415	0.00948801	0	0.0129592	0.0578437	0.822728	0.0680146	18
P45954	10	ACADSB	124768495	rs7913063	10	124798683	T	A	0.0805169	-0.153469	0.0302982	4.07793e-07	0.37434	0.0135833	3.46746e-167	-0.409972	0.0822934	6.29841e-07	0.0169571	20
P07355	15	ANXA2	60639333	rs7179504	15	60700417	T	C	0.569583	0.0373719	0.0186053	0.0445718	-0.283067	0.00766524	1.60348e-298	-0.132025	0.0658247	0.0448878	0.39182	20
Q96CD2	15	PPCDC	75315927	rs74247779	15	75397131	A	G	0.0924453	0.0268623	0.0279047	0.335725	0.499134	0.0131694	0	0.0538178	0.0559243	0.335882	0.00184103	20
Q13421	16	MSLN	810734	rs9923197	16	807749	T	C	0.485089	-0.0348818	0.0173431	0.0442966	-0.285892	0.00743725	0	0.12201	0.0607461	0.0445869	0.322915	11
Q6UXG3	17	CD300LG	41924516	rs55764662	17	42155742	T	C	0.0407555	-0.158441	0.0529606	0.0027746	-0.723243	0.0204471	4.69763e-274	0.21907	0.073488	0.00287278	0.823705	20
Q9Y6Q6	18	TNFRSF11A	59992520	rs7239207	18	59676333	C	T	0.596421	-0.026357	0.0184428	0.15297	-0.286591	0.00752534	0	0.0919673	0.0643976	0.153258	0.355293	20
P01024	19	C3	6677715	rs11569470	19	6698454	A	G	0.139165	-0.118514	0.0227405	1.87245e-07	-0.166481	0.0112225	8.75381e-50	0.711877	0.144779	8.78896e-07	0.00174426	20
P01137	19	TGFB1	41807492	rs73045269	19	41825191	T	C	0.15507	-0.0651388	0.0210213	0.0019437	0.287976	0.00986667	2.85659e-187	-0.226195	0.073407	0.00206039	0.159247	20
P02649	19	APOE	45409048	rs1081105	19	45412955	C	A	0.0308151	-0.210192	0.0660143	0.00145231	-0.869751	0.0227358	0	0.241669	0.0761627	0.00150839	0.00118567	14
Q9Y336	19	SIGLEC9	51628163	rs12983578	19	51602298	G	C	0.166004	0.0224281	0.0217886	0.303316	0.325076	0.00861576	0	0.0689934	0.0670511	0.303495	0.318173	20
Q9Y286	19	SIGLEC7	51645556	rs12983058	19	51642784	T	G	0.285288	0.0656708	0.0199642	0.00100392	0.233578	0.00779283	2.17758e-197	0.281151	0.0859844	0.00107625	0.708473	20
